# Supplementary material for: Characterization of Paenibacillus larvae bacteriophages and their genomic relationships to firmicute bacteriophages
Source: BMC Genomics. 2014 Aug 30;15(1):745. doi: 10.1186/1471-2164-15-745 (PMC4168068; doi:10.1186/1471-2164-15-745)
Supplement: Supplementary file 1 — Additional file 1: Phamerator database containing the 113 phage genomes. (ZIP 7 MB) [file 12864_2014_6449_MOESM1_ESM.zip]

Archive with 1 entries (1 files):
- bphage5.sql
