# Supplementary material for: Characterization of Paenibacillus larvae bacteriophages and their genomic relationships to firmicute bacteriophages
Source: BMC Genomics. 2014 Aug 30;15(1):745. doi: 10.1186/1471-2164-15-745 (PMC4168068; doi:10.1186/1471-2164-15-745)
Supplement: Supplementary file 1 — Additional file 1: Phamerator database containing the 113 phage genomes. (ZIP 7 MB) [file 12864_2014_6449_MOESM1_ESM.zip › bphage5.sql]

-- MySQL dump 10.13  Distrib 5.5.32, for debian-linux-gnu (x86_64)
--
-- Host: localhost    Database: bphage5
-- ------------------------------------------------------
-- Server version	5.5.32-0ubuntu0.13.04.1

/*!40101 SET @OLD_CHARACTER_SET_CLIENT=@@CHARACTER_SET_CLIENT */;
/*!40101 SET @OLD_CHARACTER_SET_RESULTS=@@CHARACTER_SET_RESULTS */;
/*!40101 SET @OLD_COLLATION_CONNECTION=@@COLLATION_CONNECTION */;
/*!40101 SET NAMES utf8 */;
/*!40103 SET @OLD_TIME_ZONE=@@TIME_ZONE */;
/*!40103 SET TIME_ZONE='+00:00' */;
/*!40014 SET @OLD_UNIQUE_CHECKS=@@UNIQUE_CHECKS, UNIQUE_CHECKS=0 */;
/*!40014 SET @OLD_FOREIGN_KEY_CHECKS=@@FOREIGN_KEY_CHECKS, FOREIGN_KEY_CHECKS=0 */;
/*!40101 SET @OLD_SQL_MODE=@@SQL_MODE, SQL_MODE='NO_AUTO_VALUE_ON_ZERO' */;
/*!40111 SET @OLD_SQL_NOTES=@@SQL_NOTES, SQL_NOTES=0 */;

--
-- Table structure for table `domain`
--

DROP TABLE IF EXISTS `domain`;
/*!40101 SET @saved_cs_client     = @@character_set_client */;
/*!40101 SET character_set_client = utf8 */;
CREATE TABLE `domain` (
  `id` int(10) unsigned NOT NULL AUTO_INCREMENT,
  `hit_id` varchar(25) NOT NULL,
  `description` blob,
  `DomainID` varchar(10) DEFAULT NULL,
  `Name` varchar(25) DEFAULT NULL,
  PRIMARY KEY (`id`),
  UNIQUE KEY `hit_id` (`hit_id`)
) ENGINE=InnoDB AUTO_INCREMENT=28003 DEFAULT CHARSET=latin1;
/*!40101 SET character_set_client = @saved_cs_client */;

--
-- Dumping data for table `domain`
--

LOCK TABLES `domain` WRITE;
/*!40000 ALTER TABLE `domain` DISABLE KEYS */;
INSERT INTO `domain` VALUES (1,'gnl|CDD|233468','phage terminase, small subunit, putative, P27 family.  This model describes a distinct family of phage (and integrated prophage) putative terminase small subunit. Members tend to be adjacent to the phage terminase large subunit gene [Mobile and extrachromosomal element functions, Prophage functions].','TIGR01558','sm_term_P27'),(2,'gnl|CDD|218445','Phage terminase, small subunit.','pfam05119','Terminase_4'),(3,'gnl|CDD|226270','Phage terminase, small subunit [DNA replication, recombination, and repair].','COG3747','COG3747'),(4,'gnl|CDD|226974','Phage terminase-like protein, large subunit [General function prediction only].','COG4626','COG4626'),(5,'gnl|CDD|217510','Phage Terminase.  The majority of the members of this family are bacteriophage proteins, several of which are thought to be terminase large subunit proteins. There are also a number of bacterial proteins of unknown function.','pfam03354','Terminase_1'),(6,'gnl|CDD|218296','Phage portal protein.  Bacteriophage portal proteins form a dodecamer and is located at a five-fold vertex of the viral capsid. The portal complex forms a channel through which the viral DNA is packaged into the capsid, and exits during infection. The portal protein is though to rotate during DNA packaging. Portal proteins from different phage show little sequence homology, so this family does not represent all portal proteins.','pfam04860','Phage_portal'),(7,'gnl|CDD|233455','phage portal protein, HK97 family.  This model represents one of several distantly related families of phage portal protein. This protein forms a hole, or portal, that enables DNA passage during packaging and ejection. It also forms the junction between the phage head (capsid) and the tail proteins. It functions as a dodecamer of a single polypeptide of average mol. wt. of 40-90 KDa [Mobile and extrachromosomal element functions, Prophage functions].','TIGR01537','portal_HK97'),(8,'gnl|CDD|227039','Phage-related protein [Function unknown].','COG4695','COG4695'),(9,'gnl|CDD|218159','Caudovirus prohead protease.  Family of Caudovirus prohead proteases also found in a number of bacteria possibly as the result of horizontal transfer.','pfam04586','Peptidase_U35'),(10,'gnl|CDD|226263','Phage head maturation protease [General function prediction only].','COG3740','COG3740'),(11,'gnl|CDD|233460','phage prohead protease, HK97 family.  This model describes the prohead protease of HK97 and related phage. It is generally encoded next to the gene for the capsid protein that it processes, and in some cases may be fused to it. This family does not show similarity to the prohead protease of phage T4 (see pfam03420) [Mobile and extrachromosomal element functions, Prophage functions, Protein fate, Other].','TIGR01543','proheadase_HK97'),(12,'gnl|CDD|233467','phage major capsid protein, HK97 family.  This model family represents the major capsid protein component of the heads (capsids) of bacteriophage HK97, phi-105, P27, and related phage. This model represents one of several analogous families lacking detectable sequence similarity. The gene encoding this component is typically located in an operon encoding the small and large terminase subunits, the portal protein and the prohead or maturation protease [Mobile and extrachromosomal element functions, Prophage functions].','TIGR01554','major_cap_HK97'),(13,'gnl|CDD|218410','Phage capsid family.  Family of bacteriophage hypothetical proteins and capsid proteins.','pfam05065','Phage_capsid'),(14,'gnl|CDD|128928','Repeats in fly CG4713, worm Y37H9A.3 and human FLJ20241.','smart00685','DM14'),(15,'gnl|CDD|189968','Collagen triple helix repeat (20 copies).  Members of this family belong to the collagen superfamily. Collagens are generally extracellular structural proteins involved in formation of connective tissue structure. The alignment contains 20 copies of the G-X-Y repeat that forms a triple helix. The first position of the repeat is glycine, the second and third positions can be any residue but are frequently proline and hydroxyproline. Collagens are post translationally modified by proline hydroxylase to form the hydroxyproline residues. Defective hydroxylation is the cause of scurvy. Some members of the collagen superfamily are not involved in connective tissue structure but share the same triple helical structure.','pfam01391','Collagen'),(23,'gnl|CDD|153446','Head-Tail Connector Protein gp6 of Bacteriophage HK97 and similar proteins.  The bacteriophage HK97 gp6 protein is critical in the assembly of the connector, a specialized structure that serves as an interface for head and tail attachment, as well as a point at which DNA exits the head during infection by the bacteriophage. It forms a dodecameric ring structure that comprises the middle ring of the connector, located between the portal protein (attached to the head) and the gp7 ring (attached to the tail). It is a component of the mature phage and the absence of HK97 gp6 results in defective head-tail joining and the absence of mature phage particles. Although the crystal structure of HK97 gp6 shows an unexpected 13-mer ring, the biological form present in the mature phage is believed to be a dodecamer.','cd08054','gp6'),(24,'gnl|CDD|218457','Phage gp6-like head-tail connector protein.  This family of proteins contain head-tail connector proteins related to gp6 from bacteriophage HK97. A structure of this protein shows similarity to gp15 a well characterized connector component of bacteriophage SPP1.','pfam05135','Phage_connect_1'),(25,'gnl|CDD|130623','uncharacterized phage protein (possible DNA packaging).  This model describes a small (~ 100 amino acids) protein found in phage and in putative prophage regions of a number of bacterial genomes. Members have been annotated in some cases as a possible DNA packaging protein, but the source of this annotation was not traced during construction of this model [Mobile and extrachromosomal element functions, Prophage functions].','TIGR01560','put_DNA_pack'),(26,'gnl|CDD|218622','Phage head-tail joining protein.','pfam05521','Phage_H_T_join'),(27,'gnl|CDD|227901','Bacteriophage head-tail adaptor [General function prediction only].','COG5614','COG5614'),(28,'gnl|CDD|162421','phage head-tail adaptor, putative, SPP1 family.  This family describes a small protein of about 100 amino acids found in bacteriophage and in bacterial prophage regions. Examples include gp9 of phage HK022 and gp16 of phage SPP1. This minor structural protein is suggested to be a head-tail adaptor protein (although the source of this annotation was not traced during construction of this model) [Mobile and extrachromosomal element functions, Prophage functions].','TIGR01563','gp16_SPP1'),(29,'gnl|CDD|233546','phage protein, HK97 gp10 family.  This model represents an uncharacterized, highly divergent bacteriophage family. The family includes gp10 from HK022 and HK97. It appears related to TIGR01635, a phage morphogenesis family believed to be involved in tail completion [Mobile and extrachromosomal element functions, Prophage functions].','TIGR01725','phge_HK97_gp10'),(30,'gnl|CDD|218309','Bacteriophage protein of unknown function (DUF646).  This family of proteins is found in the caudovirales. It may be a tail component.','pfam04883','DUF646'),(31,'gnl|CDD|233489','phage major tail protein, phi13 family.  This model describes a set of proteins that share low levels of sequence similarity but similar lengths and similar patterns of charged, hydrophobic, and Gly/Pro residues. All members (except one attributed to mouse embryo cDNA) belong to phage of Gram-positive bacteria. Several are identified as phage major tail proteins. Some members of this family have additional C-terminal regions of about 100 residues not included in this model [Mobile and extrachromosomal element functions, Prophage functions].','TIGR01603','maj_tail_phi13'),(32,'gnl|CDD|233560','phage tail tape measure protein, TP901 family, core region.  This model represents a reasonably well conserved core region of a family of phage tail proteins. The member from phage TP901-1 was characterized as a tail length tape measure protein in that a shortened form of the protein leads to phage with proportionately shorter tails [Mobile and extrachromosomal element functions, Prophage functions].','TIGR01760','tape_meas_TP901'),(33,'gnl|CDD|204404','Phage-related minor tail protein.  Members of this family are found in putative phage tail tape measure proteins.','pfam10145','PhageMin_Tail'),(34,'gnl|CDD|227605','Phage-related minor tail protein [Function unknown].','COG5280','COG5280'),(35,'gnl|CDD|227608','Phage-related tail protein [Function unknown].','COG5283','COG5283'),(36,'gnl|CDD|218711','Phage tail protein.  This family consists of several Siphovirus and other phage tail component proteins as well as some bacterial proteins of unknown function.','pfam05709','Sipho_tail'),(37,'gnl|CDD|219104','Prophage endopeptidase tail.  This family is of prophage tail proteins that are probably acting as endopeptidases.','pfam06605','Prophage_tail'),(38,'gnl|CDD|224619','Muramidase (flagellum-specific) [Cell motility and secretion / Intracellular trafficking and secretion].','COG1705','FlgJ'),(39,'gnl|CDD|216729','Mannosyl-glycoprotein endo-beta-N-acetylglucosaminidase.  This family includes Mannosyl-glycoprotein endo-beta-N-acetylglucosaminidase EC:3.2.1.96, as well as the flageller protein J, which has been shown to hydrolyse peptidoglycan.','pfam01832','Glucosaminidase'),(40,'gnl|CDD|214488','Lysozyme subfamily 2.  Eubacterial enzymes distantly related to eukaryotic lysozymes.','smart00047','LYZ2'),(41,'gnl|CDD|235559','flagellar rod assembly protein/muramidase FlgJ; Validated.','PRK05684','flgJ'),(42,'gnl|CDD|236304','N-acetylmuramoyl-L-alanine amidase; Validated.','PRK08581','PRK08581'),(43,'gnl|CDD|233916','flagellar rod assembly protein/muramidase FlgJ.  The N-terminal region of this protein acts directly in flagellar rod assembly. The C-terminal region is a flagellum-specific muramidase (peptidoglycan hydrolase) required for formation of the outer membrane L ring.','TIGR02541','flagell_FlgJ'),(44,'gnl|CDD|180536','autolysin; Reviewed.','PRK06347','PRK06347'),(45,'gnl|CDD|237179','flagellar rod assembly protein/muramidase FlgJ; Provisional.','PRK12709','flgJ'),(46,'gnl|CDD|139173','flagellar rod assembly protein/muramidase FlgJ; Provisional.','PRK12713','flgJ'),(47,'gnl|CDD|237180','flagellar rod assembly protein/muramidase FlgJ; Reviewed.','PRK12711','flgJ'),(48,'gnl|CDD|139172','flagellar rod assembly protein/muramidase FlgJ; Provisional.','PRK12712','flgJ'),(49,'gnl|CDD|139170','flagellar rod assembly protein/muramidase FlgJ; Provisional.','PRK12710','flgJ'),(50,'gnl|CDD|233518','phage minor structural protein, N-terminal region.  This model represents the conserved N-terminal region, typically from about residue 25 to about residue 350, of a family of uncharacterized phage proteins 500 to 1700 residues in length [Mobile and extrachromosomal element functions, Prophage functions].','TIGR01665','put_anti_recept'),(51,'gnl|CDD|225539','Uncharacterized FlgJ-related protein [General function prediction only].','COG2992','Bax'),(52,'gnl|CDD|221343','Peptidase_G2, IMC autoproteolytic cleavage domain.  This domain is found at the very C-terminus of bacteriophage parallel beta-helical tailspike proteins. It carries the enzymic residues that induce autoproteolytic cleavage to bring about maturation of the folding process of the helix in a chaperone-like manner. The domain thus mediates the assembly of a large tailspike protein and then releases itself after maturation. These C-terminal regions that autoproteolytically release themselves after maturation are exchangeable between functionally unrelated N-terminal proteins and have been identified in a number of bacteriophage tailspike proteins.','pfam11962','Peptidase_G2'),(53,'gnl|CDD|221728','Pectate lyase superfamily protein.  This family of proteins possesses a beta helical structure like Pectate lyase. This family is most closely related to glycosyl hydrolase family 28.','pfam12708','Pectate_lyase_3'),(54,'gnl|CDD|151163','Domain of unknown function (DUF2479).  This domain is found in phage from a number of different bacteria. It is purported to be a putative long tail fibre (Bacteriophage A118) protein, but this could not be confirmed.','pfam10651','DUF2479'),(55,'gnl|CDD|233520','phage uncharacterized protein, XkdX family.  This model represents a family of small (about 50 amino acid) phage proteins, found in at least 12 different phage and prophage regions of Gram-positive bacteria. In a number of these phage, the gene for this protein is found near the holin and endolysin genes [Mobile and extrachromosomal element functions, Prophage functions].','TIGR01669','phage_XkdX'),(56,'gnl|CDD|204285','Phage uncharacterized protein (Phage_XkdX).  This entry identifies a family of small (about 50 amino acid) phage proteins, found in at least 12 different phage and prophage regions of Gram-positive bacteria. In a number of these phage, the gene for this protein is found near the holin and endolysin genes.','pfam09693','Phage_XkdX'),(57,'gnl|CDD|227161','Phage-related holin (Lysis protein) [General function prediction only].','COG4824','COG4824'),(58,'gnl|CDD|147335','Holin family.  Phage holins and lytic enzymes are both necessary for bacterial lysis and virus dissemination.This family also includes TcdE/UtxA involved in toxin secretion in Clostridium difficile.','pfam05105','Phage_holin_4'),(59,'gnl|CDD|233484','toxin secretion/phage lysis holin.  This model describes one of the many mutally dissimilar families of holins, phage proteins that act together with lytic enzymes in bacterial lysis. This family includes, besides phage holins, the protein TcdE/UtxA involved in toxin secretion in Clostridium difficile and related species [Protein fate, Protein and peptide secretion and trafficking, Mobile and extrachromosomal element functions, Prophage functions].','TIGR01593','holin_tox_secr'),(60,'gnl|CDD|227919','N-acetylmuramoyl-L-alanine amidase [Cell envelope biogenesis, outer membrane].','COG5632','COG5632'),(61,'gnl|CDD|214760','Ami_2 domain.','smart00644','Ami_2'),(62,'gnl|CDD|133475','Peptidoglycan recognition proteins (PGRPs) are pattern recognition receptors that bind, and in certain cases, hydrolyze peptidoglycans (PGNs) of bacterial cell walls. PGRPs have been divided into three classes: short PGRPs (PGRP-S), that are small (20 kDa) extracellular proteins; intermediate PGRPs (PGRP-I) that are 40-45 kDa and are predicted to be transmembrane proteins; and long PGRPs (PGRP-L), up to 90 kDa, which may be either intracellular or transmembrane. Several structures of PGRPs are known in insects and mammals, some bound with substrates like Muramyl Tripeptide (MTP) or Tracheal Cytotoxin (TCT). The substrate binding site is conserved in PGRP-LCx, PGRP-LE, and PGRP-Ialpha proteins. This family includes Zn-dependent N-Acetylmuramoyl-L-alanine Amidase, EC:3.5.1.28. This enzyme cleaves the amide bond between N-acetylmuramoyl and L-amino acids, preferentially D-lactyl-L-Ala, in bacterial cell walls. The structure for the bacteriophage T7 lysozyme shows that two of the conserved histidines and a cysteine are zinc binding residues. Site-directed mutagenesis of T7 lysozyme indicates that two conserved residues, a Tyr and a Lys, are important for amidase activity.','cd06583','PGRP'),(63,'gnl|CDD|216541','N-acetylmuramoyl-L-alanine amidase.  This family includes zinc amidases that have N-acetylmuramoyl-L-alanine amidase activity EC:3.5.1.28. This enzyme domain cleaves the amide bond between N-acetylmuramoyl and L-amino acids in bacterial cell walls (preferentially: D-lactyl-L-Ala). The structure is known for the bacteriophage T7 structure and shows that two of the conserved histidines are zinc binding.','pfam01510','Amidase_2'),(64,'gnl|CDD|197609','Lysin motif.','smart00257','LysM'),(65,'gnl|CDD|212030','Lysine Motif is a small domain involved in binding peptidoglycan.  LysM, a small globular domain with approximately 40 amino acids, is a widespread protein module involved in binding peptidoglycan in bacteria and chitin in eukaryotes. The domain was originally identified in enzymes that degrade bacterial cell walls, but proteins involved in many other biological functions also contain this domain. It has been reported that the LysM domain functions as a signal for specific plant-bacteria recognition in bacterial pathogenesis. Many of these enzymes are modular and are composed of catalytic units linked to one or several repeats of LysM domains. LysM domains are found in bacteria and eukaryotes.','cd00118','LysM'),(66,'gnl|CDD|144899','LysM domain.  The LysM (lysin motif) domain is about 40 residues long. It is found in a variety of enzymes involved in bacterial cell wall degradation. This domain may have a general peptidoglycan binding function. The structure of this domain is known.','pfam01476','LysM'),(67,'gnl|CDD|224306','FOG: LysM repeat [Cell envelope biogenesis, outer membrane].','COG1388','LytE'),(68,'gnl|CDD|225567','N-acetyl-anhydromuramyl-L-alanine amidase [Cell envelope biogenesis, outer membrane].','COG3023','ampD'),(69,'gnl|CDD|182727','membrane-bound lytic murein transglycosylase D; Provisional.','PRK10783','mltD'),(73,'gnl|CDD|223810','Membrane proteins related to metalloendopeptidases [Cell envelope biogenesis, outer membrane].','COG0739','NlpD'),(74,'gnl|CDD|236782','lipoprotein NlpD; Provisional.','PRK10871','nlpD'),(75,'gnl|CDD|236880','LysM domain/BON superfamily protein; Provisional.','PRK11198','PRK11198'),(76,'gnl|CDD|205602','Tetratricopeptide repeat.','pfam13424','TPR_12'),(78,'gnl|CDD|214861','Resolvase, N terminal domain.  The N-terminal domain of the resolvase family contains the active site and the dimer interface. The extended arm at the C-terminus of this domain connects to the C-terminal helix-turn-helix domain of resolvase.','smart00857','Resolvase'),(79,'gnl|CDD|215812','Resolvase, N terminal domain.  The N-terminal domain of the resolvase family (this family) contains the active site and the dimer interface. The extended arm at the C-terminus of this domain connects to the C-terminal helix-turn-helix domain of resolvase - see pfam02796.','pfam00239','Resolvase'),(80,'gnl|CDD|239737','Serine Recombinase (SR) family, Resolvase and Invertase subfamily, catalytic domain; members contain a C-terminal DNA binding domain. Serine recombinases catalyze site-specific recombination of DNA molecules by a concerted, four-strand cleavage and rejoining mechanism which involves a transient phosphoserine linkage between DNA and the enzyme. They are functionally versatile and include resolvases, invertases, integrases, and transposases. Resolvases and invertases affect resolution or inversion and comprise a major phylogenic group. Resolvases (e.g. Tn3, gamma-delta, and Tn5044) normally recombine two sites in direct repeat causing deletion of the DNA between the sites. Invertases (e.g. Gin and Hin) recombine sites in inverted repeat to invert the DNA between the sites. Cointegrate resolution with gamma-delta resolvase requires the formation of a synaptosome of three resolvase dimers bound to each of two res sites on the DNA. Also included in this subfamily are some putative integrases including a sequence from bacteriophage phi-FC1.','cd03768','SR_ResInv'),(81,'gnl|CDD|238206','Serine Recombinase family, catalytic domain; a DNA binding domain may be present either N- or C-terminal to the catalytic domain. These enzymes perform site-specific recombination of DNA molecules by a concerted, four-strand cleavage and rejoining mechanism which involves a transient phosphoserine linkage between DNA and serine recombinase. Serine recombinases demonstrate functional versatility and include resolvases, invertases, integrases, and transposases. Resolvases and invertases (i.e. Tn3, gamma-delta, Tn5044 resolvases, Gin and Hin invertases) in this family contain a C-terminal DNA binding domain and comprise a major phylogenic group. Also included are phage- and bacterial-encoded recombinases such as phiC31 integrase, SpoIVCA excisionase, and Tn4451 TnpX transposase. These integrases and transposases have larger C-terminal domains compared to resolvases/invertases and are referred to as large serine recombinases. Also belonging to this family are proteins with N-terminal DNA binding domains similar to IS607- and IS1535-transposases from Helicobacter and Mycobacterium.','cd00338','Ser_Recombinase'),(82,'gnl|CDD|224872','Site-specific recombinases, DNA invertase Pin homologs [DNA replication, recombination, and repair].','COG1961','PinR'),(83,'gnl|CDD|239739','Serine Recombinase (SR) family, TndX-like transposase subfamily, catalytic domain; composed of large serine recombinases similar to Clostridium TndX and TnpX transposases. Serine recombinases catalyze site-specific recombination of DNA molecules by a concerted, four-strand cleavage and rejoining mechanism which involves a transient phosphoserine linkage between DNA and the enzyme. They are functionally versatile and include resolvases, invertases, integrases, and transposases. TndX mediates the excision and circularization of the conjugative transposon Tn5397 from Clostridium difficile. TnpX is responsible for the movement of the nonconjugative chloramphenicol resistance elements of the Tn4451/3 family. Mobile genetic elements such as transposons are important vehicles for the transmission of virulence and antibiotic resistance in many microorganisms.','cd03770','SR_TndX_transposase'),(84,'gnl|CDD|219439','Recombinase.  This domain is usually found associated with pfam00239 in putative integrases/recombinases of mobile genetic elements of diverse bacteria and phages.','pfam07508','Recombinase'),(85,'gnl|CDD|239736','Serine recombinase (SR) family, Partitioning (par)-Resolvase subfamily, catalytic domain; Serine recombinases catalyze site-specific recombination of DNA molecules by a concerted, four-strand cleavage and rejoining mechanism which involves a transient phosphoserine linkage between DNA and the enzyme. They are functionally versatile and include resolvases, invertases, integrases, and transposases. This subgroup is composed of proteins similar to the E. coli resolvase found in the par region of the RP4 plasmid, which encodes a highly efficient partitioning system. This protein is part of a complex stabilization system involved in the resolution of plasmid dimers during cell division. Similar to Tn3 and other resolvases, members of this family may contain a C-terminal DNA binding domain.','cd03767','SR_Res_par'),(86,'gnl|CDD|239738','Serine Recombinase (SR) family, IS607-like transposase subfamily, catalytic domain; members contain a DNA binding domain with homology to MerR/SoxR located N-terminal to the catalytic domain. Serine recombinases catalyze site-specific recombination of DNA molecules by a concerted, four-strand cleavage and rejoining mechanism which involves a transient phosphoserine linkage between DNA and the enzyme. They are functionally versatile and include resolvases, invertases, integrases, and transposases. This subfamily is composed of proteins that catalyze the transposition of insertion sequence (IS) elements such as IS607 from Helicobacter and IS1535 from Mycobacterium, and similar proteins from other bacteria and several archaeal species. IS elements are DNA segments that move to new sites in prokaryotic and eukaryotic genomes causing insertion mutations and gene rearrangements.','cd03769','SR_IS607_transposase_like'),(87,'gnl|CDD|222109','Recombinase zinc beta ribbon domain.  This short bacterial protein contains a zinc ribbon domain that is likely to be DNA-binding. This domain is found in site specific recombinase proteins. This family appears most closely related to pfam04606.','pfam13408','Zn_ribbon_recom'),(88,'gnl|CDD|225412','Predicted Zn peptidase [Amino acid transport and metabolism].','COG2856','COG2856'),(89,'gnl|CDD|147984','Domain of unknown function (DUF955).  Family of bacterial and viral proteins with undetermined function. A conserved H-E-X-X-H motif is suggestive of a catalytic active site and shows similarity to pfam01435.','pfam06114','DUF955'),(90,'gnl|CDD|238045','Helix-turn-helix XRE-family like proteins. Prokaryotic DNA binding proteins belonging to the xenobiotic response element family of transcriptional regulators.','cd00093','HTH_XRE'),(91,'gnl|CDD|197775','Helix-turn-helix XRE-family like proteins.','smart00530','HTH_XRE'),(92,'gnl|CDD|201759','Helix-turn-helix.  This large family of DNA binding helix-turn helix proteins includes Cro and CI. Within the Neisseria gonorrhoeae phage associated protein NGO0477, the full protein fold incorporates a helix-turn-helix motif, but the function of this member is unlikely to be that of a DNA-binding regulator, the function of most other members, so is not necessarily characteristic of the whole family.','pfam01381','HTH_3'),(93,'gnl|CDD|205103','Helix-turn-helix domain.  Members of this family contains a DNA-binding helix-turn-helix domain.','pfam12844','HTH_19'),(94,'gnl|CDD|222221','Helix-turn-helix domain.  This domain is a helix-turn-helix domain that probably binds to DNA.','pfam13560','HTH_31'),(95,'gnl|CDD|224393','Predicted transcriptional regulators [Transcription].','COG1476','COG1476'),(96,'gnl|CDD|213767','transcriptional regulator, y4mF family.  Members of this family belong to a clade of helix-turn-helix DNA-binding proteins, among the larger family pfam01381 (HTH_3; Helix-turn-helix). Members are similar in sequence to the HipB protein of E. coli. Genes for members of the seed alignment for this protein family were found to be closely linked to genes encoding proteins related to HipA. The HibBA operon appears to have some features in common with toxin-antitoxin post-segregational killing systems.','TIGR03070','couple_hipB'),(97,'gnl|CDD|237547','conjugal transfer protein TrbA; Provisional.','PRK13890','PRK13890'),(98,'gnl|CDD|236167','anaerobic benzoate catabolism transcriptional regulator; Reviewed.','PRK08154','PRK08154'),(99,'gnl|CDD|182158','DNA-binding transcriptional repressor PuuR; Provisional.','PRK09943','PRK09943'),(100,'gnl|CDD|222133','Cro/C1-type HTH DNA-binding domain.  This is a helix-turn-helix domain that probably binds to DNA.','pfam13443','HTH_26'),(101,'gnl|CDD|226147','Predicted transcriptional regulator with C-terminal CBS domains [Transcription].','COG3620','COG3620'),(102,'gnl|CDD|237361','bifunctional HTH-domain containing protein/aminotransferase; Provisional.','PRK13355','PRK13355'),(103,'gnl|CDD|224314','Predicted transcriptional regulators [Transcription].','COG1396','HipB'),(104,'gnl|CDD|224343','Predicted transcriptional regulator contains Xre-like HTH domain [Function unknown].','COG1426','COG1426'),(114,'gnl|CDD|205918','Helix-turn-helix domain.  Members of this family contains a DNA-binding helix-turn-helix domain.','pfam13744','HTH_37'),(116,'gnl|CDD|219385','Bacteriophage Mu Gam like protein.  This family consists of bacterial and phage Gam proteins. The gam gene of bacteriophage Mu encodes a protein which protects linear double stranded DNA from exonuclease degradation in vitro and in vivo.','pfam07352','Phage_Mu_Gam'),(117,'gnl|CDD|218395','Protein of unknown function (DUF669).  Members of this family are found in various phage proteins.','pfam05037','DUF669'),(118,'gnl|CDD|235927','hypothetical protein; Validated.','PRK07078','PRK07078'),(119,'gnl|CDD|130674','phage/plasmid primase, P4 family, C-terminal domain.  This model represents a clade within a larger family of proteins from viruses of bacteria and animals. Members of this family are found in phage and plasmids of bacteria and archaea only. The model describes a domain of about 300 residues, found generally toward the protein C-terminus [DNA metabolism, DNA replication, recombination, and repair, Mobile and extrachromosomal element functions, Prophage functions].','TIGR01613','primase_Cterm'),(120,'gnl|CDD|173172','hypothetical protein; Provisional.','PRK14709','PRK14709'),(121,'gnl|CDD|225913','Phage associated DNA primase [General function prediction only].','COG3378','COG3378'),(122,'gnl|CDD|227316','Uncharacterized conserved protein [Function unknown].','COG4983','COG4983'),(123,'gnl|CDD|219981','D5 N terminal like.  This domain is found in D5 proteins of DNA viruses and bacteriophage P4 DNA primases phages.','pfam08706','D5_N'),(124,'gnl|CDD|197953','D5 N terminal like.  This domain is found in D5 proteins of DNA viruses and bacteriophage P4 DNA primases phages.','smart00885','D5_N'),(125,'gnl|CDD|217207','ERCC4 domain.  This domain is a family of nucleases. The family includes EME1 which is an essential component of a Holliday junction resolvase. EME1 interacts with MUS81 to form a DNA structure-specific endonuclease.','pfam02732','ERCC4'),(126,'gnl|CDD|214888','ERCC4 domain.  This entry represents a structural motif found in several DNA repair nucleases, such as Rad1/Mus81/XPF endonucleases, and in ATP-dependent helicases. The XPF/Rad1/Mus81-dependent nuclease family specifically cleaves branched structures generated during DNA repair, replication, and recombination, and is essential for maintaining genome stability. The nuclease domain architecture exhibits remarkable similarity to those of restriction endonucleases.','smart00891','ERCC4'),(127,'gnl|CDD|237496','Hef nuclease; Provisional.','PRK13766','PRK13766'),(128,'gnl|CDD|224859','ERCC4-type nuclease [DNA replication, recombination, and repair].','COG1948','MUS81'),(129,'gnl|CDD|233501','phage transcriptional regulator, ArpU family.  This model represents a family of phage proteins, including ArpU, called a putative autolysin regulatory protein. ArpU was described as a regulator of cellular muramidase-2 of Enterococcus hirae but appears to have been cloned from a prophage. This family appears related to the RinA family of bacteriophage transcriptional activators and to some sporulation-specific sigma factors. We propose that this is a phage transcriptional activator family [Mobile and extrachromosomal element functions, Prophage functions, Regulatory functions, DNA interactions].','TIGR01637','phage_arpU'),(130,'gnl|CDD|217670','Uncharacterized protein family (UPF0150).  This family of small proteins is uncharacterized. In CC_3185 this domain is found next to a DNA binding helix-turn-helix domain pfam01402, which suggests that this is some kind of ligand binding domain. The structure of this domain suggests that these domains oligomerise and due to structural similarities may bind to RNA. The monomer adopts an alpha-beta-beta-beta-alpha fold and forms a homotetramer. Based on the properties and functions of structural homologues of the HB8 monomer, the protein is speculated to be involved in RNA metabolism, including RNA binding and cleavage.','pfam03681','UPF0150'),(131,'gnl|CDD|224514','Predicted nuclease of the RNAse H fold, HicB family [General    function prediction only].','COG1598','COG1598'),(132,'gnl|CDD|219647','YcfA-like protein.  The viral, archaeal and bacterial proteins making up this family are similar to the YcfA protein expressed by E. coli. Most of these proteins are hypothetical proteins of unknown function.','pfam07927','YcfA'),(133,'gnl|CDD|224638','Predicted RNA binding protein (dsRBD-like fold), HicA family    [General function prediction only].','COG1724','COG1724'),(134,'gnl|CDD|216737','HNH endonuclease.','pfam01844','HNH'),(135,'gnl|CDD|238038','HNH nucleases; HNH endonuclease signature which is found in viral, prokaryotic, and eukaryotic proteins. The alignment includes members of the large group of homing endonucleases, yeast intron 1 protein, MutS, as well as bacterial colicins, pyocins, and anaredoxins.','cd00085','HNHc'),(136,'gnl|CDD|214702','HNH nucleases.','smart00507','HNHc'),(137,'gnl|CDD|224321','Restriction endonuclease [Defense mechanisms].','COG1403','McrA'),(138,'gnl|CDD|222779','DNA encapsidation protein.','PHA00149','PHA00149'),(139,'gnl|CDD|147832','Podovirus DNA encapsidation protein (Gp16).  This family consists of several DNA encapsidation protein (Gp16) sequences from the phi-29-like viruses. Gene product 16 catalyzes the in vivo and in vitro genome-encapsidation reaction.','pfam05894','Podovirus_Gp16'),(140,'gnl|CDD|222879','DNA polymerase; Provisional.','PHA02563','PHA02563'),(141,'gnl|CDD|217406','DNA polymerase type B, organellar and viral.  Like pfam00136, members of this family are also DNA polymerase type B proteins. Those included here are found in plant and fungal mitochondria, and in viruses.','pfam03175','DNA_pol_B_2'),(142,'gnl|CDD|214691','DNA polymerase type-B family.  DNA polymerase alpha, delta, epsilon and zeta chain (eukaryota), DNA polymerases in archaea, DNA polymerase II in e. coli, mitochondrial DNA polymerases and and virus DNA polymerases.','smart00486','POLBc'),(143,'gnl|CDD|115382','Bacteriophage phi-29 early protein GP16.7.  This family consists of several bacteriophage phi-29 early protein GP16.7 sequences of around 130 residues in length. The function of this family is unknown.','pfam06720','Phi-29_GP16_7'),(144,'gnl|CDD|222803','dsDNA binding protein.','PHA00514','PHA00514'),(145,'gnl|CDD|220993','Head fiber protein.  This head fiber protein is also refereed to as Gp8.5. Gp8.5 is a structural protein in phage. It is a dispensable head protein.','pfam11133','Phage_head_fibr'),(148,'gnl|CDD|222778','lower collar protein.','PHA00148','PHA00148'),(150,'gnl|CDD|222777','major head protein.','PHA00144','PHA00144'),(151,'gnl|CDD|217000','Bacterial Ig-like domain (group 2).  This family consists of bacterial domains with an Ig-like fold. Members of this family are found in bacterial and phage surface proteins such as intimins.','pfam02368','Big_2'),(152,'gnl|CDD|214752','Bacterial Ig-like domain 2.','smart00635','BID_2'),(153,'gnl|CDD|238378','Endolysins and autolysins are found in viruses and bacteria, respectively. The ds DNA phages of eubacteria use endolysins or muralytic enzymes in conjunction with hollin, a small membrane protein, to degrade the peptidoglycan found in bacterial cell walls. Similarly, bacteria produce autolysins to facilitate the biosynthesis of its cell wall hetropolymer peptidoglycan and cell division.  Both endolysin and autolysin enzymes cleave the glycosidic beta 1,4-bonds between the N-acetylmuramic acid and the N-acetylglucosamine of the peptidoglycan.','cd00737','endolysin_autolysin'),(154,'gnl|CDD|226295','Phage-related lysozyme (muraminidase) [General function prediction only].','COG3772','COG3772'),(155,'gnl|CDD|216214','Phage lysozyme.  This family includes lambda phage lysozyme and E. coli endolysin.','pfam00959','Phage_lysozyme'),(162,'gnl|CDD|131945','spore coat assembly protein SafA.  SafA (YrbB) (SafA) of Bacillus subtilis is a protein found at the interface of the spore cortex and spore coat, and is dependent on SpoVID for its localization. This model is based on the N-terminal LysM (lysin motif) domain (see pfam01476) of SafA and, from several other spore-forming species, the protein with the most similar N-terminal region. However, this set of proteins differs greatly in C-terminal of the LysM domaim; blocks of 12-residue and 13-residue repeats are found in the Bacillus cereus group, tandem LysM domains in Thermoanaerobacter tengcongensis MB4, etc. in which one of which is found in most examples of endospore-forming bacteria. Lysin motifs are repeated in many proteins [Cellular processes, Sporulation and germination].','TIGR02899','spore_safA'),(169,'gnl|CDD|238249','lysozyme_like domain.  This contains several members including Soluble Lytic Transglycosylases (SLT), Goose Egg-White Lysozymes (GEWL), Hen Egg-White Lysozymes (HEWL), chitinases, bacteriophage lambda lysozymes, endolysins, autolysins, and chitosanases. All the members are involved in the hydrolysis of beta-1,4- linked polysaccharides.','cd00442','lysozyme_like'),(171,'gnl|CDD|238376','Bacteriophage T4-like lysozymes hydrolyse the beta-1,4-glycosidic bond between N-acetylmuramic acid (MurNAc) and N-acetylglucosamine (GlcNAc) in peptidoglycan heteropolymers of prokaryotic cell walls.  Members include a variety of bacteriophages (T4, RB49, RB69, Aeh1) as well as Dictyostelium. .','cd00735','bacteriophage_T4-like_lys'),(172,'gnl|CDD|222900','baseplate hub subunit and tail lysozyme; Provisional.','PHA02596','5'),(175,'gnl|CDD|163517','parallel beta-helix repeat-containing protein.  Members of this protein family contain a tandem pair of beta-helix repeats (see TIGR03804). Each repeat is expected to consist of three beta strands that form a single turn as they form a right-handed helix of stacked beta-structure. Member proteinsa occur regularly in two-gene pairs along with another uncharacterized protein family; both protein families exhibit either lipoprotein or regular signal peptides, suggesting transit through the plasma membrane, and the two may be fused. The function of the pair is unknown [Unknown function, General].','TIGR03805','beta_helix_1'),(176,'gnl|CDD|133905','scaffolding protein.','PHA00489','PHA00489'),(177,'gnl|CDD|151857','Phi29 scaffolding protein.  This protein is also referred to as gp7. The protein contains a DNA-binding function and may halve a role in mediating the structural transition from prohead to mature virus and also scaffold release.Gp7 is arranged within the capsid as a series of concentric shells.','pfam11418','Scaffolding_pro'),(178,'gnl|CDD|133872','tail protein.','PHA00380','PHA00380'),(179,'gnl|CDD|222817','tail protein.','PHA00965','PHA00965'),(180,'gnl|CDD|114175','Phi-29 DNA terminal protein GP3.  This family consists of DNA terminal protein GP3 sequences from Phi-29 like bacteriophages. DNA terminal protein GP3 is linked to the 5\' ends of both strands of the genome through a phosphodiester bond between the beta-hydroxyl group of a serine residue and the 5\'-phosphate of the terminal deoxyadenylate. This protein is essential for DNA replication and is involved in the priming of DNA elongation.','pfam05435','Phi-29_GP3'),(181,'gnl|CDD|133906','terminal protein.','PHA00490','PHA00490'),(182,'gnl|CDD|133907','transcriptional regulator.','PHA00510','PHA00510'),(183,'gnl|CDD|203253','Phi-29-like late genes activator (early protein GP4).  This family consists of phi-29-like late genes activator (or early protein GP4). This protein is thought to be a positive regulator of late transcription and may function as a sigma like component of the host RNA polymerase.','pfam05464','Phi-29_GP4'),(184,'gnl|CDD|133855','upper collar protein.','PHA00147','PHA00147'),(185,'gnl|CDD|147504','Phage Connector (GP10).  The head-tail connector of bacteriophage 29 is composed of 12 36 kDa subunits with 12 fold symmetry. It is the central component of a rotary motor that packages the genomic dsDNA into pre-formed proheads. This motor consists of the head-tail connector, surrounded by a 29-encoded, 174-base, RNA and a viral ATPase protein.','pfam05352','Phage_connector'),(188,'gnl|CDD|227721','Endopygalactorunase [Cell envelope biogenesis, outer membrane].','COG5434','PGU1'),(243,'gnl|CDD|221993','Right handed beta helix region.  This region contains a parallel beta helix region that shares some similarity with Pectate lyases.','pfam13229','Beta_helix'),(246,'gnl|CDD|216566','Peptidase family M23.  Members of this family are zinc metallopeptidases with a range of specificities. The peptidase family M23 is included in this family, these are Gly-Gly endopeptidases. Peptidase family M23 are also endopeptidases. This family also includes some bacterial lipoproteins such as Escherichia coli murein hydrolase activator NlpD, for which no proteolytic activity has been demonstrated. This family also includes leukocyte cell-derived chemotaxin 2 (LECT2) proteins. LECT2 is a liver-specific protein which is thought to be linked to hepatocyte growth although the exact function of this protein is unknown.','pfam01551','Peptidase_M23'),(247,'gnl|CDD|236946','putative peptidase; Provisional.','PRK11649','PRK11649'),(280,'gnl|CDD|164848','putative upper collar protein.','PHA01078','PHA01078'),(283,'gnl|CDD|217445','Terminase-like family.  This family represents a group of terminase proteins.','pfam03237','Terminase_6'),(284,'gnl|CDD|222858','large terminase protein; Provisional.','PHA02533','17'),(285,'gnl|CDD|173534','Ring-infected erythrocyte surface antigen; Provisional.','PTZ00341','PTZ00341'),(286,'gnl|CDD|131505','TIGR02452 family protein.  Members of this uncharacterized protein family are found in Streptomyces, Nostoc sp. PCC 7120, Clostridium acetobutylicum, Lactobacillus johnsonii NCC 533, Deinococcus radiodurans, and Pirellula sp. for a broad but sparse phylogenetic distibution that at least suggests lateral gene transfer.','TIGR02452','TIGR02452'),(287,'gnl|CDD|226745','Uncharacterized protein conserved in bacteria [Function unknown].','COG4295','COG4295'),(288,'gnl|CDD|220524','Uncharacterized protein conserved in bacteria (DUF2263).  This domain, found in various hypothetical bacterial and eukaryotic proteins, has no known function.','pfam10021','DUF2263'),(289,'gnl|CDD|218606','PAAR motif.  This motif is found usually in pairs in a family of bacterial membrane proteins. It is also found as a triplet of tandem repeats comprising the entire length in a another family of hypothetical proteins.','pfam05488','PAAR_motif'),(291,'gnl|CDD|226589','Uncharacterized conserved protein [Function unknown].','COG4104','COG4104'),(292,'gnl|CDD|235479','guanosine 5\'-monophosphate oxidoreductase; Provisional.','PRK05458','PRK05458'),(293,'gnl|CDD|130373','guanosine monophosphate reductase, bacterial.  A deep split separates two families of GMP reductase. The other (TIGR01305) is found in eukaryotic and some proteobacterial lineages, including E. coli, while this family is found in a variety of bacterial lineages [Purines, pyrimidines, nucleosides, and nucleotides, Nucleotide and nucleoside interconversions].','TIGR01306','GMP_reduct_2'),(294,'gnl|CDD|238223','IMPDH: The catalytic domain of the inosine monophosphate dehydrogenase. IMPDH catalyzes the NAD-dependent oxidation of inosine 5\'-monophosphate (IMP) to xanthosine 5\' monophosphate (XMP). It is a rate-limiting step in the de novo synthesis of the guanine nucleotides. There is often a CBS domain inserted in the middle of this domain, which is proposed to play a regulatory role. IMPDH is a key enzyme in the regulation of cell proliferation and differentiation. It has been identified as an attractive target for developing chemotherapeutic agents.','cd00381','IMPDH'),(295,'gnl|CDD|215936','IMP dehydrogenase / GMP reductase domain.  This family is involved in biosynthesis of guanosine nucleotide. Members of this family contain a TIM barrel structure. In the inosine monophosphate dehydrogenases 2 CBS domains pfam00571 are inserted in the TIM barrel. This family is a member of the common phosphate binding site TIM barrel family.','pfam00478','IMPDH'),(297,'gnl|CDD|235507','inosine 5\'-monophosphate dehydrogenase; Reviewed.','PRK05567','PRK05567'),(298,'gnl|CDD|233350','inosine-5\'-monophosphate dehydrogenase.  This model describes IMP dehydrogenase, an enzyme of GMP biosynthesis. This form contains two CBS domains. This model describes a rather tightly conserved cluster of IMP dehydrogenase sequences, many of which are characterized. The model excludes two related families of proteins proposed also to be IMP dehydrogenases, but without characterized members. These are related families are the subject of separate models [Purines, pyrimidines, nucleosides, and nucleotides, Purine ribonucleotide biosynthesis].','TIGR01302','IMP_dehydrog'),(299,'gnl|CDD|130372','guanosine monophosphate reductase, eukaryotic.  A deep split separates two families of GMP reductase. This family includes both eukaryotic and some proteobacterial sequences, while the other family contains other bacterial sequences [Purines, pyrimidines, nucleosides, and nucleotides, Nucleotide and nucleoside interconversions].','TIGR01305','GMP_reduct_1'),(300,'gnl|CDD|235343','guanosine 5\'-monophosphate oxidoreductase; Provisional.','PRK05096','PRK05096'),(301,'gnl|CDD|240355','inosine-5\'-monophosphate dehydrogenase; Provisional.','PTZ00314','PTZ00314'),(303,'gnl|CDD|180725','inosine 5-monophosphate dehydrogenase; Validated.','PRK06843','PRK06843'),(304,'gnl|CDD|181127','inosine 5-monophosphate dehydrogenase; Validated.','PRK07807','PRK07807'),(305,'gnl|CDD|130370','IMP dehydrogenase family protein.  This model represents a family of proteins, often annotated as a putative IMP dehydrogenase, related to IMP dehydrogenase and GMP reductase and restricted to the high GC Gram-positive bacteria. All species in which a member is found so far (Corynebacterium glutamicum, Mycobacterium tuberculosis, Streptomyces coelicolor, etc.) also have IMP dehydrogenase as described by TIGRFAMs entry TIGR01302 [Unknown function, General].','TIGR01303','IMP_DH_rel_1'),(306,'gnl|CDD|223590','IMP dehydrogenase/GMP reductase [Nucleotide transport and metabolism].','COG0516','GuaB'),(307,'gnl|CDD|215154','inosine-5\'-monophosphate dehydrogenase.','PLN02274','PLN02274'),(308,'gnl|CDD|180842','inosine 5-monophosphate dehydrogenase; Validated.','PRK07107','PRK07107'),(309,'gnl|CDD|236322','inosine 5-monophosphate dehydrogenase; Validated.','PRK08649','PRK08649'),(310,'gnl|CDD|233351','IMP dehydrogenase family protein.  This model represents a family of proteins, often annotated as a putative IMP dehydrogenase, related to IMP dehydrogenase and GMP reductase. Most species with a member of this family belong to the high GC Gram-positive bacteria, and these also have the IMP dehydrogenase described by TIGRFAMs equivalog model TIGR01302 [Unknown function, General].','TIGR01304','IMP_DH_rel_2'),(311,'gnl|CDD|224981','Dioxygenases related to 2-nitropropane dioxygenase [General function prediction only].','COG2070','COG2070'),(312,'gnl|CDD|217344','Nitronate monooxygenase.  Nitronate monooxygenase (NMO), formerly referred to as 2-nitropropane dioxygenase (NPD) (EC:1.13.11.32), is an FMN-dependent enzyme that uses molecular oxygen to oxidize (anionic) alkyl nitronates and, in the case of the enzyme from Neurospora crassa, (neutral) nitroalkanes to the corresponding carbonyl compounds and nitrite. Previously classified as 2-nitropropane dioxygenase, but it is now recognized that this was the result of the slow ionization of nitroalkanes to their nitronate (anionic) forms. The enzymes from the fungus Neurospora crassa and the yeast Williopsis saturnus var. mrakii (formerly classified as Hansenula mrakii) contain non-covalently bound FMN as the cofactor. Active towards linear alkyl nitronates of lengths between 2 and 6 carbon atoms and, with lower activity, towards propyl-2-nitronate. The enzyme from N. crassa can also utilize neutral nitroalkanes, but with lower activity. One atom of oxygen is incorporated into the carbonyl group of the aldehyde product. The reaction appears to involve the formation of an enzyme-bound nitronate radical and an a-peroxynitroethane species, which then decomposes, either in the active site of the enzyme or after release, to acetaldehyde and nitrite.','pfam03060','NMO'),(313,'gnl|CDD|240081','2-Nitropropane dioxygenase (NPD), one of the nitroalkane oxidizing enzyme families, catalyzes oxidative denitrification of nitroalkanes to their corresponding carbonyl compounds and nitrites. NDP is a member of the NAD(P)H-dependent flavin oxidoreductase family that reduce a range of alternative electron acceptors. Most use FAD/FMN as a cofactor and NAD(P)H as electron donor. Some contain 4Fe-4S cluster to transfer electron from FAD to FMN.','cd04730','NPD_like'),(314,'gnl|CDD|224223','Isopentenyl diphosphate isomerase (BS_ypgA, MTH48 and related proteins) [Coenzyme transport and metabolism].','COG1304','idi'),(315,'gnl|CDD|216281','FMN-dependent dehydrogenase.','pfam01070','FMN_dh'),(316,'gnl|CDD|240073','TIM barrel proteins share a structurally conserved phosphate binding motif and in general share an eight beta/alpha closed barrel structure. Specific for this family is the conserved phosphate binding site at the edges of strands 7 and 8. The phosphate comes either from the substrate, as in the case of inosine monophosphate dehydrogenase (IMPDH), or from ribulose-5-phosphate 3-epimerase (RPE) or from cofactors, like FMN.','cd04722','TIM_phosphate_binding'),(317,'gnl|CDD|217120','Thiamine monophosphate synthase/TENI.  Thiamine monophosphate synthase (TMP) (EC:2.5.1.3) catalyzes the substitution of the pyrophosphate of 2-methyl-4-amino-5- hydroxymethylpyrimidine pyrophosphate by 4-methyl-5- (beta-hydroxyethyl)thiazole phosphate to yield thiamine phosphate. This Pfam family also includes the regulatory protein TENI.','pfam02581','TMP-TENI'),(318,'gnl|CDD|239203','Family of homologous FMN-dependent alpha-hydroxyacid oxidizing enzymes. This family occurs in both prokaryotes and eukaryotes. Members of this family include flavocytochrome b2 (FCB2), glycolate oxidase (GOX), lactate monooxygenase (LMO), mandelate dehydrogenase (MDH), and long chain hydroxyacid oxidase (LCHAO). In green plants, glycolate oxidase is one of the key enzymes in photorespiration where it oxidizes glycolate to glyoxylate. LMO catalyzes the oxidation of L-lactate to acetate and carbon dioxide. MDH oxidizes (S)-mandelate to phenylglyoxalate. It is an enzyme in the mandelate pathway that occurs in several strains of Pseudomonas which converts (R)-mandelate to benzoate.','cd02809','alpha_hydroxyacid_oxid_FM'),(319,'gnl|CDD|240087','Mandelate dehydrogenase (MDH)-like FMN-binding domain.  MDH is part of a widespread family of homologous FMN-dependent a-hydroxy acid oxidizing enzymes that oxidizes (S)-mandelate to phenylglyoxalate. MDH is an enzyme in the mandelate pathway that occurs in several strains of Pseudomonas which converts (R)-mandelate to benzoate. This family occurs in both prokaryotes and eukaryotes. Members of this family include flavocytochrome b2 (FCB2), glycolate oxidase (GOX), lactate monooxygenase (LMO), mandelate dehydrogenase (MDH), and long chain hydroxyacid oxidase (LCHAO).','cd04736','MDH_FMN'),(320,'gnl|CDD|239205','Isopentenyl-diphosphate:dimethylallyl diphosphate isomerase type 2 (IDI-2) FMN-binding domain. Two types of IDIs have been characterized at present. The long known IDI-1 is only dependent on divalent metals for activity, whereas IDI-2 requires a metal, FMN and NADPH. IDI-2 catalyzes the interconversion of isopentenyl diphosphate (IPP) and dimethylallyl diphosphate (DMAPP) in the mevalonate pathway.','cd02811','IDI-2_FMN'),(321,'gnl|CDD|238317','Thiamine monophosphate synthase (TMP synthase)/TenI. TMP synthase catalyzes an important step in the thiamine biosynthesis pathway, the substitution of the pyrophosphate of 2-methyl-4-amino-5- hydroxymethylpyrimidine pyrophosphate by 4-methyl-5- (beta-hydroxyethyl) thiazole phosphate to yield thiamine phosphate. TenI is a enzymatically inactive regulatory protein involved in the regulation of several extracellular enzymes. This superfamily also contains other enzymatically inactive proteins with unknown functions.','cd00564','TMP_TenI'),(322,'gnl|CDD|239446','Macro domain, Unknown family 2. The macro domain is a high-affinity ADP-ribose binding module found in a variety of proteins as a stand-alone domain or in combination with other domains like in histone macroH2A and some PARPs (poly ADP-ribose polymerases). Some macro domains recognize poly ADP-ribose as a ligand. Previously identified as displaying an Appr-1\'-p (ADP-ribose-1\'-monophosphate) processing activity, the macro domain may play roles in distinct ADP-ribose pathways, such as the ADP-ribosylation of proteins, an important post-translational modification which occurs in DNA repair, transcription, chromatin biology, and long-term memory formation, among other processes. This family is composed of uncharacterized proteins containing a stand-alone macro domain.','cd03330','Macro_2'),(323,'gnl|CDD|225021','Predicted phosphatase homologous to the C-terminal domain of histone macroH2A1 [General function prediction only].','COG2110','COG2110'),(324,'gnl|CDD|216634','Macro domain.  This domain is an ADP-ribose binding module. It is found in a number of otherwise unrelated proteins. It is found at the C-terminus of the macro-H2A histone protein. This domain is found in the non-structural proteins of several types of ssRNA viruses such as NSP3 from alphaviruses. This domain is also found on its own in a family of proteins from bacteria, archaebacteria, and eukaryotes.','pfam01661','Macro'),(325,'gnl|CDD|214701','Appr-1\'-p processing enzyme.  Function determined by Martzen et al. Extended family detected by reciprocal PSI-BLAST searches (unpublished results, and Pehrson & Fuji).','smart00506','A1pp'),(326,'gnl|CDD|234759','RNase III inhibitor; Provisional.','PRK00431','PRK00431'),(327,'gnl|CDD|239230','Macro domain, Poa1p_like family. The macro domain is a high-affinity ADP-ribose binding module found in a variety of proteins as a stand-alone domain or in combination with other domains like in histone macroH2A and some PARPs (poly ADP-ribose polymerases). Some macro domains recognize poly ADP-ribose as a ligand. Previously identified as displaying an Appr-1\'-p (ADP-ribose-1\'-monophosphate) processing activity, the macro domain may play roles in distinct ADP-ribose pathways, such as the ADP-ribosylation of proteins, an important post-translational modification which occurs in DNA repair, transcription, chromatin biology, and long-term memory formation, among other processes. Members of this family show similarity to the yeast protein Poa1p, reported to be a phosphatase specific for Appr-1\'-p, a tRNA splicing metabolite. Poa1p may play a role in tRNA splicing regulation.','cd02901','Macro_Poa1p_like'),(328,'gnl|CDD|239150','Macro domain, a high-affinity ADP-ribose binding module found in a variety of proteins as a stand-alone domain or in combination with other domains like in histone macroH2A and some PARPs (poly ADP-ribose polymerases). Some macro domains recognize poly ADP-ribose as a ligand. Previously identified as displaying an Appr-1\'-p (ADP-ribose-1\'-monophosphate) processing activity, the macro domain may play roles in distinct ADP-ribose pathways, such as the ADP-ribosylation of proteins, an important post-translational modification which occurs in DNA repair, transcription, chromatin biology, and long-term memory formation, among other processes.','cd02749','Macro'),(329,'gnl|CDD|239235','Macro domain, Af1521- and BAL-like family. The macro domain is a high-affinity ADP-ribose binding module found in a variety of proteins as a stand-alone domain or in combination with other domains like in histone macroH2A and some PARPs (poly ADP-ribose polymerases).  Some macro domains recognize poly ADP-ribose as a ligand. Previously identified as an Appr-1\'-p (ADP-ribose-1\'-monophosphate) processing activity, the macro domain may play roles in distinct ADP-ribose pathways, such as the ADP-ribosylation of proteins, an important post-translational modification which occurs in DNA repair, transcription, chromatin biology, and long-term memory formation, among other processes. The macro domains in this family show similarity to Af1521, a protein from Archaeoglobus fulgidus containing a stand-alone macro domain. Af1521 binds ADP-ribose and exhibits phosphatase activity toward Appr-1\'-p. Also included in this family are the N-terminal (or first) macro domains of BAL (B-aggressive lymphoma) proteins which contain multiple macro domains. Most BAL proteins also contain a C-terminal PARP active site and are also named as PARPs. Human BAL1  (or PARP-9) was originally identified as a risk-related gene in diffuse large B-cell lymphoma that promotes malignant B-cell migration. Some BAL family proteins exhibit PARP activity. Poly (ADP-ribosyl)ation is an immediate DNA-damage-dependent post-translational modification of histones and other nuclear proteins. BAL proteins may also function as transcription repressors.','cd02907','Macro_Af1521_BAL_like'),(330,'gnl|CDD|239236','Macro domain, Appr-1\'-pase_like family. The macro domain is a high-affinity ADP-ribose binding module found in a variety of proteins as a stand-alone domain or in combination with other domains like in histone macroH2A and some PARPs (poly ADP-ribose polymerases). Some macro domains recognize poly ADP-ribose as a ligand. Previously identified as displaying an Appr-1\'-p (ADP-ribose-1\'-monophosphate) processing activity, the macro domain may play roles in distinct ADP-ribose pathways, such as the ADP-ribosylation of proteins, an important post-translational modification which occurs in DNA repair, transcription, chromatin biology, and long-term memory formation, among other processes. This family is composed of uncharacterized proteins that show similarity to Appr-1\'-pase, containing conserved putative active site residues. Appr-1\'-pase is a phosphatase specific for ADP-ribose-1\'-monophosphate.','cd02908','Macro_Appr_pase_like'),(331,'gnl|CDD|239231','Macro domain, BAL_like family. The macro domain is a high-affinity ADP-ribose binding module found in a variety of proteins as a stand-alone domain or in combination with other domains like in histone macroH2A and some PARPs (poly ADP-ribose polymerases).  Some macro domains recognize poly ADP-ribose as a ligand. Previously identified as displaying an Appr-1\'-p (ADP-ribose-1\'-monophosphate) processing activity, the macro domain may play roles in distinct ADP-ribose pathways, such as the ADP-ribosylation of proteins, an important post-translational modification which occurs in DNA repair, transcription, chromatin biology, and long-term memory formation, among other processes. Members of this family show similarity to BAL (B-aggressive lymphoma) proteins, which contain one to three macro domains. Most BAL family macro domains belong to this family except for the most N-terminal domain in multiple-domain containing proteins. Most BAL proteins also contain a C-terminal PARP active site and are also named as PARPs. Human BAL1  (or PARP-9) was originally identified as a risk-related gene in diffuse large B-cell lymphoma that promotes malignant B-cell migration. Some BAL family proteins exhibit PARP activity. Poly (ADP-ribosyl)ation is an immediate DNA-damage-dependent post-translational modification of histones and other nuclear proteins. BAL proteins may also function as transcription repressors.','cd02903','Macro_BAL_like'),(332,'gnl|CDD|239229','Macro domain, Appr-1\'-pase family. The macro domain is a high-affinity ADP-ribose binding module found in a variety of proteins as a stand-alone domain or in combination with other domains like in histone macroH2A and some PARPs (poly ADP-ribose polymerases). Some macro domains recognize poly ADP-ribose as a ligand. The yeast protein Ymx7 and related proteins in this family contain a stand-alone macro domain and may be specific phosphatases catalyzing the conversion of ADP-ribose-1\'-monophosphate (Appr-1\'-p) to ADP-ribose. Appr-1\'-p is an intermediate in a metabolic pathway involved in pre-tRNA splicing.','cd02900','Macro_Appr_pase'),(333,'gnl|CDD|222899','hypothetical protein; Provisional.','PHA02595','tk.4'),(334,'gnl|CDD|239234','Macro domain, Unknown family 1. The macro domain is a high-affinity ADP-ribose binding module found in a variety of proteins as a stand-alone domain or in combination with other domains like in histone macroH2A and some PARPs (poly ADP-ribose polymerases). Some macro domains recognize poly ADP-ribose as a ligand. Previously identified as displaying an Appr-1\'-p (ADP-ribose-1\'-monophosphate) processing activity, the macro domain may play roles in distinct ADP-ribose pathways, such as the ADP-ribosylation of proteins, an important post-translational modification which occurs in DNA repair, transcription, chromatin biology, and long-term memory formation, among other processes. This family is composed of uncharacterized proteins containing a macro domain, either as a stand-alone domain or in addition to a C-terminal SIR2 (silent information regulator 2) domain.','cd02906','Macro_1'),(335,'gnl|CDD|215846','Thymidylate synthase.','pfam00303','Thymidylat_synt'),(336,'gnl|CDD|234984','thymidylate synthase; Reviewed.','PRK01827','thyA'),(337,'gnl|CDD|223285','Thymidylate synthase [Nucleotide transport and metabolism].','COG0207','ThyA'),(338,'gnl|CDD|238211','Thymidylate synthase and pyrimidine hydroxymethylase: Thymidylate synthase (TS) and deoxycytidylate hydroxymethylase (dCMP-HMase) are homologs that catalyze analogous alkylation of C5 of pyrimidine nucleotides. Both enzymes are involved in the biosynthesis of DNA precursors and are active as homodimers. However, they exhibit distinct pyrimidine base specificities and differ in the details of their catalyzed reactions. TS is biologically ubiquitous and catalyzes the conversion of dUMP and methylene-tetrahydrofolate (CH2THF) to dTMP and dihydrofolate (DHF). It also acts as a regulator of its own expression by binding and inactivating its own RNA. Due to its key role in the de novo pathway for thymidylate synthesis and, hence, DNA synthesis, it is one of the most conserved enzymes across species and phyla. TS is a well-recognized target for anticancer chemotherapy, as well as a valuable new target against infectious diseases. Interestingly, in several protozoa, a single polypeptide chain codes for both, dihydrofolate reductase (DHFR) and thymidylate synthase (TS), forming a bifunctional enzyme (DHFR-TS), possibly through gene fusion at a single evolutionary point. DHFR-TS is also active as a dimer. Virus encoded dCMP-HMase catalyzes the reversible conversion of dCMP and CH2THF to hydroxymethyl-dCMP and THF. This family also includes dUMP hydroxymethylase, which is encoded by several bacteriophages that infect Bacillus subtilis, for their own protection against the host restriction system,  and contain hydroxymethyl-dUMP instead of dTMP in their DNA.','cd00351','TS_Pyrimidine_HMase'),(339,'gnl|CDD|240299','bifunctional dihydrofolate reductase-thymidylate synthase; Provisional.','PTZ00164','PTZ00164'),(340,'gnl|CDD|213790','thymidylate synthase.  Members of this protein family are thymidylate synthase, an enzyme that produces dTMP from dUMP. In prokaryotes, its gene usually is found close to that for dihydrofolate reductase, and in some systems the two enzymes are found as a fusion protein. This model excludes a set of related proteins (TIGR03283) that appears to replace this family in archaeal methanogens, where tetrahydrofolate is replaced by tetrahydromethanopterin [Purines, pyrimidines, nucleosides, and nucleotides, 2\'-Deoxyribonucleotide metabolism].','TIGR03284','thym_sym'),(341,'gnl|CDD|184347','thymidylate synthase; Provisional.','PRK13821','thyA'),(342,'gnl|CDD|179181','thymidylate synthase; Provisional.','PRK00956','thyA'),(343,'gnl|CDD|132326','thymidylate synthase, methanogen type.  Thymidylate synthase makes dTMP for DNA synthesis, and is among the most widely distributed of all enzymes. Members of this protein family are encoded within a completed genome sequence if and only if that species is one of the methanogenenic archaea. In these species, tetrahydromethanopterin replaces tetrahydrofolate, The member from Methanobacterium thermoautotrophicum was shown to behave as a thymidylate synthase based on similar side reactions (the exchange of a characteristic proton with water), although the full reaction was not reconstituted. Partial sequence data showed no similarity to known thymidylate synthases simply because the region sequenced was from a distinctive N-terminal region not found in other thymidylate synthases. Members of this protein family appear, therefore, to a novel, tetrahydromethanopterin-dependent thymidylate synthase [Purines, pyrimidines, nucleosides, and nucleotides, 2\'-Deoxyribonucleotide metabolism].','TIGR03283','thy_syn_methano'),(344,'gnl|CDD|215777','Dihydrofolate reductase.','pfam00186','DHFR_1'),(345,'gnl|CDD|238127','Dihydrofolate reductase (DHFR). Reduces 7,8-dihydrofolate to 5,6,7,8-tetrahydrofolate with NADPH as a cofactor. This is an essential step in the biosynthesis of deoxythymidine phosphate since 5,6,7,8-tetrahydrofolate is required to regenerate 5,10-methylenetetrahydrofolate which is then utilized by thymidylate synthase. Inhibition of DHFR interrupts thymidilate synthesis and DNA replication, inhibitors of DHFR (such as Methotrexate) are used in cancer chemotherapy.  5,6,7,8-tetrahydrofolate also is involved in glycine, serine, and threonine metabolism and aminoacyl-tRNA biosynthesis.','cd00209','DHFR'),(346,'gnl|CDD|223340','Dihydrofolate reductase [Coenzyme metabolism].','COG0262','FolA'),(347,'gnl|CDD|182714','dihydrofolate reductase; Provisional.','PRK10769','folA'),(349,'gnl|CDD|234776','segregation and condensation protein A/unknown domain fusion protein; Provisional.','PRK00478','scpA'),(350,'gnl|CDD|212138','Nucleoside Triphosphate Pyrophosphohydrolase (EC 3.6.1.8) MazG-like domain putative pyrophosphatase YpjD from Bacillus subtilis and its bacterial homologs.  This family includes a putative pyrophosphatase Ypjd from Bacillus subtilis (BsYpjD) and its homologs. Although its biological role has not been described in detail, BsYpjD shows significant sequence similarity to the dimeric 2-deoxyuridine 5\'-triphosphate nucleotidohydrolase (dUTP pyrophosphatase or dUTPase) and NTP-PPase MazG proteins. However, unlike typical tandem-domain MazG proteins, BsYpjD contains a single MazG-like domain.','cd11531','NTP-PPase_BsYpjD'),(351,'gnl|CDD|212148','Nucleoside Triphosphate Pyrophosphohydrolase (EC 3.6.1.8) MazG-like domain found in a group of uncharacterized proteins from bacteria and archaea.  This family corresponds to a group of uncharacterized hypothetical proteins from bacteria, showing a high sequence similarity to the dimeric 2-deoxyuridine 5\'-triphosphate nucleotidohydrolase (dUTP pyrophosphatase or dUTPase) and NTP-PPase MazG proteins. However, unlike typical tandem-domain MazG proteins, members in this family consist of a single MazG-like domain that contains a well conserved divalent ion-binding motif EXX[E/D].','cd11541','NTP-PPase_u4'),(352,'gnl|CDD|212133','Nucleoside Triphosphate Pyrophosphohydrolase (EC 3.6.1.8) MazG-like domain superfamily.  This superfamily contains enzymes that hydrolyze the alpha-beta phosphodiester bond of all canonical NTPs into monophosphate derivatives and pyrophosphate (PPi). Divalent ions, such as Mg2+ ion(s), are essential to activate a proposed water nucleophile and stabilize the charged intermediates to facilitate catalysis. These enzymes share a conserved divalent ion-binding motif EXX[E/D] in their active sites. They also share a highly conserved four-helix bundle, where one face forms the active site, while the other participates in oligomer assembly. The four-helix bundle consists of two central antiparallel alpha-helices that can be contained within a single protomer or form upon dimerization. The superfamily members include dimeric dUTP pyrophosphatases (dUTPases; EC 3.6.1.23), the nonspecific NTP-PPase MazG proteins, HisE-encoded phosphoribosyl ATP pyrophosphohydolase (PRA-PH), fungal histidine biosynthesis trifunctional proteins, and several uncharacterized protein families.','cd11523','NTP-PPase'),(353,'gnl|CDD|235272','thymidine kinase; Provisional.','PRK04296','PRK04296'),(354,'gnl|CDD|224352','Thymidine kinase [Nucleotide transport and metabolism].','COG1435','Tdk'),(355,'gnl|CDD|215828','Thymidine kinase.','pfam00265','TK'),(356,'gnl|CDD|185542','thymidine kinase; Provisional.','PTZ00293','PTZ00293'),(357,'gnl|CDD|214867','Tubulin/FtsZ family, GTPase domain.  This domain is found in all tubulin chains, as well as the bacterial FtsZ family of proteins. These proteins are involved in polymer formation. Tubulin is the major component of microtubules, while FtsZ is the polymer-forming protein of bacterial cell division, it is part of a ring in the middle of the dividing cell that is required for constriction of cell membrane and cell envelope to yield two daughter cells. FtsZ and tubulin are GTPases, this entry is the GTPase domain. FtsZ can polymerise into tubes, sheets, and rings in vitro and is ubiquitous in bacteria and archaea.','smart00864','Tubulin'),(358,'gnl|CDD|100021','FtsZ is a GTPase that is similar to the eukaryotic tubulins and is essential for cell division in prokaryotes.  FtsZ is capable of polymerizing in a GTP-driven process into structures similar to those formed by tubulin. FtsZ forms a ring-shaped septum at the site of bacterial cell division, which is required for constriction of cell membrane and cell envelope to yield two daughter cells.','cd02201','FtsZ_type1'),(359,'gnl|CDD|100022','FtsZ is a GTPase that is similar to the eukaryotic tubulins and is essential for cell division in prokaryotes.  FtsZ is capable of polymerizing in a GTP-driven process into structures similar to those formed by tubulin. FtsZ forms a ring-shaped septum at the site of bacterial cell division, which is required for constriction of cell membrane and cell envelope to yield two daughter cells.','cd02202','FtsZ_type2'),(360,'gnl|CDD|100020','FtsZ is a GTPase that is similar to the eukaryotic tubulins and is essential for cell division in prokaryotes.  FtsZ is capable of polymerizing in a GTP-driven process into structures similar to those formed by tubulin. FtsZ forms a ring-shaped septum at the site of bacterial cell division, which is required for constriction of cell membrane and cell envelope to yield two daughter cells.','cd02191','FtsZ'),(361,'gnl|CDD|215710','Tubulin/FtsZ family, GTPase domain.  This family includes the tubulin alpha, beta and gamma chains, as well as the bacterial FtsZ family of proteins. Members of this family are involved in polymer formation. FtsZ is the polymer-forming protein of bacterial cell division. It is part of a ring in the middle of the dividing cell that is required for constriction of cell membrane and cell envelope to yield two daughter cells. FtsZ and tubulin are GTPases. FtsZ can polymerise into tubes, sheets, and rings in vitro and is ubiquitous in eubacteria and archaea. Tubulin is the major component of microtubules.','pfam00091','Tubulin'),(362,'gnl|CDD|223284','Cell division GTPase [Cell division and chromosome partitioning].','COG0206','FtsZ'),(363,'gnl|CDD|232805','cell division protein FtsZ.  This family consists of cell division protein FtsZ, a GTPase found in bacteria, the chloroplast of plants, and in archaebacteria. Structurally similar to tubulin, FtsZ undergoes GTP-dependent polymerization into filaments that form a cytoskeleton involved in septum synthesis [Cellular processes, Cell division].','TIGR00065','ftsZ'),(364,'gnl|CDD|100014','Tubulin/FtsZ: Family includes tubulin alpha-, beta-, gamma-, delta-, and epsilon-tubulins as well as FtsZ, all of which are involved in polymer formation. Tubulin is the major component of microtubules, but also exists as a heterodimer and as a curved oligomer. Microtubules exist in all eukaryotic cells and are responsible for many functions, including cellular transport, cell motility, and mitosis.  FtsZ forms a ring-shaped septum at the site of bacterial cell division, which is required for constriction of cell membrane and cell envelope to yield two daughter cells. FtsZ can polymerize into tubes, sheets, and rings in vitro and is ubiquitous in eubacteria, archaea, and chloroplasts.','cd00286','Tubulin_FtsZ'),(365,'gnl|CDD|237273','cell division protein FtsZ; Provisional.','PRK13018','PRK13018'),(366,'gnl|CDD|222394','Tubulin like.  Many of the residues conserved in Tubulin, pfam00091, are also highly conserved in this family.','pfam13809','Tubulin_2'),(367,'gnl|CDD|236468','cell division protein FtsZ; Validated.','PRK09330','PRK09330'),(368,'gnl|CDD|100023','The tubulin superfamily includes five distinct families, the alpha-, beta-, gamma-, delta-, and epsilon-tubulins and a sixth family (zeta-tubulin) which is present only in kinetoplastid protozoa. The alpha- and beta-tubulins are the major components of microtubules, while gamma-tubulin plays a major role in the nucleation of microtubule assembly.  The delta- and epsilon-tubulins are widespread but unlike the alpha, beta, and gamma-tubulins they are not ubiquitous among eukaryotes. The alpha/beta-tubulin heterodimer is the structural subunit of microtubules.  The alpha- and beta-tubulins share 40% amino-acid sequence identity, exist in several isotype forms, and undergo a variety of posttranslational modifications.  The structures of alpha- and beta-tubulin are basically identical: each monomer is formed by a core of two beta-sheets surrounded by alpha-helices. The monomer structure is very compact, but can be divided into three regions based on function: the amino-terminal nucleotide-binding region, an intermediate taxol-binding region and the carboxy-terminal region which probably constitutes the binding surface for motor proteins. Also included in this group is the mitochondrial Misato/DML1 protein family, involved in mitochondrial fusion and in mitochondrial distribution and morphology.','cd06059','Tubulin'),(369,'gnl|CDD|236446','pyruvate phosphate dikinase; Provisional.','PRK09279','PRK09279'),(371,'gnl|CDD|233589','pyruvate, phosphate dikinase.  This model represents pyruvate,phosphate dikinase, also called pyruvate,orthophosphate dikinase. It is similar in sequence to other PEP-utilizing enzymes [Energy metabolism, Other].','TIGR01828','pyru_phos_dikin'),(373,'gnl|CDD|235635','pyruvate phosphate dikinase; Provisional.','PRK05878','PRK05878'),(374,'gnl|CDD|223647','Phosphoenolpyruvate synthase/pyruvate phosphate dikinase [Carbohydrate transport and metabolism].','COG0574','PpsA'),(375,'gnl|CDD|216434','Pyruvate phosphate dikinase, PEP/pyruvate binding domain.  This enzyme catalyzes the reversible conversion of ATP to AMP, pyrophosphate and phosphoenolpyruvate (PEP).','pfam01326','PPDK_N'),(376,'gnl|CDD|233405','phosphoenolpyruvate synthase.  Also called pyruvate,water dikinase and PEP synthase. The member from Methanococcus jannaschii contains a large intein. This enzyme generates phosphoenolpyruvate (PEP) from pyruvate, hydrolyzing ATP to AMP and releasing inorganic phosphate in the process. The enzyme shows extensive homology to other enzymes that use PEP as substrate or product. This enzyme may provide PEP for gluconeogenesis, for PTS-type carbohydrate transport systems, or for other processes [Energy metabolism, Glycolysis/gluconeogenesis].','TIGR01418','PEP_synth'),(377,'gnl|CDD|235809','phosphoenolpyruvate synthase; Validated.','PRK06464','PRK06464'),(378,'gnl|CDD|235751','phosphoenolpyruvate synthase; Validated.','PRK06241','PRK06241'),(379,'gnl|CDD|201201','PEP-utilising enzyme, mobile domain.  This domain is a \'swivelling\' beta/beta/alpha domain which is thought to be mobile in all proteins known to contain it.','pfam00391','PEP-utilizers'),(380,'gnl|CDD|235784','pyruvate kinase; Provisional.','PRK06354','PRK06354'),(381,'gnl|CDD|224006','Phosphoenolpyruvate-protein kinase (PTS system EI component in bacteria) [Carbohydrate transport and metabolism].','COG1080','PtsA'),(382,'gnl|CDD|226367','Phosphohistidine swiveling domain [Signal transduction mechanisms].','COG3848','COG3848'),(383,'gnl|CDD|226133','Signal transduction protein containing GAF and PtsI domains [Signal transduction mechanisms].','COG3605','PtsP'),(384,'gnl|CDD|218191','Vta1 like.  Vta1 (VPS20-associated protein 1) is a positive regulator of Vps4. Vps4 is an ATPase that is required in the multivesicular body (MVB) sorting pathway to dissociate the endosomal sorting complex required for transport (ESCRT). Vta1 promotes correct assembly of Vps4 and stimulates its ATPase activity through its conserved Vta1/SBP1/LIP5 region.','pfam04652','DUF605'),(385,'gnl|CDD|236090','DNA polymerase III subunits gamma and tau; Validated.','PRK07764','PRK07764'),(391,'gnl|CDD|223021','large tegument protein UL36; Provisional.','PHA03247','PHA03247'),(397,'gnl|CDD|223039','transcriptional regulator ICP4; Provisional.','PHA03307','PHA03307'),(401,'gnl|CDD|184923','DNA polymerase III subunits gamma and tau; Provisional.','PRK14959','PRK14959'),(402,'gnl|CDD|235906','DNA polymerase III subunits gamma and tau; Validated.','PRK07003','PRK07003'),(403,'gnl|CDD|222397','Replication-relaxation.  This family includes proteins which are essential for plasmid replication and plasmid DNA relaxation.','pfam13814','Replic_Relax'),(404,'gnl|CDD|221803','AAA-like domain.  This family of domains contain a P-loop motif that is characteristic of the AAA superfamily. Many of the proteins in this family are conjugative transfer proteins.','pfam12846','AAA_10'),(406,'gnl|CDD|233193','type IV secretion/conjugal transfer ATPase, VirB4 family.  Type IV secretion systems are found in Gram-negative pathogens. They export proteins, DNA, or complexes in different systems and are related to plasmid conjugation systems. This model represents related ATPases that include VirB4 in Agrobacterium tumefaciens (DNA export) CagE in Helicobacter pylori (protein export) and plasmid TraB (conjugation).','TIGR00929','VirB4_CagE'),(407,'gnl|CDD|163495','Bacteroides conjugation system ATPase, TraG family.  Members of this family include the predicted ATPase, TraG, encoded by transfer region genes of conjugative transposons of Bacteroides, such as CTnDOT, found on the main chromosome. Members also include TraG homologs borne on plasmids in Bacteroides. The protein family is related to the conjugative transfer system ATPase VirB4 [Cellular processes, DNA transformation].','TIGR03783','Bac_Flav_CT_G'),(408,'gnl|CDD|233994','type-IV secretion system protein TraC.  The protein family described here is common among the F, P and I-like type IV secretion systems. Gene symbols include TraC (F-type), TrbE/VirB4 (P-type) and TraU (I-type). The protein conyains the Walker A and B motifs and so is a putative nucleotide triphosphatase.','TIGR02746','TraC-F-type'),(410,'gnl|CDD|225982','Type IV secretory pathway, VirB4 components [Intracellular trafficking and secretion].','COG3451','VirB4'),(416,'gnl|CDD|237030','alpha-ketoglutarate decarboxylase; Reviewed.','PRK12270','kgd'),(417,'gnl|CDD|224787','NYN ribonuclease and ATPase of PhoH family domains [General    function prediction only].','COG1875','COG1875'),(418,'gnl|CDD|190347','PhoH-like protein.  PhoH is a cytoplasmic protein and predicted ATPase that is induced by phosphate starvation.','pfam02562','PhoH'),(419,'gnl|CDD|224616','Phosphate starvation-inducible protein PhoH, predicted ATPase [Signal transduction mechanisms].','COG1702','PhoH'),(420,'gnl|CDD|182529','hypothetical protein; Provisional.','PRK10536','PRK10536'),(421,'gnl|CDD|222258','AAA domain.  This family of domains contain a P-loop motif that is characteristic of the AAA superfamily. Many of the proteins in this family are conjugative transfer proteins. There is a Walker A and Walker B.','pfam13604','AAA_30'),(422,'gnl|CDD|99836','DEDDh 3\'-5\' exonuclease domain of Caenorhabditis elegans ERI-1, human 3\' exonuclease, and similar proteins.  This subfamily is composed of Caenorhabditis elegans ERI-1, human 3\' exonuclease (3\'hExo), Drosophila exonuclease snipper (snp), and similar proteins from eukaryotes and bacteria. These are DEDDh-type DnaQ-like 3\'-5\' exonucleases containing three conserved sequence motifs termed ExoI, ExoII and ExoIII, with a specific Hx(4)D conserved pattern at ExoIII. These motifs are clustered around the active site and contain four conserved acidic residues that serve as ligands for the two metal ions required for catalysis. ERI-1 has been implicated in the degradation of small interfering RNAs (RNAi). 3\'hExo participates in the degradation of histone mRNAs. Snp is a non-essential exonuclease that efficiently degrades structured RNA and DNA substrates as long as there is a minimum of 2 nucleotides in the 3\' overhang to initiate degradation. Snp is not a functional homolog of either ERI-1 or 3\'hExo.','cd06133','ERI-1_3\'hExo_like'),(423,'gnl|CDD|214685','exonuclease domain in DNA-polymerase alpha and epsilon chain, ribonuclease T and other exonucleases.','smart00479','EXOIII'),(424,'gnl|CDD|176648','DEDDh 3\'-5\' exonuclease domain family.  DEDDh exonucleases, part of the DnaQ-like (or DEDD) exonuclease superfamily, catalyze the excision of nucleoside monophosphates at the DNA or RNA termini in the 3\'-5\' direction. These proteins contain four invariant acidic residues in three conserved sequence motifs termed ExoI, ExoII and ExoIII. DEDDh exonucleases are classified as such because of the presence of specific Hx(4)D conserved pattern at the ExoIII motif. The four conserved acidic residues are clustered around the active site and serve as ligands for the two metal ions required for catalysis. Most DEDDh exonucleases are the proofreading subunits (epsilon) or domains of bacterial DNA polymerase III, the main replicating enzyme in bacteria, which functions as the chromosomal replicase. Other members include other DNA and RNA exonucleases such as RNase T, Oligoribonuclease, and RNA exonuclease (REX), among others.','cd06127','DEDDh'),(425,'gnl|CDD|234767','DNA polymerase III PolC; Validated.','PRK00448','polC'),(426,'gnl|CDD|225087','DNA polymerase III, alpha subunit (gram-positive type) [DNA replication, recombination, and repair].','COG2176','PolC'),(427,'gnl|CDD|227351','Inhibitor of the KinA pathway to sporulation, predicted exonuclease [General function prediction only].','COG5018','KapD'),(428,'gnl|CDD|233397','DNA polymerase III, alpha chain, Gram-positive type.  This model describes a polypeptide chain of DNA polymerase III. Full-length homologs of this protein are restricted to the Gram-positive lineages, including the Mycoplasmas. This protein is designated alpha chain and given the gene symbol polC, but is not a full-length homolog of other polC genes. The N-terminal region of about 200 amino acids is rich in low-complexity sequence, poorly alignable, and not included n this model [DNA metabolism, DNA replication, recombination, and repair].','TIGR01405','polC_Gram_pos'),(429,'gnl|CDD|236123','hypothetical protein; Validated.','PRK07883','PRK07883'),(430,'gnl|CDD|216200','Exonuclease.  This family includes a variety of exonuclease proteins, such as ribonuclease T and the epsilon subunit of DNA polymerase III.;.','pfam00929','RNase_T'),(431,'gnl|CDD|180670','exonuclease; Provisional.','PRK06722','PRK06722'),(432,'gnl|CDD|223916','DNA polymerase III, epsilon subunit and related 3\'-5\' exonucleases [DNA replication, recombination, and repair].','COG0847','DnaQ'),(433,'gnl|CDD|240356','2\'-phosphotransferase; Provisional.','PTZ00315','PTZ00315'),(434,'gnl|CDD|236087','sporulation inhibitor KapD; Provisional.','PRK07748','PRK07748'),(435,'gnl|CDD|236085','hypothetical protein; Provisional.','PRK07740','PRK07740'),(436,'gnl|CDD|236281','DNA polymerase III subunit epsilon; Provisional.','PRK08517','PRK08517'),(437,'gnl|CDD|129663','exonuclease, DNA polymerase III, epsilon subunit family.  All proteins in this family for which functions are known are components of the DNA polymerase III complex (epsilon subunit). There is, however, an outgroup that includes paralogs in some gamma-proteobacteria and the n-terminal region of DinG from some low GC gram positive bacteria. This family is based on the phylogenomic analysis of JA Eisen (1999, Ph.D. Thesis, Stanford University) [DNA metabolism, Degradation of DNA].','TIGR00573','dnaq'),(438,'gnl|CDD|99835','DEDDh 3\'-5\' exonuclease domain of the epsilon subunit of Escherichia coli DNA polymerase III and similar proteins.  This subfamily is composed of the epsilon subunit of Escherichia coli DNA polymerase III (Pol III) and similar proteins. Pol III is the main DNA replicating enzyme in bacteria, functioning as the chromosomal replicase. It is a holoenzyme complex of ten different subunits, three of which (alpha, epsilon, and theta) compose the catalytic core. The Pol III epsilon subunit, encoded by the dnaQ gene, is a DEDDh-type 3\'-5\' exonuclease which is responsible for the proofreading activity of the polymerase, increasing the fidelity of DNA synthesis. It contains three conserved sequence motifs termed ExoI, ExoII and ExoIII, with a specific Hx(4)D conserved pattern at ExoIII. These motifs are clustered around the active site and contain four conserved acidic residues that serve as ligands for the two metal ions required for catalysis. The epsilon subunit of Pol III also functions as a stabilizer of the holoenzyme complex.','cd06131','DNA_pol_III_epsilon_Ecoli'),(439,'gnl|CDD|235864','DNA polymerase III subunit epsilon; Validated.','PRK06807','PRK06807'),(440,'gnl|CDD|236391','DNA polymerase III subunit epsilon; Validated.','PRK09145','PRK09145'),(441,'gnl|CDD|130473','DNA polymerase III, epsilon subunit, Proteobacterial.  This model represents DnaQ, the DNA polymerase III epsilon subunit, as found in most Proteobacteria. It consists largely of an exonuclease domain as described in Pfam model pfam00929. In Gram-positive bacteria, closely related regions are found both in the Gram-positive type DNA polymerase III alpha subunit and as an additional N-terminal domain of a DinG-family helicase. Both are excluded from this model, as are smaller proteins, also outside the Proteobacteria, that are similar in size to the epsilon subunit but as different in sequence as are the epsilon-like regions found in Gram-positive bacteria [DNA metabolism, DNA replication, recombination, and repair].','TIGR01406','dnaQ_proteo'),(442,'gnl|CDD|236148','bifunctional ATP-dependent DNA helicase/DNA polymerase III subunit epsilon; Validated.','PRK08074','PRK08074'),(443,'gnl|CDD|180524','DNA polymerase III subunit epsilon; Validated.','PRK06309','PRK06309'),(444,'gnl|CDD|180906','DNA polymerase III subunit epsilon; Validated.','PRK07247','PRK07247'),(445,'gnl|CDD|187703','RNAse HI family that includes Archaeal RNase HI.  Ribonuclease H (RNase H) is classified into two evolutionarily unrelated families, type 1 (prokaryotic RNase HI, eukaryotic RNase H1 and viral RNase H) and type 2 (prokaryotic RNase HII and HIII, and eukaryotic RNase H2). RNase H is an endonuclease that cleaves the RNA strand of an RNA/DNA hybrid in a sequence non-specific manner. RNase H is involved in DNA replication, repair and transcription. RNase H is widely present in various organisms, including bacteria, archaea and eukaryotes and most prokaryotic and eukaryotic genomes contain multiple RNase H genes. Despite the lack of amino acid sequence homology, Type 1 and type 2 RNase H share a main-chain fold and steric configurations of the four acidic active-site (DEDD) residues and have the same catalytic mechanism and functions in cells.  One of the important functions of RNase H is to remove Okazaki fragments during DNA replication. Most archaeal genomes contain only type 2 RNase H (RNase HII); however, a few contain RNase HI as well. Although archaeal RNase HI sequences conserve the DEDD active-site motif, they lack other common features important for catalytic function, such as the basic protrusion region. Archaeal RNase HI homologs are more closely related to retroviral RNase HI than bacterial and eukaryotic type I RNase H in enzymatic properties.','cd09279','RNase_HI_archaeal_like'),(446,'gnl|CDD|205634','Reverse transcriptase-like.  This domain is found in plants and appears to be part of a retrotransposon.','pfam13456','RVT_3'),(447,'gnl|CDD|139967','ribonuclease H; Provisional.','PRK13907','rnhA'),(448,'gnl|CDD|180903','bifunctional RNase H/acid phosphatase; Provisional.','PRK07238','PRK07238'),(449,'gnl|CDD|187690','RNase H is an endonuclease that cleaves the RNA strand of an RNA/DNA hybrid in a sequence non-specific manner.  Ribonuclease H (RNase H) enzymes are divided into two major families, Type 1 and Type 2, based on amino acid sequence similarities and biochemical properties. RNase H is an endonuclease that cleaves the RNA strand of an RNA/DNA hybrid in a sequence non-specific manner in the presence of divalent cations. RNase H is widely present in various organisms, including bacteria, archaea and eukaryotes. Most prokaryotic and eukaryotic genomes contain multiple RNase H genes. Despite the lack of amino acid sequence homology, Type 1 and type 2 RNase H share a main-chain fold and steric configurations of the four acidic active-site residues and have the same catalytic mechanism and functions in cells. RNase H is involved in DNA replication, repair and transcription. One of the important functions of RNase H is to remove Okazaki fragments during DNA replication. RNase H inhibitors have been explored as an anti-HIV drug target because RNase H inactivation inhibits reverse transcription.','cd06222','RNase_H'),(450,'gnl|CDD|223405','Ribonuclease HI [DNA replication, recombination, and repair].','COG0328','RnhA'),(451,'gnl|CDD|181088','hypothetical protein; Validated.','PRK07708','PRK07708'),(452,'gnl|CDD|215695','RNase H.  RNase H digests the RNA strand of an RNA/DNA hybrid. Important enzyme in retroviral replication cycle, and often found as a domain associated with reverse transcriptases. Structure is a mixed alpha+beta fold with three a/b/a layers.','pfam00075','RNase_H'),(453,'gnl|CDD|218362','Phage tail sheath protein.  This family includes a variety of phage tail sheath proteins.','pfam04984','Phage_sheath_1'),(455,'gnl|CDD|226656','Beta- N-acetylglucosaminidase [Carbohydrate transport and metabolism].','COG4193','LytD'),(460,'gnl|CDD|227278','Membrane-bound metallopeptidase [Cell division and chromosome partitioning].','COG4942','COG4942'),(461,'gnl|CDD|180426','hypothetical protein; Provisional.','PRK06148','PRK06148'),(462,'gnl|CDD|224428','Predicted membrane protein [Function unknown].','COG1511','COG1511'),(464,'gnl|CDD|240419','reticulocyte binding protein 2-like protein; Provisional.','PTZ00440','PTZ00440'),(466,'gnl|CDD|100796','chromosome segregation protein; Provisional.','PRK01156','PRK01156'),(468,'gnl|CDD|236942','AmiB activator; Provisional.','PRK11637','PRK11637'),(475,'gnl|CDD|224566','Uncharacterized protein containing LysM domain [Function unknown].','COG1652','XkdP'),(485,'gnl|CDD|237555','invasion associated secreted endopeptidase; Provisional.','PRK13914','PRK13914'),(486,'gnl|CDD|218298','Baseplate J-like protein.  The P2 bacteriophage J protein lies at the edge of the baseplate. This family also includes a number of bacterial homologues, which are thought to have been horizontally transferred.','pfam04865','Baseplate_J'),(487,'gnl|CDD|225836','Uncharacterized homolog of phage Mu protein gp47 [Function unknown].','COG3299','XkdT'),(489,'gnl|CDD|115579','Special lobe-specific silk protein SSP160.  This family consists of several special lobe-specific silk protein SSP160 sequences which appear to be specific to Chironomus (Midge) species.','pfam06933','SSP160'),(498,'gnl|CDD|201194','PTS HPr component phosphorylation site.','pfam00381','PTS-HPr'),(499,'gnl|CDD|238217','Histidine-containing phosphocarrier protein (HPr)-like proteins. HPr is a central component of the bacterial phosphoenolpyruvate sugar phosphotransferase system (PTS). The PTS catalyses the phosphorylation of sugar substrates during their translocation across the cell membrane. The phosphoryl group from phosphoenolpyruvate is transferred to HPr by enzyme I (EI). Phospho-HPr then transfers the phosphoryl group to one of several sugar-specific phosphoprotein intermediates. The conserved histidine in the N-terminus of HPr serves as an acceptor for the phosphoryl group of EI. In addition to the phosphotransferase proteins HPr and E1, this family also includes the closely related Carbon Catabolite Repressor (CCR) proteins which use the same phosphorylation mechanism and interact with transcriptional regulators to control expression of genes coding for utilization of less favored carbon sources.','cd00367','PTS-HPr_like'),(500,'gnl|CDD|172320','phosphocarrier protein Chr; Provisional.','PRK13782','PRK13782'),(501,'gnl|CDD|224836','Phosphotransferase system, HPr-related proteins [Carbohydrate transport and metabolism].','COG1925','FruB'),(502,'gnl|CDD|200064','Phosphotransferase System HPr (HPr) Family.  The HPr family are bacterial proteins (or domains of proteins) which function in phosphoryl transfer system (PTS) systems. They include energy-coupling components which catalyze sugar uptake via a group translocation mechanism. The functions of most of these proteins are not known, but they presumably function in PTS-related regulatory capacities. All seed members are stand-alone HPr proteins, although the model also recognizes HPr domains of PTS fusion proteins. This family includes the related NPr protein [Signal transduction, PTS].','TIGR01003','PTS_HPr_family'),(503,'gnl|CDD|237503','phosphocarrier protein HPr; Provisional.','PRK13780','PRK13780'),(504,'gnl|CDD|182777','PTS system phosphohistidinoprotein-hexose phosphotransferase subunit Hpr; Provisional.','PRK10850','PRK10850'),(505,'gnl|CDD|237502','bifunctional PTS system fructose-specific transporter subunit IIA/HPr protein; Provisional.','PRK13779','PRK13779'),(506,'gnl|CDD|223690','tRNA nucleotidyltransferase/poly(A) polymerase [Translation, ribosomal structure and biogenesis].','COG0617','PcnB'),(507,'gnl|CDD|237339','tRNA CCA-pyrophosphorylase; Provisional.','PRK13299','PRK13299'),(508,'gnl|CDD|143388','Nucleotidyltransferase (NT) domain of ClassII CCA-adding enzymes.  CCA-adding enzymes add the sequence [cytidine(C)-cytidine-adenosine (A)], one nucleotide at a time, onto the 3\' end of tRNA, in a template-independent reaction. This Class II group is comprised mainly of eubacterial and eukaryotic enzymes and includes Bacillus stearothermophilus CCAase, Escherichia coli poly(A) polymerase I, human mitochondrial CCAase, and Saccharomyces cerevisiae CCAase (CCA1). CCA-adding enzymes have a single catalytic pocket, which recognizes both ATP and CTP substrates. Included in this subgroup are CC- and A-adding enzymes from various ancient species of bacteria such as Aquifex aeolicus; these enzymes collaborate to add CCA to tRNAs. This family belongs to the Pol beta-like NT superfamily. In the majority of enzymes in this superfamily, two carboxylates, Dx[D/E], together with a third more distal carboxylate, coordinate two divalent metal cations involved in a two-metal ion mechanism of nucleotide addition. These carboxylate residues are fairly well conserved in this family. Escherichia coli CCAase is related to this group but has not been included in this alignment as this enzyme lacks the N-terminal helix conserved in the remainder of the NT superfamily.','cd05398','NT_ClassII-CCAase'),(509,'gnl|CDD|131739','tRNA adenylyltransferase.  The enzyme tRNA adenylyltransferase, also called tRNA-nucleotidyltransferase and CCA-adding enzyme, can add or repair the required CCA triplet at the 3\'-end of tRNA molecules. Genes encoding tRNA include the CCA tail in some but not all bacteria, and this enzyme may be required for viability. Members of this family represent a distinct clade within the larger family pfam01743 (tRNA nucleotidyltransferase/poly(A) polymerase family protein). The example from Streptomyces coelicolor was shown to act as a CCA-adding enzyme and not as a poly(A) polymerase [Protein synthesis, tRNA and rRNA base modification].','TIGR02692','tRNA_CCA_actino'),(510,'gnl|CDD|216675','Poly A polymerase head domain.  This family includes nucleic acid independent RNA polymerases, such as Poly(A) polymerase, which adds the poly (A) tail to mRNA EC:2.7.7.19. This family also includes the tRNA nucleotidyltransferase that adds the CCA to the 3\' of the tRNA EC:2.7.7.25. This family is part of the nucleotidyltransferase superfamily.','pfam01743','PolyA_pol'),(511,'gnl|CDD|223685','Predicted Zn-dependent peptidases [General function prediction only].','COG0612','PqqL'),(512,'gnl|CDD|216056','Insulinase (Peptidase family M16).','pfam00675','Peptidase_M16'),(513,'gnl|CDD|218490','Peptidase M16 inactive domain.  Peptidase M16 consists of two structurally related domains. One is the active peptidase, whereas the other is inactive. The two domains hold the substrate like a clamp.','pfam05193','Peptidase_M16_C'),(514,'gnl|CDD|223956','Secreted/periplasmic Zn-dependent peptidases, insulinase-like [Posttranslational modification, protein turnover, chaperones].','COG1025','Ptr'),(515,'gnl|CDD|223957','Predicted Zn-dependent peptidases, insulinase-like [General function prediction only].','COG1026','COG1026'),(516,'gnl|CDD|233732','coenzyme PQQ biosynthesis probable peptidase PqqF.  In a subset of species that make coenzyme PQQ (pyrrolo-quinoline-quinone), this probable peptidase is found in the PQQ biosynthesis region and is thought to act as a protease on PqqA (TIGR02107), a probable peptide precursor of the coenzyme. PQQ is required for some glucose dehydrogenases and alcohol dehydrogenases [Biosynthesis of cofactors, prosthetic groups, and carriers, Other].','TIGR02110','PQQ_syn_pqqF'),(517,'gnl|CDD|240416','falcilysin; Provisional.','PTZ00432','PTZ00432'),(518,'gnl|CDD|222036','AAA domain.','pfam13304','AAA_21'),(519,'gnl|CDD|214640','ATPases associated with a variety of cellular activities.  AAA - ATPases associated with a variety of cellular activities. This profile/alignment only detects a fraction of this vast family. The poorly conserved N-terminal helix is missing from the alignment.','smart00382','AAA'),(520,'gnl|CDD|234402','type VII secretion protein EssC, C-terminal domain.  This model describes the C-terminal domain, or longer subunit, of the Firmicutes type VII secretion protein EssC. This protein (homologous to EccC in Actinobacteria) and the WXG100 target proteins are the only homologous parts of type VII secretion between Firmicutes and Actinobacteria [Protein fate, Protein and peptide secretion and trafficking].','TIGR03928','T7_EssCb_Firm'),(521,'gnl|CDD|119388','Helix-turn-helix domain of Hin and related proteins, a family of DNA-binding domains unique to bacteria and represented by the Hin protein of Salmonella. The basic HTH domain is a simple fold comprised of three core helices that form a right-handed helical bundle. The principal DNA-protein interface is formed by the third helix, the recognition helix, inserting itself into the major groove of the DNA. A diverse array of HTH domains participate in a variety of functions that depend on their DNA-binding properties. HTH_Hin represents one of the simplest versions of the HTH domains; the characterization of homologous relationships between various sequence-diverse HTH domain families remains difficult. The Hin recombinase induces the site-specific inversion of a chromosomal DNA segment containing a promoter, which controls the alternate expression of two genes by reversibly switching orientation. The Hin recombinase consists of a single polypeptide chain containing a DNA-binding domain (HTH_Hin) and a catalytic domain.','cd00569','HTH_Hin_like'),(522,'gnl|CDD|145774','Helix-turn-helix domain of resolvase.','pfam02796','HTH_7'),(523,'gnl|CDD|222092','Concanavalin A-like lectin/glucanases superfamily.  This domain belongs to the Concanavalin A-like lectin/glucanases superfamily.','pfam13385','Laminin_G_3'),(524,'gnl|CDD|218710','Orthopoxvirus protein of unknown function (DUF830).  This family consists of several Orthopoxvirus proteins of unknown function.','pfam05708','DUF830'),(525,'gnl|CDD|220587','Predicted nucleotidyltransferase.  Members of this family of bacterial proteins catalyze the transfer of nucleotide residues from nucleoside diphosphates or triphosphates into dimer or polymer forms.','pfam10127','Nuc-transf'),(526,'gnl|CDD|222905','hypothetical protein; Provisional.','PHA02603','nrdC.11'),(528,'gnl|CDD|226071','Predicted nucleotidyltransferase [General function prediction only].','COG3541','COG3541'),(529,'gnl|CDD|131888','putative sporulation protein YyaC.  A comparative genome analysis of all sequenced genomes of shows a number of proteins conserved strictly among the endospore-forming subset of the Firmicutes. This protein, also called YyaC, is a member of that panel and is otherwise uncharacterized. The second round of PSI-BLAST shows many similarities to the germination protease GPR, which is found in exactly the same set of organisms and has a known role in the sporulation/germination process [Cellular processes, Sporulation and germination].','TIGR02841','spore_YyaC'),(530,'gnl|CDD|115518','Protein of unknown function (DUF1256).  This family consists of several uncharacterized bacterial proteins which seem to be specific to the orders Clostridia and Bacillales. Family members are typically around 180 residues in length. The function of this family is unknown. These proteins are related to peptidase family M63 and so may be peptidases.','pfam06866','DUF1256'),(531,'gnl|CDD|119407','N-acetylmuramoyl-L-alanine amidase or MurNAc-LAA (also known as peptidoglycan aminohydrolase, NAMLA amidase, NAMLAA, Amidase 3, and peptidoglycan amidase; EC 3.5.1.28) is an autolysin that hydrolyzes the amide bond between N-acetylmuramoyl and L-amino acids in certain cell wall glycopeptides. These proteins are Zn-dependent peptidases with highly conserved residues involved in cation co-ordination. MurNAc-LAA in this family is one of several peptidoglycan hydrolases (PGHs) found in bacterial and bacteriophage or prophage genomes that are involved in the degradation of the peptidoglycan. In Escherichia coli, there are five MurNAc-LAAs present: AmiA, AmiB, AmiC and AmiD that are periplasmic, and AmpD that is cytoplasmic. Three of these (AmiA, AmiB and AmiC) belong to this family, the other two (AmiD and AmpD) do not. E. coli AmiA, AmiB and AmiC play an important role in cleaving the septum to release daughter cells after cell division. In general, bacterial MurNAc-LAAs are members of the bacterial autolytic system and carry a signal peptide in their N-termini that allows their transport across the cytoplasmic membrane. However, the bacteriophage MurNAc-LAAs are endolysins since these phage-encoded enzymes break down bacterial peptidoglycan at the terminal stage of the phage reproduction cycle. As opposed to autolysins, almost all endolysins have no signal peptides and their translocation through the cytoplasmic membrane is thought to proceed with the help of phage-encoded holin proteins. The amidase catalytic module is fused to another functional module (cell wall binding module or CWBM) either at the N- or C-terminus, which is responsible for high affinity binding of the protein to the cell wall.','cd02696','MurNAc-LAA'),(532,'gnl|CDD|216549','N-acetylmuramoyl-L-alanine amidase.  This enzyme domain cleaves the amide bond between N-acetylmuramoyl and L-amino acids in bacterial cell walls.','pfam01520','Amidase_3'),(533,'gnl|CDD|223929','N-acetylmuramoyl-L-alanine amidase [Cell envelope biogenesis, outer membrane].','COG0860','AmiC'),(534,'gnl|CDD|214762','Ami_3 domain.','smart00646','Ami_3'),(544,'gnl|CDD|234047','N-acetylmuramoyl-L-alanine amidase CwlD.  Members of this protein family are the CwlD family of N-acetylmuramoyl-L-alanine amidase. This family has been called the germination-specific N-acetylmuramoyl-L-alanine amidase. CwlD is required, along with the putative deactylase PdaA, to make muramic delta-lactam, a novel peptidoglycan constituent found only in spores. CwlD mutants show a germination defect [Cell envelope, Biosynthesis and degradation of murein sacculus and peptidoglycan, Cellular processes, Sporulation and germination].','TIGR02883','spore_cwlD'),(548,'gnl|CDD|133378','Helix-Turn-Helix DNA binding domain of MerR-like transcription regulators.  Helix-turn-helix (HTH) MerR-like transcription regulator, N-terminal domain. The MerR family transcription regulators have been shown to mediate responses to stress including exposure to heavy metals, drugs, or oxygen radicals in eubacterial and some archaeal species. They regulate transcription of multidrug/metal ion transporter genes and oxidative stress regulons by reconfiguring the spacer between the -35 and -10 promoter elements.  A typical MerR regulator is comprised of two distinct domains that harbor the regulatory (effector-binding) site and the active (DNA-binding) site. Their N-terminal domains are homologous and contain a DNA-binding winged HTH motif, while the C-terminal domains are often dissimilar and bind specific coactivator molecules such as metal ions, drugs, and organic substrates.','cd00592','HTH_MerR-like'),(549,'gnl|CDD|197716','helix_turn_helix, mercury resistance.','smart00422','HTH_MERR'),(550,'gnl|CDD|182320','DNA-binding transcriptional regulator CueR; Provisional.','PRK10227','PRK10227'),(551,'gnl|CDD|133389','Helix-Turn-Helix DNA binding domain of transcription regulators from the MerR superfamily.  Helix-turn-helix (HTH) transcription regulator MerR superfamily, N-terminal domain. The MerR family transcription regulators have been shown to mediate responses to stress including exposure to heavy metals, drugs, or oxygen radicals in eubacterial and some archaeal species. They regulate transcription of multidrug/metal ion transporter genes and oxidative stress regulons by reconfiguring the spacer between the -35 and -10 promoter elements. A typical MerR regulator is comprised of two distinct domains that harbor the regulatory (effector-binding) site and the active (DNA-binding) site. Their N-terminal domains are homologous and contain a DNA-binding winged HTH motif, while the C-terminal domains are often dissimilar and bind specific coactivator molecules such as metal ions, drugs, and organic substrates.','cd04761','HTH_MerR-SF'),(552,'gnl|CDD|223989','DNA or RNA helicases of superfamily II [Transcription / DNA replication, recombination, and repair].','COG1061','SSL2'),(553,'gnl|CDD|214692','DEAD-like helicases superfamily.','smart00487','DEXDc'),(554,'gnl|CDD|218292','Type III restriction enzyme, res subunit.','pfam04851','ResIII'),(555,'gnl|CDD|226581','Type I site-specific restriction-modification system, R (restriction) subunit and related helicases [Defense mechanisms].','COG4096','HsdR'),(556,'gnl|CDD|238005','DEAD-like helicases superfamily. A diverse family of proteins involved in ATP-dependent RNA or DNA unwinding. This domain contains the ATP-binding region.','cd00046','DEXDc'),(557,'gnl|CDD|197642','Hint (Hedgehog/Intein) domain N-terminal region.  Hedgehog/Intein domain, N-terminal region. Domain has been split to accommodate large insertions of endonucleases.','smart00306','HintN'),(558,'gnl|CDD|215832','DEAD/DEAH box helicase.  Members of this family include the DEAD and DEAH box helicases. Helicases are involved in unwinding nucleic acids. The DEAD box helicases are involved in various aspects of RNA metabolism, including nuclear transcription, pre mRNA splicing, ribosome biogenesis, nucleocytoplasmic transport, translation, RNA decay and organellar gene expression.','pfam00270','DEAD'),(559,'gnl|CDD|238035','Hedgehog/Intein domain, found in Hedgehog proteins as well as proteins which contain inteins and undergo protein splicing (e.g. DnaB, RIR1-2, GyrA and Pol). In protein splicing an intervening polypeptide sequence - the intein - is excised from a protein, and the flanking polypeptide sequences - the exteins - are joined by a peptide bond. In addition to the autocatalytic splicing domain, many inteins contain an inserted endonuclease domain, which plays a role in spreading inteins. Hedgehog proteins are a major class of intercellular signaling molecules, which control inductive interactions during animal development. The mature signaling forms of hedgehog proteins are the N-terminal fragments, which are covalently linked to cholesterol at their C-termini. This modification is the result of an autoprocessing step catalyzed by the C-terminal fragments, which are aligned here.','cd00081','Hint'),(560,'gnl|CDD|222875','UvsW helicase; Provisional.','PHA02558','uvsW'),(561,'gnl|CDD|223630','Helicase subunit of the DNA excision repair complex [DNA replication, recombination, and repair].','COG0556','UvrB'),(562,'gnl|CDD|235395','excinuclease ABC subunit B; Provisional.','PRK05298','PRK05298'),(563,'gnl|CDD|233063','excinuclease ABC, B subunit.  All proteins in this family for wich functions are known are DNA helicases that function in the nucleotide excision repair and are endonucleases that make the 3\' incision next to DNA damage. They are part of a pathway requiring UvrA, UvrB, UvrC, and UvrD homologs. This family is based on the phylogenomic analysis of JA Eisen (1999, Ph.D. Thesis, Stanford University) [DNA metabolism, DNA replication, recombination, and repair].','TIGR00631','uvrb'),(564,'gnl|CDD|236912','type I restriction enzyme EcoKI subunit R; Provisional.','PRK11448','hsdR'),(566,'gnl|CDD|197757','helicase superfamily c-terminal domain.','smart00490','HELICc'),(567,'gnl|CDD|201125','Helicase conserved C-terminal domain.  The Prosite family is restricted to DEAD/H helicases, whereas this domain family is found in a wide variety of helicases and helicase related proteins. It may be that this is not an autonomously folding unit, but an integral part of the helicase.','pfam00271','Helicase_C'),(569,'gnl|CDD|197641','Hint (Hedgehog/Intein) domain C-terminal region.  Hedgehog/Intein domain, C-terminal region. Domain has been split to accommodate large insertions of endonucleases.','smart00305','HintC'),(570,'gnl|CDD|238034','Helicase superfamily c-terminal domain; associated with DEXDc-, DEAD-, and DEAH-box proteins, yeast initiation factor 4A, Ski2p, and Hepatitis C virus NS3 helicases; this domain is found in a wide variety of helicases and helicase related proteins; may not be an autonomously folding unit, but an integral part of the helicase; 4 helicase superfamilies at present according to the organization of their signature motifs; all helicases share the ability to unwind nucleic acid duplexes with a distinct directional polarity; they utilize the free energy from nucleoside triphosphate hydrolysis to fuel their translocation along DNA, unwinding the duplex in the process.','cd00079','HELICc'),(571,'gnl|CDD|237497','ATP-dependent helicase; Provisional.','PRK13767','PRK13767'),(572,'gnl|CDD|224291','Intein/homing endonuclease [DNA replication, recombination, and repair].','COG1372','COG1372'),(574,'gnl|CDD|213622','intein C-terminal splicing region.  This model represents the well-conserved C-terminal region of a large number of inteins. It is based on interated search results, starting with a curated collection of intein N-terminal splicing regions from InBase, the New England Biolabs Intein Database, as presented on its web site. Inteins are regions encoded within proteins from which they remove themselves after translation in a self-splicing reaction, leaving the remainder of the coding region to form a complete, functional protein as if the intein were never there. Proteins with inteins include RecA, GyrA, ribonucleotide reductase, and others. Most inteins have a central region with putative endonuclease activity.','TIGR01443','intein_Cterm'),(576,'gnl|CDD|224036','ERCC4-like helicases [DNA replication, recombination, and repair].','COG1111','MPH1'),(577,'gnl|CDD|223587','Superfamily II DNA and RNA helicases [DNA replication, recombination, and repair / Transcription / Translation, ribosomal structure and biogenesis].','COG0513','SrmB'),(578,'gnl|CDD|234468','DNA phosphorothioation system restriction enzyme.  The DNA phosphorothioate modification system dnd (DNA instability during electrophoresis) recently has been shown to provide a modification essential to a restriction system. This protein family was detected by Partial Phylogenetic Profiling as linked to dnd, and its members usually are clustered with the dndABCDE genes.','TIGR04095','dnd_restrict_1'),(579,'gnl|CDD|235871','DNA replication protein DnaC; Validated.','PRK06835','PRK06835'),(580,'gnl|CDD|236153','hypothetical protein; Validated.','PRK08116','PRK08116'),(581,'gnl|CDD|224401','DNA replication protein [DNA replication, recombination, and repair].','COG1484','DnaC'),(582,'gnl|CDD|236353','primosomal protein DnaI; Reviewed.','PRK08939','PRK08939'),(583,'gnl|CDD|180750','hypothetical protein; Provisional.','PRK06921','PRK06921'),(584,'gnl|CDD|99707','The AAA+ (ATPases Associated with a wide variety of cellular Activities) superfamily represents an ancient group of ATPases belonging to the ASCE (for additional strand, catalytic E) division of the P-loop NTPase fold. The ASCE division also includes ABC, RecA-like, VirD4-like, PilT-like, and SF1/2 helicases. Members of the AAA+ ATPases function as molecular chaperons, ATPase subunits of proteases, helicases, or nucleic-acid stimulated ATPases. The AAA+ proteins contain several distinct features in addition to the conserved alpha-beta-alpha core domain structure and the Walker A and B motifs of the P-loop NTPases.','cd00009','AAA'),(585,'gnl|CDD|238484','DnaB helicase C terminal domain. The hexameric helicase DnaB unwinds the DNA duplex at the  chromosome replication fork. Although the mechanism by which DnaB both couples ATP hydrolysis to translocation along DNA and denatures the duplex is unknown, a change in the quaternary structure of the protein involving dimerization of the N-terminal domain has been observed and may occur during the enzymatic cycle. This C-terminal domain contains an ATP-binding site and is therefore probably the site of ATP hydrolysis.','cd00984','DnaB_C'),(586,'gnl|CDD|217733','DnaB-like helicase C terminal domain.  The hexameric helicase DnaB unwinds the DNA duplex at the Escherichia coli chromosome replication fork. Although the mechanism by which DnaB both couples ATP hydrolysis to translocation along DNA and denatures the duplex is unknown, a change in the quaternary structure of the protein involving dimerisation of the N-terminal domain has been observed and may occur during the enzymatic cycle. This C-terminal domain contains an ATP-binding site and is therefore probably the site of ATP hydrolysis.','pfam03796','DnaB_C'),(587,'gnl|CDD|223382','Replicative DNA helicase [DNA replication, recombination, and repair].','COG0305','DnaB'),(588,'gnl|CDD|213836','phage replicative helicase, DnaB family, HK022 subfamily.  Members of this family are phage (or prophage-region) homologs of the bacterial homohexameric replicative helicase DnaB. Some phage may rely on host DnaB, while others encode their own verions. This model describes the largest phage-specific clade among the close homologs of DnaB, but there are, or course, other DnaB homologs from phage that fall outside the scope of this model [Mobile and extrachromosomal element functions, Prophage functions].','TIGR03600','phage_DnaB'),(589,'gnl|CDD|233080','replicative DNA helicase.  This model describes the helicase DnaB, a homohexameric protein required for DNA replication. The homohexamer can form a ring around a single strand of DNA near a replication fork. An intein of > 400 residues is found at a conserved location in DnaB of Synechocystis PCC6803, Rhodothermus marinus (both experimentally confirmed), and Mycobacterium tuberculosis. The intein removes itself by a self-splicing reaction. The seed alignment contains inteins so that the model built from the seed alignment will model a low cost at common intein insertion sites [DNA metabolism, DNA replication, recombination, and repair].','TIGR00665','DnaB'),(590,'gnl|CDD|236093','replicative DNA helicase; Validated.','PRK07773','PRK07773'),(591,'gnl|CDD|235525','replicative DNA helicase; Provisional.','PRK05595','PRK05595'),(592,'gnl|CDD|222864','41 helicase; Provisional.','PHA02542','41'),(593,'gnl|CDD|236278','replicative DNA helicase; Provisional.','PRK08506','PRK08506'),(594,'gnl|CDD|180177','replicative DNA helicase; Provisional.','PRK05636','PRK05636'),(595,'gnl|CDD|181547','replicative DNA helicase; Provisional.','PRK08760','PRK08760'),(596,'gnl|CDD|180232','replicative DNA helicase; Provisional.','PRK05748','PRK05748'),(597,'gnl|CDD|181562','replicative DNA helicase; Provisional.','PRK08840','PRK08840'),(598,'gnl|CDD|235907','replicative DNA helicase; Provisional.','PRK07004','PRK07004'),(599,'gnl|CDD|168658','replicative DNA helicase; Provisional.','PRK06749','PRK06749'),(600,'gnl|CDD|181193','replicative DNA helicase; Provisional.','PRK08006','PRK08006'),(601,'gnl|CDD|136106','replicative DNA helicase; Validated.','PRK06904','PRK06904'),(602,'gnl|CDD|181676','replicative DNA helicase; Provisional.','PRK09165','PRK09165'),(603,'gnl|CDD|223543','RecA-superfamily ATPases implicated in signal transduction [Signal transduction mechanisms].','COG0467','RAD55'),(604,'gnl|CDD|238542','GP4d_helicase is a homohexameric 5\'-3\' helicases. Helicases couple NTP hydrolysis to the unwinding of nucleic acid duplexes into their component strands.','cd01122','GP4d_helicase'),(605,'gnl|CDD|180528','replicative DNA helicase; Provisional.','PRK06321','PRK06321'),(606,'gnl|CDD|168322','replicative DNA helicase; Provisional.','PRK05973','PRK05973'),(607,'gnl|CDD|110780','CHC2 zinc finger.  This domain is principally involved in DNA binding in DNA primases.','pfam01807','zf-CHC2'),(608,'gnl|CDD|233392','DNA primase, catalytic core.  Members of this family are DNA primase, a ubiquitous bacteria protein. Most members of this family contain nearly two hundred additional residues C-terminal to the region represented here, but conservation between species is poor and the C-terminal region was not included in the seed alignment. This protein contains a CHC2 zinc finger (pfam01807) and a Toprim domain (pfam01751) [DNA metabolism, DNA replication, recombination, and repair].','TIGR01391','dnaG'),(609,'gnl|CDD|235551','DNA primase; Validated.','PRK05667','dnaG'),(610,'gnl|CDD|223435','DNA primase (bacterial type) [DNA replication, recombination, and repair].','COG0358','DnaG'),(611,'gnl|CDD|128681','zinc finger.','smart00400','ZnF_CHCC'),(629,'gnl|CDD|217710','ADP-ribosylglycohydrolase.  This family includes enzymes that ADP-ribosylations, for example ADP-ribosylarginine hydrolase EC:3.2.2.19 cleaves ADP-ribose-L-arginine. The family also includes dinitrogenase reductase activating glycohydrolase. Most surprisingly the family also includes jellyfish crystallins, these proteins appear to have lost the presumed active site residues.','pfam03747','ADP_ribosyl_GH'),(630,'gnl|CDD|131710','ADP-ribosyl-[dinitrogen reductase] hydrolase.  Members of this family are the enzyme ADP-ribosyl-[dinitrogen reductase] hydrolase (EC 3.2.2.24), better known as Dinitrogenase Reductase Activating Glycohydrolase, DRAG. This enzyme reverses a regulatory inactivation of dinitrogen reductase caused by the action of NAD(+)--dinitrogen-reductase ADP-D-ribosyltransferase (EC 2.4.2.37) (DRAT). This enzyme is restricted to nitrogen-fixing bacteria and belongs to the larger family of ADP-ribosylglycohydrolases described by pfam03747 [Central intermediary metabolism, Nitrogen fixation].','TIGR02662','dinitro_DRAG'),(631,'gnl|CDD|224315','ADP-ribosylglycohydrolase [Posttranslational modification, protein turnover, chaperones].','COG1397','DraG'),(632,'gnl|CDD|223350','NAD-dependent DNA ligase (contains BRCT domain type II) [DNA replication, recombination, and repair].','COG0272','Lig'),(633,'gnl|CDD|236137','NAD-dependent DNA ligase LigA; Validated.','PRK07956','ligA'),(634,'gnl|CDD|233030','DNA ligase, NAD-dependent.  All proteins in this family with known functions are NAD-dependent DNA ligases. Functions of these proteins include DNA repair, DNA replication, and DNA recombination. This family is based on the phylogenomic analysis of JA Eisen (1999, Ph.D. Thesis, Stanford University). The member of this family from Treponema pallidum differs in having three rather than just one copy of the BRCT (BRCA1 C Terminus) domain (pfam00533) at the C-terminus. It is included in the seed [DNA metabolism, DNA replication, recombination, and repair].','TIGR00575','dnlj'),(635,'gnl|CDD|214709','Ligase N family.','smart00532','LIGANc'),(636,'gnl|CDD|184640','NAD-dependent DNA ligase LigA; Provisional.','PRK14351','ligA'),(637,'gnl|CDD|172826','NAD-dependent DNA ligase LigA; Provisional.','PRK14350','ligA'),(638,'gnl|CDD|238062','NAD+ dependent DNA ligase adenylation domain. DNA ligases catalyze the crucial step of joining the breaks in duplex DNA during DNA replication, repair and recombination, utilizing either ATP or NAD(+) as a cofactor, but using the same basic reaction mechanism. The enzyme reacts with the cofactor to form a phosphoamide-linked AMP with the amino group of a conserved Lysine in the KXDG motif, and subsequently transfers it to the DNA substrate to yield adenylated DNA. This alignment contains members of the NAD+ dependent subfamily only.','cd00114','LIGANc'),(639,'gnl|CDD|216629','NAD-dependent DNA ligase adenylation domain.  DNA ligases catalyze the crucial step of joining the breaks in duplex DNA during DNA replication, repair and recombination, utilising either ATP or NAD(+) as a cofactor. This domain is the catalytic adenylation domain. The NAD+ group is covalently attached to this domain at the lysine in the KXDG motif of this domain. This enzyme- adenylate intermediate is an important feature of the proposed catalytic mechanism.','pfam01653','DNA_ligase_aden'),(640,'gnl|CDD|236150','NAD-dependent DNA ligase LigB; Reviewed.','PRK08097','ligB'),(641,'gnl|CDD|145978','NAD-dependent DNA ligase OB-fold domain.  DNA ligases catalyze the crucial step of joining the breaks in duplex DNA during DNA replication, repair and recombination, utilising either ATP or NAD(+) as a cofactor. This family is a small domain found after the adenylation domain pfam01653 in NAD dependent ligases. OB-fold domains generally are involved in nucleic acid binding.','pfam03120','DNA_ligase_OB'),(642,'gnl|CDD|205093','Helix-hairpin-helix motif.  The HhH domain of DisA, a bacterial checkpoint control protein, is a DNA-binding domain.','pfam12826','HHH_2'),(643,'gnl|CDD|215978','BRCA1 C Terminus (BRCT) domain.  The BRCT domain is found predominantly in proteins involved in cell cycle checkpoint functions responsive to DNA damage. The BRCT domain of XRCC1 forms a homodimer in the crystal structure. This suggests that pairs of BRCT domains associate as homo- or heterodimers. BRCT domains are often found as tandem-repeat pairs. Structures of the BRCA1 BRCT domains revealed a basis for a widely utilised head-to-tail BRCT-BRCT oligomerisation mode. This conserved tandem BRCT architecture facilitates formation of the canonical BRCT phospho-peptide interaction cleft at a groove between the BRCT domains. Disease associated missense and nonsense mutations in the BRCA1 BRCT domains disrupt peptide binding by directly occluding this peptide binding groove, or by disrupting key conserved BRCT core folding determinants.','pfam00533','BRCT'),(644,'gnl|CDD|235735','DNA polymerase III subunit epsilon; Validated.','PRK06195','PRK06195'),(645,'gnl|CDD|214602','breast cancer carboxy-terminal domain.','smart00292','BRCT'),(646,'gnl|CDD|237994','Breast Cancer Suppressor Protein (BRCA1), carboxy-terminal domain. The BRCT domain is found within many DNA damage repair and cell cycle checkpoint proteins. The unique diversity of this domain superfamily allows BRCT modules to interact forming homo/hetero BRCT multimers, BRCT-non-BRCT interactions, and interactions within DNA strand breaks.','cd00027','BRCT'),(647,'gnl|CDD|215796','Bacterial DNA-binding protein.','pfam00216','Bac_DNA_binding'),(648,'gnl|CDD|238332','Integration host factor (IHF) and HU are small heterodimeric members of the DNABII protein family that bind and bend DNA, functioning as architectural factors in many cellular processes including transcription, site-specific recombination, and higher-order nucleoprotein complex assembly. The dimer subunits associate to form a compact globular core from which two beta ribbon arms (one from each subunit) protrude. The beta arms track and bind the DNA minor groove.  Despite sequence and structural similarity, IHF and HU can be distinguished by their different DNA substrate preferences.','cd00591','HU_IHF'),(649,'gnl|CDD|223847','Bacterial nucleoid DNA-binding protein [DNA replication, recombination, and repair].','COG0776','HimA'),(650,'gnl|CDD|197709','bacterial (prokaryotic) histone like domain.','smart00411','BHL'),(651,'gnl|CDD|178925','integration host factor subunit beta; Reviewed.','PRK00199','ihfB'),(652,'gnl|CDD|130061','integration host factor, beta subunit.  This protein forms a site-specific DNA-binding heterodimer with the homologous integration host factor alpha subunit. It is closely related to the DNA-binding protein HU [DNA metabolism, DNA replication, recombination, and repair].','TIGR00988','hip'),(653,'gnl|CDD|178961','integration host factor subunit alpha; Reviewed.','PRK00285','ihfA'),(654,'gnl|CDD|130060','integration host factor, alpha subunit.  This protein forms a site-specific DNA-binding heterodimer with the integration host factor beta subunit. It is closely related to the DNA-binding protein HU [DNA metabolism, DNA replication, recombination, and repair].','TIGR00987','himA'),(655,'gnl|CDD|138142','transcriptional regulator HU subunit alpha; Provisional.','PRK10753','PRK10753'),(656,'gnl|CDD|170612','transcriptional regulator HU subunit beta; Provisional.','PRK10664','PRK10664'),(657,'gnl|CDD|224431','2\'-5\' RNA ligase [Translation, ribosomal structure and biogenesis].','COG1514','LigT'),(658,'gnl|CDD|233802','2\'-5\' RNA ligase.  This protein family consists of bacterial and archaeal proteins with two tandem copies of Pfam domain pfam02834. Members for which activity has been measured perform a reversible, ATP-independent 2\'-5\'-ligation of what is presumably a non-phyiological substrate: half-tRNA splice intermediates from an intron-containing yeast tRNA. The physiological substrate(s) in prokaryotes may include small 2\'-5\'-link-containing oligonucleotides, perhaps with regulatory or biosynthetic roles [Transcription, RNA processing].','TIGR02258','2_5_ligase'),(659,'gnl|CDD|222224','2\'-5\' RNA ligase superfamily.  This family contains proteins related to pfam02834. These proteins are likely to be enzymes, but they may not share the RNA ligase activity.','pfam13563','2_5_RNA_ligase2'),(660,'gnl|CDD|217246','LigT like Phosphoesterase.  Members of this family are bacterial and archaeal RNA ligases that are able to ligate tRNA half molecules containing 2\',3\'-cyclic phosphate and 5\' hydroxyl termini to products containing the 2\',5\' phosphodiester linkage. Each member of this family contains an internal duplication, each of which contains an HXTX motif that defines the family. The structure of a related protein is known. They belong to the 2H phosphoesterase superfamily. They share a common active site, characterized by two conserved histidines, with vertebrate myelin-associated 2\',3\' phosphodiesterases, plant Arabidopsis thaliana CPDases and several several bacteria and virus proteins.','pfam02834','LigT_PEase'),(661,'gnl|CDD|220770','AKAP7 2\'5\' RNA ligase-like domain.  AKAP7_NLS is the N-terminal domain of the cyclic AMP-dependent protein kinase A, PKA, anchor protein AKAP7. This protein anchors PKA for its role in regulating PKA-mediated gene transcription in both somatic cells and oocytes. AKAP7_NLS carries the nuclear localisation signal (NLS) KKRKK, that indicates the cellular destiny of this anchor protein. Binding to the regulatory subunits RI and RII of PKA is mediated via the family AKAP7_RIRII_bdg. at the C-terminus. This family represents a region that contains two 2\'5\' RNA ligase like domains pfam02834. Presumably this domain carried out some as yet unknown enzymatic function.','pfam10469','AKAP7_NLS'),(662,'gnl|CDD|222307','AAA domain.  This family of domains contain only a P-loop motif, that is characteristic of the AAA superfamily. Many of the proteins in this family are just short fragments so there is no Walker B motif.','pfam13671','AAA_33'),(663,'gnl|CDD|222856','polynucleotide kinase; Provisional.','PHA02530','pseT'),(664,'gnl|CDD|223673','ABC-type nitrate/sulfonate/bicarbonate transport system, permease component [Inorganic ion transport and metabolism].','COG0600','TauC'),(665,'gnl|CDD|182276','taurine transporter subunit; Provisional.','PRK10160','PRK10160'),(666,'gnl|CDD|183100','alkanesulfonate transporter permease subunit; Provisional.','PRK11365','ssuC'),(667,'gnl|CDD|224095','ABC-type proline/glycine betaine transport systems, permease component [Amino acid transport and metabolism].','COG1174','OpuBB'),(668,'gnl|CDD|130251','nitrate ABC transporter, permease protein.  This model describes the nitrate transport permease in bacteria. This is gene product of ntrB. The nitrate transport permease is the integral membrane component of the nitrate transport system and belongs to the ATP-binding cassette (ABC) superfamily. At least in photosynthetic bacteria nitrate assimilation is aided by other proteins derived from the operon which among others include products of ntrA, ntrB, ntrC, ntrD, narB. Functionally ntrC and ntrD resemble the ATP binding components of the binding protein-dependent transport systems. Mutational studies have shown that ntrB and ntrC are mandatory for nitrate accumulation. Nitrate reductase is encoded by narB [Transport and binding proteins, Anions].','TIGR01183','ntrB'),(669,'gnl|CDD|227319','ABC-type anion transport system, duplicated permease component [Inorganic ion transport and metabolism].','COG4986','COG4986'),(671,'gnl|CDD|144205','Binding-protein-dependent transport system inner membrane component.  The alignments cover the most conserved region of the proteins, which is thought to be located in a cytoplasmic loop between two transmembrane domains. The members of this family have a variable number of transmembrane helices.','pfam00528','BPD_transp_1'),(672,'gnl|CDD|226644','ABC-type proline/glycine betaine transport system, permease component [Amino acid transport and metabolism].','COG4176','ProW'),(673,'gnl|CDD|224922','ABC-type metal ion transport system, permease component [Inorganic ion transport and metabolism].','COG2011','AbcD'),(674,'gnl|CDD|119394','Transmembrane subunit (TM) found in Periplasmic Binding Protein (PBP)-dependent ATP-Binding Cassette (ABC) transporters which generally bind type 2 PBPs. These types of transporters consist of a PBP, two TMs, and two cytoplasmic ABC ATPase subunits, and are mainly involved in importing solutes from the environment. The solute is captured by the PBP which delivers it to a gated translocation pathway formed by the two TMs. The two ABCs bind and hydrolyze ATP and drive the transport reaction. For these transporters the ABCs and TMs are on independent polypeptide chains. These systems transport a diverse range of substrates. Most are specific for a single substrate or a group of related substrates; however some transporters are more promiscuous, transporting structurally diverse substrates such as the histidine/lysine and arginine transporter in Enterobacteriaceae. In the latter case, this is achieved through binding different PBPs with different specificities to the TMs. For other promiscuous transporters such as the multiple-sugar transporter Msm of Streptococcus mutans, the PBP has a wide substrate specificity. These transporters include the maltose-maltodextrin, phosphate and sulfate transporters, among others.','cd06261','TM_PBP2'),(675,'gnl|CDD|236805','glycine betaine transporter membrane protein; Provisional.','PRK10952','PRK10952'),(676,'gnl|CDD|188318','choline ABC transporter, permease protein.','TIGR03416','ABC_choXWV_perm'),(677,'gnl|CDD|233745','molybdate ABC transporter, permease protein.  This model describes the permease protein, ModB, of the molybdate ABC transporter. This system has been characterized in E. coli , Staphylococcus carnosus Rhodobacter capsulatus and Azotobacter vinlandii. Molybdate is chemically similar to sulfate, thiosulfate, and selenate. These related substrates, and sometimes molybdate itself, can be transported by the homologous sulfate receptor. Some apparent molybdenum transport operons include a permease related to this ModB, although less similar than some sulfate permease proteins and not included in this model [Transport and binding proteins, Anions].','TIGR02141','modB_ABC'),(678,'gnl|CDD|226629','ABC-type molybdate transport system, permease component [Inorganic ion transport and metabolism].','COG4149','ModC'),(679,'gnl|CDD|223674','ABC-type dipeptide/oligopeptide/nickel transport systems, permease components [Amino acid transport and metabolism / Inorganic ion transport and metabolism].','COG0601','DppB'),(680,'gnl|CDD|223629','ABC-type sulfate transport system, permease component [Posttranslational modification, protein turnover, chaperones].','COG0555','CysU'),(681,'gnl|CDD|224098','ABC-type spermidine/putrescine transport system, permease component II [Amino acid transport and metabolism].','COG1177','PotC'),(682,'gnl|CDD|224099','ABC-type Fe3+ transport system, permease component [Inorganic ion transport and metabolism].','COG1178','ThiP'),(683,'gnl|CDD|213260','ATP-binding cassette domain of the nitrate and sulfonate transporters.  NrtD and SsuB are the ATP-binding subunits of the bacterial ABC-type nitrate and sulfonate transport systems, respectively. ABC transporters are a large family of proteins involved in the transport of a wide variety of different compounds, like sugars, ions, peptides, and more complex organic molecules. The nucleotide binding domain shows the highest similarity between all members of the family. ABC transporters are a subset of nucleotide hydrolases that contain a signature motif, Q-loop, and H-loop/switch region, in addition to, the Walker A motif/P-loop and Walker B motif commonly found in a number of ATP- and GTP-binding and hydrolyzing proteins.','cd03293','ABC_NrtD_SsuB_transporter'),(684,'gnl|CDD|224041','ABC-type nitrate/sulfonate/bicarbonate transport system, ATPase component [Inorganic ion transport and metabolism].','COG1116','TauB'),(685,'gnl|CDD|213226','ATP-binding cassette domain of the carbohydrate and solute transporters-like.  This family is comprised of proteins involved in the transport of apparently unrelated solutes and proteins specific for di- and oligosaccharides and polyols. ABC transporters are a large family of proteins involved in the transport of a wide variety of different compounds, like sugars, ions, peptides and more complex organic molecules. The nucleotide-binding domain shows the highest similarity between all members of the family. ABC transporters are a subset of nucleotide hydrolases that contain a signature motif, Q-loop, and H-loop/switch region, in addition to, the Walker A motif/P-loop and Walker B motif commonly found in a number of ATP- and GTP-binding and hydrolyzing proteins.','cd03259','ABC_Carb_Solutes_like'),(686,'gnl|CDD|226361','ABC-type spermidine/putrescine transport systems, ATPase components [Amino acid transport and metabolism].','COG3842','PotA'),(687,'gnl|CDD|226359','ABC-type sugar transport systems, ATPase components [Carbohydrate transport and metabolism].','COG3839','MalK'),(688,'gnl|CDD|213222','ATP-binding cassette domain of the transporters involved in export of lipoprotein and macrolide, and cell division protein.  This family is comprised of MJ0796 ATP-binding cassette, macrolide-specific ABC-type efflux carrier (MacAB), and proteins involved in cell division (FtsE), and release of lipoproteins from the cytoplasmic membrane (LolCDE). They are clustered together phylogenetically. MacAB is an exporter that confers resistance to macrolides, while the LolCDE system is not a transporter at all. An FtsE null mutants showed filamentous growth and appeared viable on high salt medium only, indicating a role for FtsE in cell division and/or salt transport. The LolCDE complex catalyzes the release of lipoproteins from the cytoplasmic membrane prior to their targeting to the outer membrane.','cd03255','ABC_MJ0796_LolCDE_FtsE'),(689,'gnl|CDD|183056','taurine transporter ATP-binding subunit; Provisional.','PRK11248','tauB'),(690,'gnl|CDD|213196','ATP-binding cassette domain of the binding protein-dependent transport systems.  This class is comprised of all BPD (Binding Protein Dependent) systems that are largely represented in archaea and eubacteria and are primarily involved in scavenging solutes from the environment. ABC transporters are a large family of proteins involved in the transport of a wide variety of different compounds, like sugars, ions, peptides, and more complex organic molecules. The nucleotide binding domain shows the highest similarity between all members of the family. ABC transporters are a subset of nucleotide hydrolases that contain a signature motif, Q-loop, and H-loop/switch region, in addition to, the Walker A motif/P-loop and Walker B motif commonly found in a number of ATP- and GTP-binding and hydrolyzing proteins.','cd03229','ABC_Class3'),(691,'gnl|CDD|213228','ATP-binding cassette transport system involved in resistant to organic solvents.  ABC transporters are a large family of proteins involved in the transport of a wide variety of different compounds, like sugars, ions, peptides, and more complex organic molecules. The nucleotide binding domain shows the highest similarity between all members of the family. ABC transporters are a subset of nucleotide hydrolases that contain a signature motif, Q-loop, and H-loop/switch region, in addition to, the Walker A motif/P-loop and Walker B motif commonly found in a number of ATP- and GTP-binding and hydrolyzing proteins.','cd03261','ABC_Org_Solvent_Resistant'),(692,'gnl|CDD|226905','ABC-type taurine transport system, ATPase component [Inorganic ion transport and metabolism].','COG4525','TauB'),(693,'gnl|CDD|213267','ATP-binding cassette domain of the polyamine transporter.  PotA is an ABC-type transporter and the ATPase component of the spermidine/putrescine-preferential uptake system consisting of PotA, -B, -C, and -D. PotA has two domains with the N-terminal domain containing the ATPase activity and the residues required for homodimerization with PotA and heterdimerization with PotB. ABC transporters are a large family of proteins involved in the transport of a wide variety of different compounds, like sugars, ions, peptides, and more complex organic molecules. The nucleotide binding domain shows the highest similarity between all members of the family. ABC transporters are a subset of nucleotide hydrolases that contain a signature motif, Q-loop, and H-loop/switch region, in addition to, the Walker A motif/P-loop and Walker B motif commonly found in a number of ATP- and GTP-binding and hydrolyzing proteins.','cd03300','ABC_PotA_N'),(694,'gnl|CDD|224059','ABC-type antimicrobial peptide transport system, ATPase component [Defense mechanisms].','COG1136','SalX'),(695,'gnl|CDD|224050','ABC-type proline/glycine betaine transport systems, ATPase components [Amino acid transport and metabolism].','COG1125','OpuBA'),(696,'gnl|CDD|224043','ABC-type sulfate/molybdate transport systems, ATPase component [Inorganic ion transport and metabolism].','COG1118','CysA'),(697,'gnl|CDD|213261','ATP-binding cassette domain of the osmoprotectant proline/glycine betaine uptake system.  This family comprises the glycine betaine/L-proline ATP binding subunit in bacteria and its equivalents in archaea. This transport system belong to the larger ATP-Binding Cassette (ABC) transporter superfamily. The characteristic feature of these transporters is the obligatory coupling of ATP hydrolysis to substrate translocation. ABC transporters are a subset of nucleotide hydrolases that contain a signature motif, Q-loop, and H-loop/switch region, in addition to, the Walker A motif/P-loop and Walker B motif commonly found in a number of ATP- and GTP-binding and hydrolyzing proteins.','cd03294','ABC_Pro_Gly_Betaine'),(698,'gnl|CDD|226643','ABC-type proline/glycine betaine transport system, ATPase component [Amino acid transport and metabolism].','COG4175','ProV'),(699,'gnl|CDD|224051','ABC-type polar amino acid transport system, ATPase component [Amino acid transport and metabolism].','COG1126','GlnQ'),(700,'gnl|CDD|213229','ATP-binding cassette domain of the histidine and glutamine transporters.  HisP and GlnQ are the ATP-binding components of the bacterial periplasmic histidine and glutamine permeases, respectively. Histidine permease is a multi-subunit complex containing the HisQ and HisM integral membrane subunits and two copies of HisP. HisP has properties intermediate between those of integral and peripheral membrane proteins and is accessible from both sides of the membrane, presumably by its interaction with HisQ and HisM. The two HisP subunits form a homodimer within the complex. The domain structure of the amino acid uptake systems is typical for prokaryotic extracellular solute binding protein-dependent uptake systems. All of the amino acid uptake systems also have at least one, and in a few cases, two extracellular solute binding proteins located in the periplasm of Gram-negative bacteria, or attached to the cell membrane of Gram-positive bacteria. The best-studied member of the PAAT (polar amino acid transport) family is the HisJQMP system of S. typhimurium, where HisJ is the extracellular solute binding proteins and HisP is the ABC protein.','cd03262','ABC_HisP_GlnQ'),(701,'gnl|CDD|224054','ABC-type multidrug transport system, ATPase component [Defense mechanisms].','COG1131','CcmA'),(702,'gnl|CDD|213268','The N-terminal ATPase domain of the maltose transporter, MalK.  ATP binding cassette (ABC) proteins function from bacteria to human, mediating the translocation of substances into and out of cells or organelles. ABC transporters contain two transmembrane-spanning domains (TMDs) or subunits and two nucleotide binding domains (NBDs) or subunits that couple transport to the hydrolysis of ATP. In the maltose transport system, the periplasmic maltose binding protein (MBP) stimulates the ATPase activity of the membrane-associated transporter, which consists of two transmembrane subunits, MalF and MalG, and two copies of the ATP binding subunit, MalK, and becomes tightly bound to the transporter in the catalytic transition state, ensuring that maltose is passed to the transporter as ATP is hydrolyzed.','cd03301','ABC_MalK_N'),(703,'gnl|CDD|213224','ATP-binding cassette domain of nickel/oligopeptides specific transporters.  The ABC transporter subfamily specific for the transport of dipeptides, oligopeptides (OppD), and nickel (NikDE). The NikABCDE system of E. coli belongs to this family and is composed of the periplasmic binding protein NikA, two integral membrane components (NikB and NikC), and two ATPase (NikD and NikE). The NikABCDE transporter is synthesized under anaerobic conditions to meet the increased demand for nickel resulting from hydrogenase synthesis. The molecular mechanism of nickel uptake in many bacteria and most archaea is not known. Many other members of this ABC family are also involved in the uptake of dipeptides and oligopeptides. The oligopeptide transport system (Opp) is a five-component ABC transport composed of a membrane-anchored substrate binding proteins (SRP), OppA, two transmembrane proteins, OppB and OppC, and two ATP-binding domains, OppD and OppF.','cd03257','ABC_NikE_OppD_transporter'),(704,'gnl|CDD|213264','ATP-binding cassette domain of the molybdenum transport system.  ModC is an ABC-type transporter and the ATPase component of a molybdate transport system that also includes the periplasmic binding protein ModA and the membrane protein ModB. ABC transporters are a large family of proteins involved in the transport of a wide variety of different compounds, like sugars, ions, peptides and more complex organic molecules. The nucleotide binding domain shows the highest similarity between all members of the family. ABC transporters are a subset of nucleotide hydrolases that contain a signature motif, Q-loop, and H-loop/switch region, in addition to, the Walker A motif/P-loop and Walker B motif commonly found in a number of ATP- and GTP-binding and hydrolyzing proteins.','cd03297','ABC_ModC_molybdenum_trans'),(705,'gnl|CDD|234152','putative 2-aminoethylphosphonate ABC transporter, ATP-binding protein.  This ABC transporter ATP-binding protein is found in a number of genomes in operon-like contexts strongly suggesting a substrate specificity for 2-aminoethylphosphonate (2-AEP). The characterized PhnSTUV system is absent in the genomes in which this system is found. These genomes encode systems for the catabolism of 2-AEP, making the need for a 2-AEP-specific transporter likely [Transport and binding proteins, Amino acids, peptides and amines].','TIGR03265','PhnT2'),(706,'gnl|CDD|213225','ATP-binding cassette domain of methionine transporter.  MetN (also known as YusC) is an ABC-type transporter encoded by metN of the metNPQ operon in Bacillus subtilis that is involved in methionine transport. Other members of this system include the MetP permease and the MetQ substrate binding protein. ABC transporters are a subset of nucleotide hydrolases that contain a signature motif, Q-loop, and H-loop/switch region, in addition to, the Walker A motif/P-loop and Walker B motif commonly found in a number of ATP- and GTP-binding and hydrolyzing proteins.','cd03258','ABC_MetN_methionine_trans'),(707,'gnl|CDD|130041','sulfate ABC transporter, ATP-binding protein.  [Transport and binding proteins, Anions].','TIGR00968','3a0106s01'),(708,'gnl|CDD|213197','ATP-binding cassette domain of the drug resistance transporter and related proteins, subfamily A.  This family of ATP-binding proteins belongs to a multi-subunit transporter involved in drug resistance (BcrA and DrrA), nodulation, lipid transport, and lantibiotic immunity. In bacteria and archaea, these transporters usually include an ATP-binding protein and one or two integral membrane proteins. Eukaryotic systems of the ABCA subfamily display ABC domains that are quite similar to this family. The ATP-binding domain shows the highest similarity between all members of the ABC transporter family. ABC transporters are a subset of nucleotide hydrolases that contain a signature motif, Q-loop, and H-loop/switch region, in addition to, the Walker A motif/P-loop and Walker B motif commonly found in a number of ATP- and GTP-binding and hydrolyzing proteins.','cd03230','ABC_DR_subfamily_A'),(709,'gnl|CDD|130254','glycine betaine/L-proline transport ATP binding subunit.  This model describes the glycine betaine/L-proline ATP binding subunit in bacteria and its equivalents in archaea. This transport system belong to the larger ATP-Binding Cassette (ABC) transporter superfamily. The characteristic feature of these transporter is the obligatory coupling of ATP hydrolysis to substrate translocation. The minimal configuration of bacterial ABC transport system: an ATPase or ATP binding subunit; An integral membrane protein; a hydrophilic polypetpide, which likely functions as substrate binding protein. Functionally, this transport system is involved in osmoregulation. Under conditions of stress, the organism recruits these transport system to accumulate glycine betaine and other solutes which offer osmo-protection. It has been demonstrated that glycine betaine uptake is accompanied by symport with sodium ions. The locus has been named variously as proU or opuA. A gene library from L.lactis functionally complements an E.coli proU mutant. The comlementing locus is similar to a opuA locus in B.sutlis. This clarifies the differences in nomenclature [Transport and binding proteins, Amino acids, peptides and amines].','TIGR01186','proV'),(710,'gnl|CDD|213263','ATP-binding cassette domain of the sulfate transporter.  Part of the ABC transporter complex cysAWTP involved in sulfate import. Responsible for energy coupling to the transport system. The complex is composed of two ATP-binding proteins (cysA), two transmembrane proteins (cysT and cysW), and a solute-binding protein (cysP). ABC transporters are a large family of proteins involved in the transport of a wide variety of different compounds, like sugars, ions, peptides, and more complex organic molecules. The nucleotide binding domain shows the highest similarity between all members of the family. ABC transporters are a subset of nucleotide hydrolases that contain a signature motif, Q-loop, and H-loop/switch region, in addition to, the Walker A motif/P-loop and Walker B motif commonly found in a number of ATP- and GTP-binding and hydrolyzing proteins.','cd03296','ABC_CysA_sulfate_importer'),(711,'gnl|CDD|224058','ABC-type metal ion transport system, ATPase component [Inorganic ion transport and metabolism].','COG1135','AbcC'),(712,'gnl|CDD|213192','First domain of the ATP-binding cassette component of cobalt transport system.  Domain I of the ABC component of a cobalt transport family found in bacteria, archaea, and eukaryota. The transition metal cobalt is an essential component of many enzymes and must be transported into cells in appropriate amounts when needed. This ABC transport system of the CbiMNQO family is involved in cobalt transport in association with the cobalamin (vitamin B12) biosynthetic pathways. Most of cobalt (Cbi) transport systems possess a separate CbiN component, the cobalt-binding periplasmic protein, and they are encoded by the conserved gene cluster cbiMNQO. Both the CbiM and CbiQ proteins are integral cytoplasmic membrane proteins, and the CbiO protein has the linker peptide and the Walker A and B motifs commonly found in the ATPase components of the ABC-type transport systems.','cd03225','ABC_cobalt_CbiO_domain1'),(713,'gnl|CDD|236523','putrescine/spermidine ABC transporter ATPase protein; Reviewed.','PRK09452','potA'),(714,'gnl|CDD|188353','putative bacteriocin export ABC transporter, lactococcin 972 group.  A gene pair with a fairly wide distribution consists of a polypeptide related to the lactococcin 972 (see TIGR01653) and multiple-membrane-spanning putative immunity protein (see TIGR01654). This model represents a small clade within the ABC transporters that regularly are found adjacent to these bacteriocin system gene pairs and are likely serve as export proteins [Cellular processes, Toxin production and resistance, Transport and binding proteins, Unknown substrate].','TIGR03608','L_ocin_972_ABC'),(715,'gnl|CDD|224049','ABC-type dipeptide/oligopeptide/nickel transport system, ATPase component [Amino acid transport and metabolism / Inorganic ion transport and metabolism].','COG1124','DppF'),(716,'gnl|CDD|130252','nitrate transport ATP-binding subunits C and D.  This model describes the ATP binding subunits of nitrate transport in bacteria and archaea. This protein belongs to the ATP-binding cassette (ABC) superfamily. It is thought that the two subunits encoded by ntrC and ntrD form the binding surface for interaction with ATP. This model is restricted in identifying ATP binding subunit associated with the nitrate transport. Nitrate assimilation is aided by other proteins derived from the operon which among others include products of ntrA - a regulatory protein; ntrB - a hydropbobic transmembrane permease and narB - a reductase [Transport and binding proteins, Anions, Transport and binding proteins, Other].','TIGR01184','ntrCD'),(717,'gnl|CDD|183133','ferric transporter ATP-binding subunit; Provisional.','PRK11432','fbpC'),(718,'gnl|CDD|224052','ABC-type transport system involved in resistance to organic solvents, ATPase component [Secondary metabolites biosynthesis, transport, and catabolism].','COG1127','Ttg2A'),(719,'gnl|CDD|226360','ABC-type thiamine transport system, ATPase component [Coenzyme metabolism].','COG3840','ThiQ'),(720,'gnl|CDD|213265','ATP-binding cassette domain of the thiamine transport system.  Part of the binding-protein-dependent transport system tbpA-thiPQ for thiamine and TPP. Probably responsible for the translocation of thiamine across the membrane. ABC transporters are a large family of proteins involved in the transport of a wide variety of different compounds, like sugars, ions, peptides, and more complex organic molecules. The nucleotide binding domain shows the highest similarity between all members of the family. ABC transporters are a subset of nucleotide hydrolases that contain a signature motif, Q-loop, and H-loop/switch region, in addition to, the Walker A motif/P-loop and Walker B motif commonly found in a number of ATP- and GTP-binding and hydrolyzing proteins.','cd03298','ABC_ThiQ_thiamine_transpo'),(721,'gnl|CDD|213223','ATP-binding cassette domain of the binding protein-dependent phosphonate transport system.  Phosphonates are a class of organophosphorus compounds characterized by a chemically stable carbon-to-phosphorus (C-P) bond. Phosphonates are widespread among naturally occurring compounds in all kingdoms of wildlife, but only prokaryotic microorganisms are able to cleave this bond. Certain bacteria such as E. coli can use alkylphosphonates as a phosphorus source. ABC transporters are a subset of nucleotide hydrolases that contain a signature motif, Q-loop, and H-loop/switch region, in addition to, the Walker A motif/P-loop and Walker B motif commonly found in a number of ATP- and GTP-binding and hydrolyzing proteins.','cd03256','ABC_PhnC_transporter'),(722,'gnl|CDD|224047','ABC-type cobalt transport system, ATPase component [Inorganic ion transport and metabolism].','COG1122','CbiO'),(723,'gnl|CDD|162242','spermidine/putrescine ABC transporter ATP-binding subunit.  This model describes spermidine/putrescine ABC transporter, ATP binding subunit in bacteria and its equivalents in archaea. This transport system belong to the larger ATP-Binding Cassette (ABC) transporter superfamily. The characteristic feature of these transporter is the obligatory coupling of ATP hydrolysis to substrate translocation. The minimal configuration of bacterial ABC transport system: an ATPase or ATP binding subunit; An integral membrane protein; a hydrophilic polypetpide, which likely functions as substrate binding protein. Polyamines like spermidine and putrescine play vital role in cell proliferation, differentiation, and ion homeostasis. The concentration of polyamines within the cell are regulated by biosynthesis, degradation and transport (uptake and efflux included) [Transport and binding proteins, Amino acids, peptides and amines].','TIGR01187','potA'),(724,'gnl|CDD|213179','ATP-binding cassette transporter nucleotide-binding domain.  ABC transporters are a large family of proteins involved in the transport of a wide variety of different compounds, like sugars, ions, peptides, and more complex organic molecules. The nucleotide-binding domain shows the highest similarity between all members of the family. ABC transporters are a subset of nucleotide hydrolases that contain a signature motif, Q-loop, and H-loop/switch region, in addition to, the Walker A motif/P-loop and Walker B motif commonly found in a number of ATP- and GTP-binding and hydrolyzing proteins.','cd00267','ABC_ATPase'),(725,'gnl|CDD|183055','aliphatic sulfonates transport ATP-binding subunit; Provisional.','PRK11247','ssuB'),(726,'gnl|CDD|224048','ATPase components of various ABC-type transport systems, contain duplicated ATPase [General function prediction only].','COG1123','COG1123'),(728,'gnl|CDD|213262','ATP-binding cassette domain of the osmoprotectant transporter.  OpuCA is a the ATP binding component of a bacterial solute transporter that serves a protective role to cells growing in a hyperosmolar environment. ABC (ATP-binding cassette) transporter nucleotide-binding domain; ABC transporters are a large family of proteins involved in the transport of a wide variety of different compounds, like sugars, ions, peptides, and more complex organic molecules. The nucleotide binding domain shows the highest similarity between all members of the family. ABC transporters are a subset of nucleotide hydrolases that contain a signature motif, Q-loop, and H-loop/switch region, in addition, to the Walker A motif/P-loop and Walker B motif commonly found in a number of ATP- and GTP-binding and hydrolyzing proteins.','cd03295','ABC_OpuCA_Osmoprotection'),(729,'gnl|CDD|181906','glutamine ABC transporter ATP-binding protein; Reviewed.','PRK09493','glnQ'),(730,'gnl|CDD|131368','phosphonate ABC transporter, ATP-binding protein.  Phosphonates are a class of phosphorus-containing organic compound with a stable direct C-P bond rather than a C-O-P linkage. A number of bacterial species have operons, typically about 14 genes in size, with genes for ATP-dependent transport of phosphonates, degradation, and regulation of the expression of the system. Members of this protein family are the ATP-binding cassette component of tripartite ABC transporters of phosphonates [Transport and binding proteins, Anions].','TIGR02315','ABC_phnC'),(731,'gnl|CDD|213227','ATP-binding cassette domain of the phosphate transport system.  Phosphate uptake is of fundamental importance in the cell physiology of bacteria because phosphate is required as a nutrient. The Pst system of E. coli comprises four distinct subunits encoded by the pstS, pstA, pstB, and pstC genes. The PstS protein is a phosphate-binding protein located in the periplasmic space. PstA and PstC are hydrophobic and they form the transmembrane portion of the Pst system. PstB is the catalytic subunit, which couples the energy of ATP hydrolysis to the import of phosphate across cellular membranes through the Pst system, often referred as ABC-protein. PstB belongs to one of the largest superfamilies of proteins characterized by a highly conserved adenosine triphosphate (ATP) binding cassette (ABC), which is also a nucleotide binding domain (NBD).','cd03260','ABC_PstB_phosphate_transp'),(732,'gnl|CDD|224045','ABC-type cobalamin/Fe3+-siderophores transport systems, ATPase components [Inorganic ion transport and metabolism / Coenzyme metabolism].','COG1120','FepC'),(733,'gnl|CDD|213202','ATP-binding cassette domain of the metal-type transporters.  This family includes transporters involved in the uptake of various metallic cations such as iron, manganese, and zinc. The ATPases of this group of transporters are very similar to members of iron-siderophore uptake family suggesting that they share a common ancestor. The best characterized metal-type ABC transporters are the YfeABCD system of Y. pestis, the SitABCD system of Salmonella enterica serovar Typhimurium, and the SitABCD transporter of Shigella flexneri. Moreover other uncharacterized homologs of these metal-type transporters are mainly found in pathogens like Haemophilus or enteroinvasive E. coli isolates.','cd03235','ABC_Metallic_Cations'),(734,'gnl|CDD|132302','2-aminoethylphosphonate ABC transport system, ATP-binding component PhnT.  This ATP-binding component of an ABC transport system is found in Salmonella and Burkholderia lineages in the vicinity of enzymes for the breakdown of 2-aminoethylphosphonate.','TIGR03258','PhnT'),(735,'gnl|CDD|236863','DL-methionine transporter ATP-binding subunit; Provisional.','PRK11153','metN'),(736,'gnl|CDD|223521','ABC-type dipeptide/oligopeptide/nickel transport system, ATPase component [Amino acid transport and metabolism / Inorganic ion transport and metabolism].','COG0444','DppD'),(737,'gnl|CDD|226164','ABC-type phosphate/phosphonate transport system, ATPase component [Inorganic ion transport and metabolism].','COG3638','COG3638'),(738,'gnl|CDD|183226','putrescine transporter ATP-binding subunit; Provisional.','PRK11607','potG'),(739,'gnl|CDD|224046','ABC-type Mn/Zn transport systems, ATPase component [Inorganic ion transport and metabolism].','COG1121','ZnuC'),(740,'gnl|CDD|131266','lipoprotein releasing system, ATP-binding protein.  This model represents LolD, a member of the ABC transporter family (pfam00005). LolD is involved in localization of lipoproteins in some bacteria. It works with a transmembrane protein LolC, which in some species is a paralogous pair LolC and LolE. Depending on whether the residue immediately following the new, modified N-terminal Cys residue, the nascent lipoprotein may be carried further by LolA and LolB to the outer membrane, or remain at the inner membrane. The top scoring proteins excluded by this model include homologs from the archaeal genus Methanosarcina [Protein fate, Protein and peptide secretion and trafficking].','TIGR02211','LolD_lipo_ex'),(741,'gnl|CDD|182331','putative ABC transporter ATP-binding protein YbbL; Provisional.','PRK10247','PRK10247'),(742,'gnl|CDD|213186','ATP-binding cassette component of branched chain amino acids transport system.  The Mj1267/LivG ABC transporter subfamily is involved in the transport of the hydrophobic amino acids leucine, isoleucine and valine. MJ1267 is a branched-chain amino acid transporter with 29% similarity to both the LivF and LivG components of the E. coli branched-chain amino acid transporter. MJ1267 contains an insertion from residues 114 to 123 characteristic of LivG (Leucine-Isoleucine-Valine) homologs. The branched-chain amino acid transporter from E. coli comprises a heterodimer of ABCs (LivF and LivG), a heterodimer of six-helix TM domains (LivM and LivH), and one of two alternative soluble periplasmic substrate binding proteins (LivK or LivJ).','cd03219','ABC_Mj1267_LivG_branched'),(743,'gnl|CDD|213266','ATP-binding cassette domain similar to the molybdate transporter.  Archaeal protein closely related to ModC. ModC is an ABC-type transporter and the ATPase component of a molybdate transport system that also includes the periplasmic binding protein ModA and the membrane protein ModB. ABC transporters are a large family of proteins involved in the transport of a wide variety of different compounds, like sugars, ions, peptides, and more complex organic molecules. The nucleotide binding domain shows the highest similarity between all members of the family. ABC transporters are a subset of nucleotide hydrolases that contain a signature motif, Q-loop, and H-loop/switch region, in addition to, the Walker A motif/P-loop and Walker B motif commonly found in a number of ATP- and GTP-binding and hydrolyzing proteins.','cd03299','ABC_ModC_like'),(744,'gnl|CDD|213193','Second domain of the ATP-binding cassette component of cobalt transport system.  Domain II of the ABC component of a cobalt transport family found in bacteria, archaea, and eukaryota. The transition metal cobalt is an essential component of many enzymes and must be transported into cells in appropriate amounts when needed. The CbiMNQO family ABC transport system is involved in cobalt transport in association with the cobalamin (vitamin B12) biosynthetic pathways. Most cobalt (Cbi) transport systems possess a separate CbiN component, the cobalt-binding periplasmic protein, and they are encoded by the conserved gene cluster cbiMNQO. Both the CbiM and CbiQ proteins are integral cytoplasmic membrane proteins, and the CbiO protein has the linker peptide and the Walker A and B motifs commonly found in the ATPase components of the ABC-type transport systems.','cd03226','ABC_cobalt_CbiO_domain2'),(745,'gnl|CDD|213230','ATP-binding cassette domain of the lipid transporters, subfamily A.  The ABCA subfamily mediates the transport of a variety of lipid compounds. Mutations of members of ABCA subfamily are associated with human genetic diseases, such as, familial high-density lipoprotein (HDL) deficiency, neonatal surfactant deficiency, degenerative retinopathies, and congenital keratinization disorders. The ABCA1 protein is involved in disorders of cholesterol transport and high-density lipoprotein (HDL) biosynthesis. The ABCA4 (ABCR) protein transports vitamin A derivatives in the outer segments of photoreceptor cells, and therefore, performs a crucial step in the visual cycle. The ABCA genes are not present in yeast. However, evolutionary studies of ABCA genes indicate that they arose as transporters that subsequently duplicated and that certain sets of ABCA genes were lost in different eukaryotic lineages.','cd03263','ABC_subfamily_A'),(746,'gnl|CDD|182716','thiamine transporter ATP-binding subunit; Provisional.','PRK10771','thiQ'),(747,'gnl|CDD|213181','ATP-binding component of iron-siderophores, vitamin B12 and hemin transporters and related proteins.  ABC transporters, involved in the uptake of siderophores, heme, and vitamin B12, are widely conserved in bacteria and archaea. Only very few species lack representatives of the siderophore family transporters. The E. coli BtuCD protein is an ABC transporter mediating vitamin B12 uptake. The two ATP-binding cassettes (BtuD) are in close contact with each other, as are the two membrane-spanning subunits (BtuC); this arrangement is distinct from that observed for the E. coli lipid flippase MsbA. The BtuC subunits provide 20 transmembrane helices grouped around a translocation pathway that is closed to the cytoplasm by a gate region, whereas the dimer arrangement of the BtuD subunits resembles the ATP-bound form of the Rad50 DNA repair enzyme. A prominent cytoplasmic loop of BtuC forms the contact region with the ATP-binding cassette and represent a conserved motif among the ABC transporters.','cd03214','ABC_Iron-Siderophores_B12'),(748,'gnl|CDD|183063','putative amino-acid ABC transporter ATP-binding protein YecC; Provisional.','PRK11264','PRK11264'),(749,'gnl|CDD|213195','ATP-binding cassette domain of multidrug resistance protein-like transporters.  The MRP (Multidrug Resistance Protein)-like transporters are involved in drug, peptide, and lipid export. They belong to the subfamily C of the ATP-binding cassette (ABC) superfamily of transport proteins. The ABCC subfamily contains transporters with a diverse functional spectrum that includes ion transport, cell surface receptor, and toxin secretion activities. The MRP-like family, similar to all ABC proteins, have a common four-domain core structure constituted by two membrane-spanning domains, each composed of six transmembrane (TM) helices, and two nucleotide-binding domains (NBD). ABC transporters are a subset of nucleotide hydrolases that contain a signature motif, Q-loop, and H-loop/switch region, in addition to, the Walker A motif/P-loop and Walker B motif commonly found in a number of ATP- and GTP-binding and hydrolyzing proteins.','cd03228','ABCC_MRP_Like'),(750,'gnl|CDD|226970','ABC-type uncharacterized transport system, ATPase component [General function prediction only].','COG4619','COG4619'),(751,'gnl|CDD|225438','Predicted ATPase involved in cell division [Cell division and chromosome partitioning].','COG2884','FtsE'),(752,'gnl|CDD|226628','ABC-type molybdate transport system, ATPase component [Inorganic ion transport and metabolism].','COG4148','ModC'),(753,'gnl|CDD|223488','ABC-type branched-chain amino acid transport systems, ATPase component [Amino acid transport and metabolism].','COG0411','LivG'),(754,'gnl|CDD|226647','Predicted ABC-type transport system involved in lysophospholipase L1 biosynthesis, ATPase component [Secondary metabolites biosynthesis, transport, and catabolism].','COG4181','COG4181'),(755,'gnl|CDD|182778','sulfate/thiosulfate transporter subunit; Provisional.','PRK10851','PRK10851'),(756,'gnl|CDD|132027','ABC exporter ATP-binding subunit, DevA family.  Members of this protein family are found mostly in the Cyanobacteria, but also in the Planctomycetes. Cyanobacterial examples are involved in heterocyst formation, by which some fraction of members of the colony undergo a developmental change and become capable of nitrogen fixation. The DevBCA proteins are thought export of either heterocyst-specific glycolipids or an enzyme essential for formation of the laminated layer found in heterocysts.','TIGR02982','heterocyst_DevA'),(757,'gnl|CDD|213231','ABC-type multidrug transport system, ATPase component.  The biological function of this family is not well characterized, but display ABC domains similar to members of ABCA subfamily. ABC transporters are a large family of proteins involved in the transport of a wide variety of different compounds, like sugars, ions, peptides, and more complex organic molecules. The nucleotide binding domain shows the highest similarity between all members of the family. ABC transporters are a subset of nucleotide hydrolases that contain a signature motif, Q-loop, and H-loop/switch region, in addition to, the Walker A motif/P-loop and Walker B motif commonly found in a number of ATP- and GTP-binding and hydrolyzing proteins.','cd03264','ABC_drug_resistance_like'),(758,'gnl|CDD|130344','thiamine ABC transporter, ATP-binding protein.  This model describes the energy-transducing ATPase subunit ThiQ of the ThiBPQ thiamine (and thiamine pyrophosphate) ABC transporter in several Proteobacteria. This protein is found so far only in Proteobacteria, and is found in complete genomes only if the ThiB and ThiP subunits are also found [Transport and binding proteins, Other].','TIGR01277','thiQ'),(759,'gnl|CDD|188317','choline ABC transporter, ATP-binding protein.  Members of this protein family are the ATP-binding subunit of a three-protein transporter. This family belongs, more broadly, to the family of proline and glycine-betaine transporters, but members have been identified by direct characterization and by bioinformatic means as choline transporters. Many species have several closely-related members of this family, probably with variable abilities to act additionally on related quaternary amines [Transport and binding proteins, Amino acids, peptides and amines].','TIGR03415','ABC_choXWV_ATP'),(760,'gnl|CDD|182221','glycine betaine transporter ATP-binding subunit; Provisional.','PRK10070','PRK10070'),(761,'gnl|CDD|226620','ABC-type uncharacterized transport system, ATPase component [General function prediction only].','COG4136','COG4136'),(762,'gnl|CDD|226967','ABC-type oligopeptide transport system, ATPase component [Amino acid transport and metabolism].','COG4608','AppF'),(763,'gnl|CDD|234033','thiol reductant ABC exporter, CydD subunit.  The gene pair cydCD encodes an ABC-family transporter in which each gene contains an N-terminal membrane-spanning domain (pfam00664) and a C-terminal ATP-binding domain (pfam00005). In E. coli these genes were discovered as mutants which caused the terminal heme-copper oxidase complex cytochrome bd to fail to assemble. Recent work has shown that the transporter is involved in export of redox-active thiol compounds such as cysteine and glutathione. The linkage to assembly of the cytochrome bd complex is further supported by the conserved operon structure found outside the gammaproteobacteria (cydABCD) containing both the transporter and oxidase genes components. The genes used as the seed members for this model are all either found in the gammproteobacterial context or the CydABCD context. All members of this family scoring above trusted at the time of its creation were from genomes which encode a cytochrome bd complex. Unfortunately, the gene symbol nomenclature adopted based on this operon in B. subtilis assigns cydC to the third gene in the operon where this gene is actually homologous to the E. coli cydD gene. We have chosen to name all homologs in this family in accordance with the precedence of publication of the E. coli name, CydD.','TIGR02857','CydD'),(764,'gnl|CDD|224053','ABC-type sugar transport system, ATPase component [Carbohydrate transport and metabolism].','COG1129','MglA'),(766,'gnl|CDD|131367','D-methionine ABC transporter, ATP-binding protein.  Members of this family are the ATP-binding protein of the D-methionine ABC transporter complex. Known members belong to the Proteobacteria.','TIGR02314','ABC_MetN'),(767,'gnl|CDD|182980','arginine transporter ATP-binding subunit; Provisional.','PRK11124','artP'),(768,'gnl|CDD|182893','maltose/maltodextrin transporter ATP-binding protein; Provisional.','PRK11000','PRK11000'),(769,'gnl|CDD|224042','ABC-type phosphate transport system, ATPase component [Inorganic ion transport and metabolism].','COG1117','PstB'),(770,'gnl|CDD|131197','molybdenum ABC transporter, ATP-binding protein.  This model represents the ATP-binding cassette (ABC) protein of the three subunit molybdate ABC transporter. The three proteins of this complex are homologous to proteins of the sulfate ABC transporter. Molybdenum may be used in nitrogenases of nitrogen-fixing bacteria and in molybdopterin cofactors. In some cases, molybdate may be transported by a sulfate transporter rather than by a specific molybdate transporter [Transport and binding proteins, Anions].','TIGR02142','modC_ABC'),(771,'gnl|CDD|226635','ABC-type arginine transport system, ATPase component [Amino acid transport and metabolism].','COG4161','ArtP'),(772,'gnl|CDD|131721','cell division ATP-binding protein FtsE.  This model describes FtsE, a member of the ABC transporter ATP-binding protein family. This protein, and its permease partner FtsX, localize to the division site. In a number of species, the ftsEX gene pair is located next to FtsY, the signal recognition particle-docking protein [Cellular processes, Cell division].','TIGR02673','FtsE'),(773,'gnl|CDD|237452','cobalt transporter ATP-binding subunit; Provisional.','PRK13632','cbiO'),(774,'gnl|CDD|226927','ABC-type Na+ transport system, ATPase component [Energy production and conversion / Inorganic ion transport and metabolism].','COG4555','NatA'),(775,'gnl|CDD|213259','ATP-binding cassette domain of the cell division transporter.  FtsE is a hydrophilic nucleotide-binding protein that binds FtsX to form a heterodimeric ATP-binding cassette (ABC)-type transporter that associates with the bacterial inner membrane. The FtsE/X transporter is thought to be involved in cell division and is important for assembly or stability of the septal ring.','cd03292','ABC_FtsE_transporter'),(776,'gnl|CDD|234041','thiol reductant ABC exporter, CydC subunit.  The gene pair cydCD encodes an ABC-family transporter in which each gene contains an N-terminal membrane-spanning domain (pfam00664) and a C-terminal ATP-binding domain (pfam00005). In E. coli these genes were discovered as mutants which caused the terminal heme-copper oxidase complex cytochrome bd to fail to assemble. Recent work has shown that the transporter is involved in export of redox-active thiol compounds such as cysteine and glutathione. The linkage to assembly of the cytochrome bd complex is further supported by the conserved operon structure found outside the gammaproteobacteria (cydABCD) containing both the transporter and oxidase genes components. The genes used as the seed members for this model are all either found in the gammproteobacterial context or the CydABCD context. All members of this family scoring above trusted at the time of its creation were from genomes which encode a cytochrome bd complex.','TIGR02868','CydC'),(777,'gnl|CDD|225183','ABC-type bacteriocin/lantibiotic exporters, contain an N-terminal double-glycine peptidase domain [Defense mechanisms].','COG2274','SunT'),(778,'gnl|CDD|227321','ABC-type transport system involved in cytochrome bd biosynthesis, ATPase and permease components [Energy production and conversion / Posttranslational modification, protein turnover, chaperones].','COG4988','CydD'),(779,'gnl|CDD|188099','phosphate ABC transporter, ATP-binding protein.  This model represents the ATP-binding protein of a family of ABC transporters for inorganic phosphate. In the model species Escherichia coli, a constitutive transporter for inorganic phosphate, with low affinity, is also present. The high affinity transporter that includes this polypeptide is induced when extracellular phosphate concentrations are low. The proteins most similar to the members of this family but not included appear to be amino acid transporters [Transport and binding proteins, Anions].','TIGR00972','3a0107s01c2'),(780,'gnl|CDD|236947','glycerol-3-phosphate transporter ATP-binding subunit; Provisional.','PRK11650','ugpC'),(781,'gnl|CDD|226961','ABC-type histidine transport system, ATPase component [Amino acid transport and metabolism].','COG4598','HisP'),(782,'gnl|CDD|213236','ATP-binding cassette domain of an uncharacterized transporter.  This subgroup is related to the subfamily A transporters involved in drug resistance, nodulation, lipid transport, and bacteriocin and lantibiotic immunity. In eubacteria and archaea, the typical organization consists of one ABC and one or two integral membranes. ABC transporters are a large family of proteins involved in the transport of a wide variety of different compounds, like sugars, ions, peptides and more complex organic molecules. The nucleotide binding domain shows the highest similarity between all members of the family. ABC transporters are a subset of nucleotide hydrolases that contain a signature motif, Q-loop, and H-loop/switch region in addition to the Walker A motif/P-loop and Walker B motif commonly found in a number of ATP- and GTP-binding and hydrolyzing proteins.','cd03269','ABC_putative_ATPase'),(783,'gnl|CDD|213183','First domain of the ATP-binding cassette component of monosaccharide transport system.  This family represents the domain I of the carbohydrate uptake proteins that transport only monosaccharides (Monos). The Carb_Monos family is involved in the uptake of monosaccharides, such as pentoses (such as xylose, arabinose, and ribose) and hexoses (such as xylose, arabinose, and ribose), that cannot be broken down to simple sugars by hydrolysis. Pentoses include xylose, arabinose, and ribose. Important hexoses include glucose, galactose, and fructose. In members of the Carb_monos family, the single hydrophobic gene product forms a homodimer while the ABC protein represents a fusion of two nucleotide-binding domains. However, it is assumed that two copies of the ABC domains are present in the assembled transporter.','cd03216','ABC_Carb_Monos_I'),(784,'gnl|CDD|223562','ATPase components of ABC transporters with duplicated ATPase domains [General function prediction only].','COG0488','Uup'),(786,'gnl|CDD|184195','cobalt transporter ATP-binding subunit; Provisional.','PRK13635','cbiO'),(787,'gnl|CDD|227320','ABC-type transport system involved in cytochrome bd biosynthesis, fused ATPase and permease components [Energy production and conversion / Posttranslational modification, protein turnover, chaperones].','COG4987','CydC'),(788,'gnl|CDD|226646','ABC-type uncharacterized transport system, permease and ATPase components [General function prediction only].','COG4178','COG4178'),(789,'gnl|CDD|183244','lipoprotein transporter ATP-binding subunit; Provisional.','PRK11629','lolD'),(790,'gnl|CDD|224044','ABC-type molybdenum transport system, ATPase component/photorepair protein PhrA [Inorganic ion transport and metabolism].','COG1119','ModF'),(791,'gnl|CDD|213235','ATP-binding cassette domain of the bacitracin-resistance transporter.  The BcrA subfamily represents ABC transporters involved in peptide antibiotic resistance. Bacitracin is a dodecapeptide antibiotic produced by B. licheniformis and B. subtilis. The synthesis of bacitracin is non-ribosomally catalyzed by a multi-enzyme complex BcrABC. Bacitracin has potent antibiotic activity against gram-positive bacteria. The inhibition of peptidoglycan biosynthesis is the best characterized bacterial effect of bacitracin. The bacitracin resistance of B. licheniformis is mediated by the ABC transporter Bcr which is composed of two identical BcrA ATP-binding subunits and one each of the integral membrane proteins, BcrB and BcrC. B. subtilis cells carrying bcr genes on high-copy number plasmids develop collateral detergent sensitivity, a similar phenomenon in human cells with overexpressed multi-drug resistance P-glycoprotein.','cd03268','ABC_BcrA_bacitracin_resis'),(792,'gnl|CDD|237454','cobalt transporter ATP-binding subunit; Provisional.','PRK13634','cbiO'),(793,'gnl|CDD|213188','ATP-binding cassette domain of elongation factor 3, subfamily F.  Elongation factor 3 (EF-3) is a cytosolic protein required by fungal ribosomes for in vitro protein synthesis and for in vivo growth. EF-3 stimulates the binding of the EF-1: GTP: aa-tRNA ternary complex to the ribosomal A site by facilitated release of the deacylated tRNA from the E site. The reaction requires ATP hydrolysis. EF-3 contains two ATP nucleotide binding sequence (NBS) motifs. NBSI is sufficient for the intrinsic ATPase activity. NBSII is essential for the ribosome-stimulated functions.','cd03221','ABCF_EF-3'),(794,'gnl|CDD|213214','ATP-binding cassette domain of CydCD, subfamily C.  The CYD subfamily implicated in cytochrome bd biogenesis. The CydC and CydD proteins are important for the formation of cytochrome bd terminal oxidase of E. coli and it has been proposed that they were necessary for biosynthesis of the cytochrome bd quinol oxidase and for periplasmic c-type cytochromes. CydCD were proposed to determine a heterooligomeric complex important for heme export into the periplasm or to be involved in the maintenance of the proper redox state of the periplasmic space. In Bacillus subtilis, the absence of CydCD does not affect the presence of halo-cytochrome c in the membrane and this observation suggests that CydCD proteins are not involved in the export of heme in this organism.','cd03247','ABCC_cytochrome_bd'),(795,'gnl|CDD|237451','cobalt transporter ATP-binding subunit; Provisional.','PRK13631','cbiO'),(796,'gnl|CDD|226929','ABC-type hemin transport system, ATPase component [Inorganic ion transport and metabolism].','COG4559','COG4559'),(797,'gnl|CDD|130256','daunorubicin resistance ABC transporter ATP-binding subunit.  This model describes daunorubicin resistance ABC transporter, ATP binding subunit in bacteria and archaea. This model is restricted in its scope to preferentially recognize the ATP binding subunit associated with effux of the drug, daunorubicin. This transport system belong to the larger ATP-Binding Cassette (ABC) transporter superfamily. The characteristic feature of these transporter is the obligatory coupling of ATP hydrolysis to substrate translocation. The minimal configuration of bacterial ABC transport system: an ATPase or ATP binding subunit; An integral membrane protein; a hydrophilic polypetpide, which likely functions as substrate binding protein. In eukaryotes proteins of similar function include p-gyco proteins, multidrug resistance protein etc [Transport and binding proteins, Other].','TIGR01188','drrA'),(798,'gnl|CDD|236997','putative ABC transporter ATP-binding protein YrbF; Provisional.','PRK11831','PRK11831'),(799,'gnl|CDD|226364','ABC-type uncharacterized transport systems, ATPase components [General function prediction only].','COG3845','COG3845'),(801,'gnl|CDD|132313','methyl coenzyme M reductase system, component A2.  The enzyme that catalyzes the final step in methanogenesis, methyl coenzyme M reductase, contains alpha, beta, and gamma chains. In older literature, the complex of alpha, beta, and gamma chains was termed component C, while this single chain protein was termed methyl coenzyme M reductase system component A2 [Energy metabolism, Methanogenesis].','TIGR03269','met_CoM_red_A2'),(803,'gnl|CDD|213213','ATP-binding cassette domain of PrtD, subfamily C.  This family represents the ABC component of the protease secretion system PrtD, a 60-kDa integral membrane protein sharing 37% identity with HlyB, the ABC component of the alpha-hemolysin secretion pathway, in the C-terminal domain. They export degradative enzymes by using a type I protein secretion system and lack an N-terminal signal peptide, but contain a C-terminal secretion signal. The Type I secretion apparatus is made up of three components, an ABC transporter, a membrane fusion protein (MFP), and an outer membrane protein (OMP). For the HlyA transporter complex, HlyB (ABC transporter) and HlyD (MFP) reside in the inner membrane of E. coli. The OMP component is TolC, which is thought to interact with the MFP to form a continuous channel across the periplasm from the cytoplasm to the exterior. HlyB belongs to the family of ABC transporters, which are ubiquitous, ATP-dependent transmembrane pumps or channels. The spectrum of transport substrates ranges from inorganic ions, nutrients such as amino acids, sugars, or peptides, hydrophobic drugs, to large polypeptides, such as HlyA.','cd03246','ABCC_Protease_Secretion'),(804,'gnl|CDD|237422','hemin importer ATP-binding subunit; Provisional.','PRK13548','hmuV'),(805,'gnl|CDD|182569','putative ABC transporter ATP-binding protein YbbA; Provisional.','PRK10584','PRK10584'),(806,'gnl|CDD|215650','ABC transporter.  ABC transporters for a large family of proteins responsible for translocation of a variety of compounds across biological membranes. ABC transporters are the largest family of proteins in many completely sequenced bacteria. ABC transporters are composed of two copies of this domain and two copies of a transmembrane domain pfam00664. These four domains may belong to a single polypeptide as in human CFTR, or belong in different polypeptide chains.','pfam00005','ABC_tran'),(807,'gnl|CDD|213232','Daunorubicin/doxorubicin resistance ATP-binding protein.  DrrA is the ATP-binding protein component of a bacterial exporter complex that confers resistance to the antibiotics daunorubicin and doxorubicin. In addition to DrrA, the complex includes an integral membrane protein called DrrB. DrrA belongs to the ABC family of transporters and shares sequence and functional similarities with a protein found in cancer cells called P-glycoprotein. ABC transporters are a large family of proteins involved in the transport of a wide variety of different compounds, like sugars, ions, peptides, and more complex organic molecules. The nucleotide binding domain shows the highest similarity between all members of the family. ABC transporters are a subset of nucleotide hydrolases that contain a signature motif, Q-loop, and H-loop/switch region in addition to the Walker A motif/P-loop and Walker B motif commonly found in a number of ATP- and GTP-binding and hydrolyzing proteins.','cd03265','ABC_DrrA'),(808,'gnl|CDD|226631','ABC-type uncharacterized transport system, ATPase component [General function prediction only].','COG4152','COG4152'),(809,'gnl|CDD|132050','ectoine/hydroxyectoine ABC transporter, ATP-binding protein.  Members of this family are the ATP-binding protein of a conserved four gene ABC transporter operon found next to ectoine unilization operons and ectoine biosynthesis operons. Ectoine is a compatible solute that protects enzymes from high osmolarity. It is released by some species in response to hypoosmotic shock, and it is taken up by a number of bacteria as a compatible solute or for consumption. This family shows strong sequence similiarity to a number of amino acid ABC transporter ATP-binding proteins.','TIGR03005','ectoine_ehuA'),(810,'gnl|CDD|226617','ABC-type transport system involved in cytochrome c biogenesis, ATPase component [Posttranslational modification, protein turnover, chaperones].','COG4133','CcmA'),(811,'gnl|CDD|224055','ABC-type multidrug transport system, ATPase and permease components [Defense mechanisms].','COG1132','MdlB'),(812,'gnl|CDD|237455','cobalt transporter ATP-binding subunit; Provisional.','PRK13637','cbiO'),(813,'gnl|CDD|131816','nickel import ATP-binding protein NikE.  This family represents the NikE subunit of a multisubunit nickel import ABC transporter complex. Nickel, once imported, may be used in urease and in certain classes of hydrogenase and superoxide dismutase [Transport and binding proteins, Cations and iron carrying compounds].','TIGR02769','nickel_nikE'),(814,'gnl|CDD|237421','cytochrome c biogenesis protein CcmA; Provisional.','PRK13539','PRK13539'),(815,'gnl|CDD|184199','cobalt transporter ATP-binding subunit; Provisional.','PRK13639','cbiO'),(816,'gnl|CDD|236898','dipeptide transporter ATP-binding subunit; Provisional.','PRK11308','dppF'),(817,'gnl|CDD|213220','ATP-binding cassette domain of iron-sulfur clusters transporter, subfamily C.  ATM1 is an ABC transporter that is expressed in the mitochondria. Although the specific function of ATM1 is unknown, its disruption results in the accumulation of excess mitochondrial iron, loss of mitochondrial cytochromes, oxidative damage to mitochondrial DNA, and decreased levels of cytosolic heme proteins. ABC transporters are a large family of proteins involved in the transport of a wide variety of different compounds, like sugars, ions, peptides, and more complex organic molecules. The nucleotide binding domain shows the highest similarity between all members of the family. ABC transporters are a subset of nucleotide hydrolases that contain a signature motif, Q-loop, and H-loop/switch region, in addition to, the Walker A motif/P-loop and Walker B motif commonly found in a number of ATP- and GTP-binding and hydrolyzing proteins.','cd03253','ABCC_ATM1_transporter'),(818,'gnl|CDD|236689','nickel transporter ATP-binding protein NikE; Provisional.','PRK10419','nikE'),(819,'gnl|CDD|182342','glutathione transporter ATP-binding protein; Provisional.','PRK10261','PRK10261'),(821,'gnl|CDD|226641','ABC-type uncharacterized transport system, duplicated ATPase component [General function prediction only].','COG4172','COG4172'),(823,'gnl|CDD|237648','phosphate ABC transporter ATP-binding protein; Provisional.','PRK14250','PRK14250'),(824,'gnl|CDD|184209','cobalt transporter ATP-binding subunit; Provisional.','PRK13650','cbiO'),(825,'gnl|CDD|130234','cobalt transport protein ATP-binding subunit.  This model describes the ATP binding subunit of the multisubunit cobalt transporter in bacteria and its equivalents in archaea. The model is restricted to ATP subunit that is a part of the cobalt transporter, which belongs to the ABC transporter superfamily (ATP Binding Cassette). The model excludes ATP binding subunit that are associated with other transporters belonging to ABC transporter superfamily. This superfamily includes two groups, one which catalyze the uptake of small molecules, including ions from the external milieu and the other group which is engaged in the efflux of small molecular weight compounds and ions from within the cell. Energy derived from the hydrolysis of ATP drive the both the process of uptake and efflux [Transport and binding proteins, Cations and iron carrying compounds].','TIGR01166','cbiO'),(826,'gnl|CDD|172749','phosphate ABC transporter ATP-binding protein; Provisional.','PRK14261','PRK14261'),(827,'gnl|CDD|182528','macrolide transporter ATP-binding /permease protein; Provisional.','PRK10535','PRK10535'),(828,'gnl|CDD|184205','cobalt transporter ATP-binding subunit; Provisional.','PRK13646','cbiO'),(829,'gnl|CDD|226963','ABC-type enterochelin transport system, ATPase component [Inorganic ion transport and metabolism].','COG4604','CeuD'),(830,'gnl|CDD|184585','phosphate transporter ATP-binding protein; Provisional.','PRK14239','PRK14239'),(831,'gnl|CDD|213185','ATP-binding cassette component of YhbG transport system.  The ABC transporters belonging to the YhbG family are similar to members of the Mj1267_LivG family, which is involved in the transport of branched-chain amino acids. The genes yhbG and yhbN are located in a single operon and may function together in cell envelope during biogenesis. YhbG is the putative ATP-binding cassette component and YhbN is the putative periplasmic-binding protein. Depletion of each gene product leads to growth arrest, irreversible cell damage and loss of viability in E. coli. The YhbG homolog (NtrA) is essential in Rhizobium meliloti, a symbiotic nitrogen-fixing bacterium.','cd03218','ABC_YhbG'),(832,'gnl|CDD|213217','ATP-binding cassette domain 1 of multidrug resistance-associated protein, subfamily C.  This subfamily is also known as MRP (multidrug resistance-associated protein). Some of the MRP members have five additional transmembrane segments in their N-terminus, but the function of these additional membrane-spanning domains is not clear. The MRP was found in the multidrug-resisting lung cancer cell in which p-glycoprotein was not overexpressed. MRP exports glutathione by drug stimulation, as well as, certain substrates in conjugated forms with anions, such as glutathione, glucuronate, and sulfate.','cd03250','ABCC_MRP_domain1'),(833,'gnl|CDD|226637','ABC-type antimicrobial peptide transport system, ATPase component [Defense mechanisms].','COG4167','SapF'),(834,'gnl|CDD|224060','ABC-type (unclassified) transport system, ATPase component [General function prediction only].','COG1137','YhbG'),(835,'gnl|CDD|213190','ATP-binding cassette domain of peroxisomal transporter, subfamily D.  Peroxisomal ATP-binding cassette transporter (Pat) is involved in the import of very long-chain fatty acids (VLCFA) into the peroxisome. The peroxisomal membrane forms a permeability barrier for a wide variety of metabolites required for and formed during fatty acid beta-oxidation. To communicate with the cytoplasm and mitochondria, peroxisomes need dedicated proteins to transport such hydrophilic molecules across their membranes. X-linked adrenoleukodystrophy (X-ALD) is caused by mutations in the ALD gene, which encodes ALDP (adrenoleukodystrophy protein ), a peroxisomal integral membrane protein that is a member of the ATP-binding cassette (ABC) transporter protein family. The disease is characterized by a striking and unpredictable variation in phenotypic expression. Phenotypes include the rapidly progressive childhood cerebral form (CCALD), the milder adult form, adrenomyeloneuropathy (AMN), and variants without neurologic involvement (i.e. asymptomatic).','cd03223','ABCD_peroxisomal_ALDP'),(836,'gnl|CDD|181939','high-affinity zinc transporter ATPase; Reviewed.','PRK09544','znuC'),(837,'gnl|CDD|130324','retinal-specific rim ABC transporter.  This model describes the photoreceptor protein (rim protein) in eukaryotes. It is the member of ABC transporter superfamily. Rim protein is a membrane glycoprotein which is localized in the photoreceptor outer segment discs. Mutation/s in its genetic loci is implicated in the recessive Stargardt\'s disease [Transport and binding proteins, Other].','TIGR01257','rim_protein'),(839,'gnl|CDD|172747','phosphate ABC transporter ATP-binding protein; Provisional.','PRK14259','PRK14259'),(840,'gnl|CDD|184125','cytochrome c biogenesis protein CcmA; Provisional.','PRK13538','PRK13538'),(841,'gnl|CDD|237456','cobalt transporter ATP-binding subunit; Provisional.','PRK13641','cbiO'),(842,'gnl|CDD|213212','ATP-binding cassette domain of bacteriocin exporters, subfamily C.  Many non-lantibiotic bacteriocins of lactic acid bacteria are produced as precursors which have N-terminal leader peptides that share similarities in amino acid sequence and contain a conserved processing site of two glycine residues in positions -1 and -2. A dedicated ATP-binding cassette (ABC) transporter is responsible for the proteolytic cleavage of the leader peptides and subsequent translocation of the bacteriocins across the cytoplasmic membrane.','cd03245','ABCC_bacteriocin_exporter'),(843,'gnl|CDD|184596','phosphate ABC transporter ATP-binding protein; Provisional.','PRK14267','PRK14267'),(844,'gnl|CDD|233305','heme ABC exporter, ATP-binding protein CcmA.  This model describes the cyt c biogenesis protein encoded by ccmA in bacteria. An exception is, an arabidopsis protein. Quite likely this is encoded by an organelle. Bacterial c-type cytocromes are located on the periplasmic side of the cytoplasmic membrane. Several gene products encoded in a locus designated as \'ccm\' are implicated in the transport and assembly of the functional cytochrome C. This cluster includes genes: ccmA;B;C;D;E;F;G and H. The posttranslational pathway includes the transport of heme moiety, the secretion of the apoprotein and the covalent attachment of the heme with the apoprotein. The proteins ccmA and B represent an ABC transporter; ccmC and D participate in heme transfer to ccmE, which function as a periplasmic heme chaperone. The presence of ccmF, G and H is suggested to be obligatory for the final functional assembly of cytochrome c [Protein fate, Protein and peptide secretion and trafficking, Transport and binding proteins, Other].','TIGR01189','ccmA'),(845,'gnl|CDD|184207','cobalt transporter ATP-binding subunit; Provisional.','PRK13648','cbiO'),(846,'gnl|CDD|182993','molybdate transporter ATP-binding protein; Provisional.','PRK11144','modC'),(847,'gnl|CDD|185037','oligopeptide ABC transporter ATP-binding protein OppF; Provisional.','PRK15079','PRK15079'),(848,'gnl|CDD|188208','phosphonate C-P lyase system protein PhnK.  Members of this family are the PhnK protein of C-P lyase systems for utilization of phosphonates. These systems resemble phosphonatase-based systems in having a three component ABC transporter, where TIGR01097 is the permease, TIGR01098 is the phosphonates binding protein, and TIGR02315 is the ATP-binding cassette (ABC) protein. They differ, however, in having, typically, ten or more additional genes, many of which are believed to form a membrane-associated complex. This protein (PhnK) and the adjacent-encoded PhnL resemble transporter ATP-binding proteins but are suggested, based on mutatgenesis studies, to be part of this complex rather than part of a transporter per se [Central intermediary metabolism, Phosphorus compounds].','TIGR02323','CP_lyasePhnK'),(849,'gnl|CDD|237453','cobalt transporter ATP-binding subunit; Provisional.','PRK13633','PRK13633'),(850,'gnl|CDD|234200','urea ABC transporter, ATP-binding protein UrtD.  Members of this protein family are ABC transporter ATP-binding subunits associated with urea transport and metabolism. This protein is found in a conserved five-gene transport operon typically found adjacent to urease genes. It was shown in Cyanobacteria that disruption leads to the loss of high-affinity urea transport activity [Transport and binding proteins, Amino acids, peptides and amines].','TIGR03411','urea_trans_UrtD'),(851,'gnl|CDD|172732','phosphate ABC transporter ATP-binding protein; Provisional.','PRK14244','PRK14244'),(852,'gnl|CDD|172760','phosphate ABC transporter ATP-binding protein; Provisional.','PRK14272','PRK14272'),(853,'gnl|CDD|226592','ABC-type phosphonate transport system, ATPase component [Inorganic ion transport and metabolism].','COG4107','PhnK'),(854,'gnl|CDD|172200','cobalt transporter ATP-binding subunit; Provisional.','PRK13652','cbiO'),(855,'gnl|CDD|163452','gallidermin-class lantibiotic protection ABC transporter, ATP-binding subunit.  Model TIGR03731 represents the family of all lantibiotics related to gallidermin, including epidermin, mutatin, and nisin. This protein family describes the ATP-binding subunit of a gallidermin/epidermin class lantibiotic protection transporter. It is largely restricted to gallidermin-family lantibiotic biosynthesis and export cassettes, but also occurs in orphan transporter cassettes in species that lack candidate lantibiotic precursor and synthetase genes.','TIGR03740','galliderm_ABC'),(856,'gnl|CDD|172743','phosphate ABC transporter ATP-binding protein; Provisional.','PRK14255','PRK14255'),(857,'gnl|CDD|237649','phosphate ABC transporter ATP-binding protein; Provisional.','PRK14254','PRK14254'),(858,'gnl|CDD|223487','ABC-type branched-chain amino acid transport systems, ATPase component [Amino acid transport and metabolism].','COG0410','LivF'),(859,'gnl|CDD|184200','cobalt transporter ATP-binding subunit; Provisional.','PRK13640','cbiO'),(860,'gnl|CDD|184202','cobalt transporter ATP-binding subunit; Provisional.','PRK13642','cbiO'),(861,'gnl|CDD|182592','histidine/lysine/arginine/ornithine transporter subunit; Provisional.','PRK10619','PRK10619'),(862,'gnl|CDD|163483','anchored repeat-type ABC transporter, ATP-binding subunit.  This protein family is the ATP-binding cassette subunit of binding protein-dependent ABC transporter complex that strictly co-occurs with TIGR03769. TIGRFAMs model TIGR03769 describes a protein domain that occurs singly or as one of up to three repeats in proteins of a number of Actinobacteria, including Propionibacterium acnes KPA171202. The TIGR03769 domain occurs both in an adjacent gene for the substrate-binding protein and in additional (often nearby) proteins, often with LPXTG-like sortase recognition signals. Homologous ATP-binding subunits outside the scope of this family include manganese transporter MntA in Synechocystis sp. PCC 6803 and chelated iron transporter subunits. The function of this transporter complex is unknown [Transport and binding proteins, Unknown substrate].','TIGR03771','anch_rpt_ABC'),(863,'gnl|CDD|182692','phosphate transporter ATP-binding protein; Provisional.','PRK10744','pstB'),(864,'gnl|CDD|182829','cell division protein FtsE; Provisional.','PRK10908','PRK10908'),(865,'gnl|CDD|213233','ATP-binding cassette domain of the Na+ transporter.  NatA is the ATPase component of a bacterial ABC-type Na+ transport system called NatAB, which catalyzes ATP-dependent electrogenic Na+ extrusion without mechanically coupled proton or K+ uptake. NatB possess six putative membrane spanning regions at its C-terminus. In B. subtilis, NatAB is inducible by agents such as ethanol and protonophores, which lower the proton-motive force across the membrane. The closest sequence similarity to NatA is exhibited by DrrA of the two-component daunorubicin- and doxorubicin-efflux system. Hence, the functional NatAB is presumably assembled with two copies of a single ATP-binding protein and a single integral membrane protein.','cd03266','ABC_NatA_sodium_exporter'),(866,'gnl|CDD|172730','phosphate transporter ATP-binding protein; Provisional.','PRK14242','PRK14242'),(867,'gnl|CDD|237651','phosphate ABC transporter ATP-binding protein; Provisional.','PRK14266','PRK14266'),(868,'gnl|CDD|185067','antimicrobial peptide ABC system ATP-binding protein SapF; Provisional.','PRK15112','PRK15112'),(869,'gnl|CDD|227019','Uncharacterized ABC-type transport system, ATPase component [General function prediction only].','COG4674','COG4674'),(870,'gnl|CDD|223473','Cysteine desulfurase activator ATPase [Posttranslational modification, protein turnover, chaperones].','COG0396','sufC'),(871,'gnl|CDD|184586','phosphate transporter ATP-binding protein; Provisional.','PRK14240','PRK14240'),(872,'gnl|CDD|184208','cobalt transporter ATP-binding subunit; Provisional.','PRK13649','cbiO'),(873,'gnl|CDD|172748','phosphate ABC transporter ATP-binding protein; Provisional.','PRK14260','PRK14260'),(874,'gnl|CDD|224026','ABC-type uncharacterized transport system, ATPase component [General function prediction only].','COG1101','PhnK'),(875,'gnl|CDD|172750','phosphate ABC transporter ATP-binding protein; Provisional.','PRK14262','PRK14262'),(876,'gnl|CDD|234199','urea ABC transporter, ATP-binding protein UrtE.  Members of this protein family are ABC transporter ATP-binding subunits associated with urea transport and metabolism. This protein is found in a conserved five-gene transport operon typically found adjacent to urease genes. It was shown in Cyanobacteria that disruption leads to the loss of high-affinity urea transport activity [Transport and binding proteins, Amino acids, peptides and amines].','TIGR03410','urea_trans_UrtE'),(877,'gnl|CDD|213221','ATP-binding cassette domain of glucan transporter and related proteins, subfamily C.  Glucan exporter ATP-binding protein. In A. tumefaciens cyclic beta-1, 2-glucan must be transported into the periplasmic space to exert its action as a virulence factor. This subfamily belongs to the MRP-like family and is involved in drug, peptide, and lipid export. The MRP-like family, similar to all ABC proteins, have a common four-domain core structure constituted by two membrane-spanning domains each composed of six transmembrane (TM) helices and two nucleotide-binding domains (NBD). ABC transporters are a subset of nucleotide hydrolases that contain a signature motif, Q-loop, and H-loop/switch region, in addition to, the Walker A motif/P-loop and Walker B motif commonly found in a number of ATP- and GTP-binding and hydrolyzing proteins.','cd03254','ABCC_Glucan_exporter_like'),(878,'gnl|CDD|182036','D-allose transporter ATP-binding protein; Provisional.','PRK09700','PRK09700'),(879,'gnl|CDD|184196','cobalt transporter ATP-binding subunit; Provisional.','PRK13636','cbiO'),(880,'gnl|CDD|172744','phosphate ABC transporter ATP-binding protein; Provisional.','PRK14256','PRK14256'),(881,'gnl|CDD|213201','White pigment protein homolog of ABCG transporter subfamily.  The White subfamily represents ABC transporters homologous to the Drosophila white gene, which acts as a dimeric importer for eye pigment precursors. The eye pigmentation of Drosophila is developed from the synthesis and deposition in the cells of red pigments, which are synthesized from guanine, and brown pigments, which are synthesized from tryptophan. The pigment precursors are encoded by the white, brown, and scarlet genes, respectively. Evidence from genetic and biochemical studies suggest that the White and Brown proteins function as heterodimers to import guanine, while the White and Scarlet proteins function to import tryptophan. However, a recent study also suggests that White may be involved in the transport of a metabolite, such as 3-hydroxykynurenine, across intracellular membranes. Mammalian ABC transporters belonging to the White subfamily (ABCG1, ABCG5, and ABCG8) have been shown to be involved in the regulation of lipid-trafficking mechanisms in macrophages, hepatocytes, and intestinal mucosa cells. ABCG1 (ABC8), the human homolog of the Drosophila white gene is induced in monocyte-derived macrophages during cholesterol influx mediated by acetylated low-density lipoprotein. It is possible that human ABCG1 forms heterodimers with several heterologous partners.','cd03234','ABCG_White'),(882,'gnl|CDD|184203','cobalt transporter ATP-binding subunit; Provisional.','PRK13643','cbiO'),(883,'gnl|CDD|213187','ATP-binding cassette component of polysaccharide transport system.  The KpsT/Wzt ABC transporter subfamily is involved in extracellular polysaccharide export. Among the variety of membrane-linked or extracellular polysaccharides excreted by bacteria, only capsular polysaccharides, lipopolysaccharides, and teichoic acids have been shown to be exported by ABC transporters. A typical system is made of a conserved integral membrane and an ABC. In addition to these proteins, capsular polysaccharide exporter systems require two \'accessory\' proteins to perform their function: a periplasmic (E.coli) or a lipid-anchored outer membrane protein called OMA (Neisseria meningitidis and Haemophilus influenza) and a cytoplasmic membrane protein MPA2.','cd03220','ABC_KpsT_Wzt'),(884,'gnl|CDD|184594','phosphate ABC transporter ATP-binding protein; Provisional.','PRK14264','PRK14264'),(885,'gnl|CDD|184582','phosphate transporter ATP-binding protein; Provisional.','PRK14236','PRK14236'),(886,'gnl|CDD|234189','type I secretion system ATPase, LssB family.  Type I protein secretion is a system in some Gram-negative bacteria to export proteins (often proteases) across both inner and outer membranes to the extracellular medium. This is one of three proteins of the type I secretion apparatus. Targeted proteins are not cleaved at the N-terminus, but rather carry signals located toward the extreme C-terminus to direct type I secretion. This model is related to models TIGR01842 and TIGR01846, and to bacteriocin ABC transporters that cleave their substrates during export [Protein fate, Protein and peptide secretion and trafficking, Cellular processes, Pathogenesis].','TIGR03375','type_I_sec_LssB'),(887,'gnl|CDD|237652','phosphate ABC transporter ATP-binding protein; Provisional.','PRK14275','PRK14275'),(888,'gnl|CDD|131817','nickel import ATP-binding protein NikD.  This family represents the NikD subunit of a multisubunit nickel import ABC transporter complex. Nickel, once imported, may be used in urease and in certain classes of hydrogenase and superoxide dismutase. NikD and NikE are homologous [Transport and binding proteins, Cations and iron carrying compounds].','TIGR02770','nickel_nikD'),(889,'gnl|CDD|213216','ATP-binding cassette domain of a mitochondrial protein MTABC3 and related proteins.  MTABC3 (also known as ABCB6) is a mitochondrial ATP-binding cassette protein involved in iron homeostasis and one of four ABC transporters expressed in the mitochondrial inner membrane, the other three being MDL1(ABC7), MDL2, and ATM1. In fact, the yeast MDL1 (multidrug resistance-like protein 1) and MDL2 (multidrug resistance-like protein 2) transporters are also included in this CD. MDL1 is an ATP-dependent permease that acts as a high-copy suppressor of ATM1 and is thought to have a role in resistance to oxidative stress. Interestingly, subfamily B is more closely related to the carboxyl-terminal component of subfamily C than the two halves of ABCC molecules are with one another.','cd03249','ABC_MTABC3_MDL1_MDL2'),(890,'gnl|CDD|183080','leucine/isoleucine/valine transporter ATP-binding subunit; Provisional.','PRK11300','livG'),(891,'gnl|CDD|163585','proposed F420-0 ABC transporter, ATP-binding protein.  This small clade of ABC-type transporter ATP-binding protein components is found as a three gene cassette along with a periplasmic substrate-binding protein (TIGR03868) and a permease (TIGR03869). The organisms containing this cassette are all Actinobacteria and all contain numerous genes requiring the coenzyme F420. This model was defined based on five such organisms, four of which are lacking all F420 biosynthetic capability save the final side-chain polyglutamate attachment step (via the gene cofE: TIGR01916). In Jonesia denitrificans DSM 20603 and marine actinobacterium PHSC20C1 this cassette is in an apparent operon with the cofE gene and, in PHSC20C1, also with a F420-dependent glucose-6-phosphate dehydrogenase (TIGR03554). Based on these observations we propose that this ATP-binding protein is a component of an F420-0 (that is, F420 lacking only the polyglutamate tail) transporter.','TIGR03873','F420-0_ABC_ATP'),(892,'gnl|CDD|130355','ATP-binding ABC transporter family nodulation protein NodI.  This protein is required for normal nodulation by nitrogen-fixing root nodule bacteria such as Mesorhizobium loti. It is a member of the family of ABC transporter ATP binding proteins and works with NodJ to export a nodulation signal molecule. This model does not recognize the highly divergent NodI from Azorhizobium caulinodans [Cellular processes, Other, Transport and binding proteins, Other].','TIGR01288','nodI'),(893,'gnl|CDD|213191','ATP-binding cassette domain of branched-chain amino acid transporter.  LivF (TM1139) is part of the LIV-I bacterial ABC-type two-component transport system that imports neutral, branched-chain amino acids. The E. coli branched-chain amino acid transporter comprises a heterodimer of ABC transporters (LivF and LivG), a heterodimer of six-helix TM domains (LivM and LivH), and one of two alternative soluble periplasmic substrate binding proteins (LivK or LivJ). ABC transporters are a large family of proteins involved in the transport of a wide variety of different compounds, like sugars, ions, peptides, and more complex organic molecules.','cd03224','ABC_TM1139_LivF_branched'),(894,'gnl|CDD|172734','phosphate ABC transporter ATP-binding protein; Provisional.','PRK14246','PRK14246'),(895,'gnl|CDD|213198','Cytochrome c biogenesis ATP-binding export protein.  CcmA, the ATP-binding component of the bacterial CcmAB transporter. The CCM family is involved in bacterial cytochrome c biogenesis. Cytochrome c maturation in E. coli requires the ccm operon, which encodes eight membrane proteins (CcmABCDEFGH). CcmE is a periplasmic heme chaperon that binds heme covalently and transfers it onto apocytochrome c in the presence of CcmF, CcmG, and CcmH. The CcmAB proteins represent an ABC transporter and the CcmCD proteins participate in heme transfer to CcmE.','cd03231','ABC_CcmA_heme_exporter'),(896,'gnl|CDD|234357','NHLM bacteriocin system ABC transporter, ATP-binding protein.  Members of this protein family are ABC transporter ATP-binding subunits, part of a three-gene putative bacteriocin transport operon. The other subunits include another ATP-binding subunit (TIGR03796), which has an N-terminal leader sequence cleavage domain, and an HlyD homolog (TIGR03794). In a number of genomes, members of protein families related to nitrile hydratase alpha subunit or to nif11 have undergone paralogous family expansions, with members possessing a putative bacteriocin cleavage region ending with a classic Gly-Gly motif. Those sets of putative bacteriocins, members of this protein family and its partners TIGR03794 and TIGR03796, and cyclodehydratase/docking scaffold fusion proteins of thiazole/oxazole biosynthesis frequently show correlated species distribution and co-clustering within many of those genomes [Transport and binding proteins, Amino acids, peptides and amines, Cellular processes, Biosynthesis of natural products].','TIGR03797','NHLM_micro_ABC2'),(897,'gnl|CDD|237646','phosphate transporter ATP-binding protein; Provisional.','PRK14237','PRK14237'),(898,'gnl|CDD|184590','phosphate ABC transporter ATP-binding protein; Provisional.','PRK14249','PRK14249'),(899,'gnl|CDD|183044','iron-dicitrate transporter ATP-binding subunit; Provisional.','PRK11231','fecE'),(900,'gnl|CDD|172739','phosphate ABC transporter ATP-binding protein; Provisional.','PRK14251','PRK14251'),(901,'gnl|CDD|213218','ATP-binding cassette domain of the bacterial lipid flippase and related proteins, subfamily C.  MsbA is an essential ABC transporter, closely related to eukaryotic MDR proteins. ABC transporters are a large family of proteins involved in the transport of a wide variety of different compounds, like sugars, ions, peptides, and more complex organic molecules. The nucleotide binding domain shows the highest similarity between all members of the family. ABC transporters are a subset of nucleotide hydrolases that contain a signature motif, Q-loop, and H-loop/switch region, in addition to, the Walker A motif/P-loop and Walker B motif commonly found in a number of ATP- and GTP-binding and hydrolyzing proteins.','cd03251','ABCC_MsbA'),(902,'gnl|CDD|182906','dipeptide transporter ATP-binding subunit; Provisional.','PRK11022','dppD'),(903,'gnl|CDD|227590','ABC-type transport system involved in Fe-S cluster assembly, permease and ATPase components [Posttranslational modification, protein turnover, chaperones].','COG5265','ATM1'),(904,'gnl|CDD|182336','iron-enterobactin transporter ATP-binding protein; Provisional.','PRK10253','PRK10253'),(905,'gnl|CDD|237647','phosphate ABC transporter ATP-binding protein; Provisional.','PRK14248','PRK14248'),(906,'gnl|CDD|236865','cysteine/glutathione ABC transporter membrane/ATP-binding component; Reviewed.','PRK11160','PRK11160'),(907,'gnl|CDD|237645','phosphate transporter ATP-binding protein; Provisional.','PRK14235','PRK14235'),(908,'gnl|CDD|184597','phosphate ABC transporter ATP-binding protein; Provisional.','PRK14270','PRK14270'),(909,'gnl|CDD|237894','ABC transporter ATP-binding protein; Provisional.','PRK15064','PRK15064'),(911,'gnl|CDD|172757','phosphate ABC transporter ATP-binding protein; Provisional.','PRK14269','PRK14269'),(912,'gnl|CDD|182182','phosphonate/organophosphate ester transporter subunit; Provisional.','PRK09984','PRK09984'),(913,'gnl|CDD|172733','phosphate ABC transporter ATP-binding protein; Provisional.','PRK14245','PRK14245'),(914,'gnl|CDD|132561','gliding motility-associated ABC transporter ATP-binding subunit GldA.  Members of this protein family are exclusive to the Bacteroidetes phylum (previously Cytophaga-Flavobacteria-Bacteroides). GldA is an ABC transporter ATP-binding protein (pfam00005) linked to a type of rapid surface gliding motility found in certain Bacteroidetes, such as Flavobacterium johnsoniae and Cytophaga hutchinsonii. Knockouts of GldA abolish the gliding phenotype. Gliding motility appears closely linked to chitin utilization in the model species Flavobacterium johnsoniae. Bacteroidetes with members of this protein family appear to have all of the genes associated with gliding motility.','TIGR03522','GldA_ABC_ATP'),(915,'gnl|CDD|237419','nodulation factor exporter subunit NodI; Provisional.','PRK13536','PRK13536'),(916,'gnl|CDD|237420','nodulation ABC transporter NodI; Provisional.','PRK13537','PRK13537'),(917,'gnl|CDD|172762','phosphate ABC transporter ATP-binding protein; Provisional.','PRK14274','PRK14274'),(918,'gnl|CDD|188394','ABC transporter, ATP-binding subunit, PQQ-dependent alcohol dehydrogenase system.  Members of this protein family are the ATP-binding subunit of an ABC transporter system that is associated with PQQ biosynthesis and PQQ-dependent alcohol dehydrogenases. While this family shows homology to several efflux ABC transporter subunits, the presence of a periplasmic substrate-binding protein and association with systems for catabolism of alcohols suggests a role in import rather than detoxification [Transport and binding proteins, Carbohydrates, organic alcohols, and acids].','TIGR03864','PQQ_ABC_ATP'),(919,'gnl|CDD|184127','cytochrome c biogenesis protein CcmA; Provisional.','PRK13540','PRK13540'),(920,'gnl|CDD|184204','cobalt transporter ATP-binding subunit; Provisional.','PRK13645','cbiO'),(921,'gnl|CDD|131377','phosphonate C-P lyase system protein PhnL.  Members of this family are the PhnL protein of C-P lyase systems for utilization of phosphonates. These systems resemble phosphonatase-based systems in having a three component ABC transporter, where TIGR01097 is the permease, TIGR01098 is the phosphonates binding protein, and TIGR02315 is the ATP-binding cassette (ABC) protein. They differ, however, in having, typically, ten or more additional genes, many of which are believed to form a membrane-associated C-P lysase complex. This protein (PhnL) and the adjacent-encoded PhnK (TIGR02323) resemble transporter ATP-binding proteins but are suggested, based on mutatgenesis studies, to be part of this C-P lyase complex rather than part of a transporter per se.','TIGR02324','CP_lyasePhnL'),(922,'gnl|CDD|184588','phosphate transporter ATP-binding protein; Provisional.','PRK14243','PRK14243'),(923,'gnl|CDD|184129','cytochrome c biogenesis protein CcmA; Provisional.','PRK13543','PRK13543'),(924,'gnl|CDD|172759','phosphate ABC transporter ATP-binding protein; Provisional.','PRK14271','PRK14271'),(925,'gnl|CDD|182561','iron-hydroxamate transporter ATP-binding subunit; Provisional.','PRK10575','PRK10575'),(926,'gnl|CDD|184210','cobalt transporter ATP-binding subunit; Provisional.','PRK13651','PRK13651'),(927,'gnl|CDD|184587','phosphate transporter ATP-binding protein; Provisional.','PRK14241','PRK14241'),(928,'gnl|CDD|184584','phosphate transporter ATP-binding protein; Provisional.','PRK14238','PRK14238'),(929,'gnl|CDD|224057','ABC-type polysaccharide/polyol phosphate transport system, ATPase component [Carbohydrate transport and metabolism / Cell envelope biogenesis, outer membrane].','COG1134','TagH'),(930,'gnl|CDD|172735','phosphate ABC transporter ATP-binding protein; Provisional.','PRK14247','PRK14247'),(931,'gnl|CDD|184593','phosphate ABC transporter ATP-binding protein; Provisional.','PRK14258','PRK14258'),(932,'gnl|CDD|172740','phosphate ABC transporter ATP-binding protein; Provisional.','PRK14252','PRK14252'),(933,'gnl|CDD|172751','phosphate ABC transporter ATP-binding protein; Provisional.','PRK14263','PRK14263'),(934,'gnl|CDD|172741','phosphate ABC transporter ATP-binding protein; Provisional.','PRK14253','PRK14253'),(935,'gnl|CDD|213215','ATP-binding cassette domain of the Transporter Associated with Antigen Processing, subfamily C.  TAP (Transporter Associated with Antigen Processing) is essential for peptide delivery from the cytosol into the lumen of the endoplasmic reticulum (ER), where these peptides are loaded on major histocompatibility complex (MHC) I molecules. Loaded MHC I leave the ER and display their antigenic cargo on the cell surface to cytotoxic T cells. Subsequently, virus-infected or malignantly transformed cells can be eliminated. TAP belongs to the large family of ATP-binding cassette (ABC) transporters, which translocate a vast variety of solutes across membranes.','cd03248','ABCC_TAP'),(936,'gnl|CDD|213184','ABC-type transport system involved in Fe-S cluster assembly, ATPase component.  Biosynthesis of iron-sulfur clusters (Fe-S) depends on multi-protein systems. The SUF system of E. coli and Erwinia chrysanthemi is important for Fe-S biogenesis under stressful conditions. The SUF system is made of six proteins: SufC is an atypical cytoplasmic ABC-ATPase, which forms a complex with SufB and SufD; SufA plays the role of a scaffold protein for assembly of iron-sulfur clusters and delivery to target proteins; SufS is a cysteine desulfurase which mobilizes the sulfur atom from cysteine and provides it to the cluster; SufE has no associated function yet.','cd03217','ABC_FeS_Assembly'),(937,'gnl|CDD|213180','Eye pigment and drug resistance transporter subfamily G of the ATP-binding cassette superfamily.  ABCG transporters are involved in eye pigment (EP) precursor transport, regulation of lipid-trafficking mechanisms, and pleiotropic drug resistance (DR). DR is a well-described phenomenon occurring in fungi and shares several similarities with processes in bacteria and higher eukaryotes. Compared to other members of the ABC transporter subfamilies, the ABCG transporter family is composed of proteins that have an ATP-binding cassette domain at the N-terminus and a TM (transmembrane) domain at the C-terminus.','cd03213','ABCG_EPDR'),(938,'gnl|CDD|183077','L-arabinose transporter ATP-binding protein; Provisional.','PRK11288','araG'),(940,'gnl|CDD|181888','oligopeptide transporter ATP-binding component; Provisional.','PRK09473','oppD'),(941,'gnl|CDD|200134','type I secretion system ABC transporter, PrtD family.  Type I protein secretion is a system in some Gram-negative bacteria to export proteins (often proteases) across both inner and outer membranes to the extracellular medium. This is one of three proteins of the type I secretion apparatus. Targeted proteins are not cleaved at the N-terminus, but rather carry signals located toward the extreme C-terminus to direct type I secretion [Protein fate, Protein and peptide secretion and trafficking].','TIGR01842','type_I_sec_PrtD'),(942,'gnl|CDD|233596','type I secretion system ABC transporter, HlyB family.  Type I protein secretion is a system in some Gram-negative bacteria to export proteins (often proteases) across both inner and outer membranes to the extracellular medium. This is one of three proteins of the type I secretion apparatus. Targeted proteins are not cleaved at the N-terminus, but rather carry signals located toward the extreme C-terminus to direct type I secretion [Protein fate, Protein and peptide secretion and trafficking].','TIGR01846','type_I_sec_HlyB'),(943,'gnl|CDD|130261','ABC-type bacteriocin transporter.  This model describes ABC-type bacteriocin transporter. The amino terminal domain (pfam03412) processes the N-terminal leader peptide from the bacteriocin while C-terminal domains resemble ABC transporter membrane protein and ATP-binding cassette domain. In general, bacteriocins are agents which are responsible for killing or inhibiting the closely related species or even different strains of the same species. Bacteriocins are usually encoded by bacterial plasmids. Bacteriocins are named after the species and hence in literature one encounters various names e.g., leucocin from Leuconostic geldium; pedicocin from Pedicoccus acidilactici; sakacin from Lactobacillus sake etc [Protein fate, Protein and peptide secretion and trafficking, Protein fate, Protein modification and repair, Transport and binding proteins, Other].','TIGR01193','bacteriocin_ABC'),(944,'gnl|CDD|237650','phosphate ABC transporter ATP-binding protein; Provisional.','PRK14265','PRK14265'),(945,'gnl|CDD|163508','NHLM bacteriocin system ABC transporter, peptidase/ATP-binding protein.  This protein describes a multidomain ABC transporter subunit that is one of three protein families associated with some regularity with a distinctive family of putative bacteriocins. It includes a bacteriocin-processing peptidase domain at the N-terminus. Model TIGR03793 describes a conserved propeptide region for this bacteriocin family, unusual because it shows obvious homology a region of the enzyme nitrile hydratase up to the classic Gly-Gly cleavage motif. This family is therefore predicted to be a subunit of a bacteriocin processing and export system characteristic to this system that we designate NHLM, Nitrile Hydratase Leader Microcin [Transport and binding proteins, Amino acids, peptides and amines, Cellular processes, Biosynthesis of natural products].','TIGR03796','NHLM_micro_ABC1'),(946,'gnl|CDD|224166','Predicted ATPase, RNase L inhibitor (RLI) homolog [General function prediction only].','COG1245','COG1245'),(948,'gnl|CDD|226969','ABC-type protease/lipase transport system, ATPase and permease components [General function prediction only].','COG4618','ArpD'),(949,'gnl|CDD|236554','corrinoid ABC transporter ATPase; Reviewed.','PRK09536','btuD'),(950,'gnl|CDD|185336','autoinducer 2 ABC transporter ATP-binding protein LsrA; Provisional.','PRK15439','PRK15439'),(952,'gnl|CDD|163431','ATP-binding cassette protein, ChvD family.  Members of this protein family have two copies of the ABC transporter ATP-binding cassette, but are found outside the common ABC transporter operon structure that features integral membrane permease proteins and substrate-binding proteins encoded next to the ATP-binding cassette (ABC domain) protein. The member protein ChvD from Agrobacterium tumefaciens was identified as both a candidate to interact with VirB8, based on yeast two-hybrid analysis, and as an apparent regulator of VirG. The general function of this protein family is unknown.','TIGR03719','ABC_ABC_ChvD'),(954,'gnl|CDD|172745','phosphate ABC transporter ATP-binding protein; Provisional.','PRK14257','PRK14257'),(955,'gnl|CDD|237457','cobalt transporter ATP-binding subunit; Provisional.','PRK13647','cbiO'),(956,'gnl|CDD|225265','ABC-type ATPase fused to a predicted acetyltransferase domain [General function prediction only].','COG2401','COG2401'),(957,'gnl|CDD|172756','phosphate ABC transporter ATP-binding protein; Provisional.','PRK14268','PRK14268'),(958,'gnl|CDD|227118','ABC-type phosphonate transport system, ATPase component [Inorganic ion transport and metabolism].','COG4778','PhnL'),(959,'gnl|CDD|131258','lipid A export permease/ATP-binding protein MsbA.  This family consists of a single polypeptide chain transporter in the ATP-binding cassette (ABC) transporter family, MsbA, which exports lipid A. It may also act in multidrug resistance. Lipid A, a part of lipopolysaccharide, is found in the outer leaflet of the outer membrane of most Gram-negative bacteria. Members of this family are restricted to the Proteobacteria (although lipid A is more broadly distributed) and often are clustered with lipid A biosynthesis genes [Cell envelope, Biosynthesis and degradation of surface polysaccharides and lipopolysaccharides, Transport and binding proteins, Other].','TIGR02203','MsbA_lipidA'),(960,'gnl|CDD|213219','ATP-binding cassette domain of hemolysin B, subfamily C.  The ABC-transporter hemolysin B is a central component of the secretion machinery that translocates the toxin, hemolysin A, in a Sec-independent fashion across both membranes of E. coli. The hemolysin A (HlyA) transport machinery is composed of the ATP-binding cassette (ABC) transporter HlyB located in the inner membrane, hemolysin D (HlyD), also anchored in the inner membrane, and TolC, which resides in the outer membrane. HlyD apparently forms a continuous channel that bridges the entire periplasm, interacting with TolC and HlyB. This arrangement prevents the appearance of periplasmic intermediates of HlyA during substrate transport. Little is known about the molecular details of HlyA transport, but it is evident that ATP-hydrolysis by the ABC-transporter HlyB is a necessary source of energy.','cd03252','ABCC_Hemolysin'),(961,'gnl|CDD|213182','Second domain of the ATP-binding cassette component of monosaccharide transport system.  This family represents domain II of the carbohydrate uptake proteins that transport only monosaccharides (Monos). The Carb_Monos family is involved in the uptake of monosaccharides, such as pentoses (such as xylose, arabinose, and ribose) and hexoses (such as xylose, arabinose, and ribose), that cannot be broken down to simple sugars by hydrolysis. In members of Carb_Monos family the single hydrophobic gene product forms a homodimer, while the ABC protein represents a fusion of two nucleotide-binding domains. However, it is assumed that two copies of the ABC domains are present in the assembled transporter.','cd03215','ABC_Carb_Monos_II'),(962,'gnl|CDD|233665','FeS assembly ATPase SufC.  SufC is part of the SUF system, shown in E. coli to consist of six proteins and believed to act in Fe-S cluster formation during oxidative stress. SufC forms a complex with SufB and SufD. SufC belongs to the ATP-binding cassette transporter family (pfam00005) but is no longer thought to be part of a transporter. The complex is reported as cytosolic (PMID:12554644) or associated with the membrane (PMID:11943156). The SUF system also includes a cysteine desulfurase (SufS, enhanced by SufE) and a probable iron-sulfur cluster assembly scaffold protein, SufA [Biosynthesis of cofactors, prosthetic groups, and carriers, Other].','TIGR01978','sufC'),(963,'gnl|CDD|213211','ATP-binding cassette domain 2 of multidrug resistance-associated protein.  The ABC subfamily C is also known as MRP (multidrug resistance-associated protein). Some of the MRP members have five additional transmembrane segments in their N-terminus, but the function of these additional membrane-spanning domains is not clear. The MRP was found in the multidrug-resistance lung cancer cell in which p-glycoprotein was not overexpressed. MRP exports glutathione by drug stimulation, as well as, certain substrates in conjugated forms with anions, such as glutathione, glucuronate, and sulfate.','cd03244','ABCC_MRP_domain2'),(964,'gnl|CDD|213257','ATP-binding cassette domain of the sulfonylurea receptor, subfamily C.  The SUR domain 1. The sulfonylurea receptor SUR is an ATP transporter of the ABCC/MRP family with tandem ATPase binding domains. Unlike other ABC proteins, it has no intrinsic transport function, neither active nor passive, but associates with the potassium channel proteins Kir6.1 or Kir6.2 to form the ATP-sensitive potassium (K(ATP)) channel. Within the channel complex, SUR serves as a regulatory subunit that fine-tunes the gating of Kir6.x in response to alterations in cellular metabolism. It constitutes a major pharmaceutical target as it binds numerous drugs, K(ATP) channel openers and blockers, capable of up- or down-regulating channel activity.','cd03290','ABCC_SUR1_N'),(965,'gnl|CDD|184198','cobalt transporter ATP-binding subunit; Provisional.','PRK13638','cbiO'),(966,'gnl|CDD|237917','microcin C ABC transporter ATP-binding protein YejF; Provisional.','PRK15134','PRK15134'),(968,'gnl|CDD|236755','D-ribose transporter ATP binding protein; Provisional.','PRK10762','PRK10762'),(970,'gnl|CDD|213234','ATP-binding cassette domain of an uncharacterized transporter similar in sequence to NatA.  NatA is the ATPase component of a bacterial ABC-type Na+ transport system called NatAB, which catalyzes ATP-dependent electrogenic Na+ extrusion without mechanically coupled to proton or K+ uptake. NatB possess six putative membrane spanning regions at its C-terminus. In B. subtilis, NatAB is inducible by agents such as ethanol and protonophores, which lower the proton-motive force across the membrane. The closest sequence similarity to NatA is exhibited by DrrA of the two-component daunorubicin- and doxorubicin-efflux system. Hence, the functional NatAB is presumably assembled with two copies of the single ATP-binding protein and the single integral membrane protein.','cd03267','ABC_NatA_like'),(971,'gnl|CDD|184132','hemin importer ATP-binding subunit; Provisional.','PRK13547','hmuV'),(972,'gnl|CDD|213203','The ATP-binding cassette domain 1 of RNase L inhibitor.  The ABC ATPase, RNase L inhibitor (RLI), is a key enzyme in ribosomal biogenesis, formation of translation preinitiation complexes, and assembly of HIV capsids. RLI s are not transport proteins and thus cluster with a group of soluble proteins that lack the transmembrane components commonly found in other members of the family. Structurally, RLIs have an N-terminal Fe-S domain and two nucleotide binding domains which are arranged to form two composite active sites in their interface cleft. RLI is one of the most conserved enzymes between archaea and eukaryotes with a sequence identity more than 48%. The high degree of evolutionary conservation suggests that RLI performs a central role in archaeal and eukaryotic physiology.','cd03236','ABC_RNaseL_inhibitor_doma'),(973,'gnl|CDD|233209','Conjugate Transporter-2 (CT2) Family protein.  [Transport and binding proteins, Other].','TIGR00958','3a01208'),(974,'gnl|CDD|215558','ABC transporter F family; Provisional.','PLN03073','PLN03073'),(976,'gnl|CDD|106587','cobalt transporter ATP-binding subunit; Provisional.','PRK13644','cbiO'),(977,'gnl|CDD|185016','manganese/iron transporter ATP-binding protein; Provisional.','PRK15056','PRK15056'),(978,'gnl|CDD|131259','ABC transporter, permease/ATP-binding protein.  This protein is related to a Proteobacterial ATP transporter that exports lipid A and to eukaryotic P-glycoproteins.','TIGR02204','MsbA_rel'),(979,'gnl|CDD|182817','lipopolysaccharide ABC transporter ATP-binding protein; Provisional.','PRK10895','PRK10895'),(980,'gnl|CDD|233206','Peroxysomal Fatty Acyl CoA Transporter (FAT) Family protei.  [Transport and binding proteins, Carbohydrates, organic alcohols, and acids].','TIGR00954','3a01203'),(981,'gnl|CDD|184128','cytochrome c biogenesis protein CcmA; Provisional.','PRK13541','PRK13541'),(982,'gnl|CDD|233207','The Eye Pigment Precursor Transporter (EPP) Family protein.  [Transport and binding proteins, Other].','TIGR00955','3a01204'),(983,'gnl|CDD|213258','ATP-binding cassette domain of the cystic fibrosis transmembrane regulator, subfamily C.  The CFTR subfamily domain 1. The cystic fibrosis transmembrane regulator (CFTR), the product of the gene mutated in patients with cystic fibrosis, has adapted the ABC transporter structural motif to form a tightly regulated anion channel at the apical surface of many epithelia. Use of the term assembly of a functional ion channel implies the coming together of subunits, or at least smaller not-yet functional components of the active whole. In fact, on the basis of current knowledge only the CFTR polypeptide itself is required to form an ATP- and protein kinase A-dependent low-conductance chloride channel of the type present in the apical membrane of many epithelial cells. CFTR displays the typical organization (IM-ABC)2 and carries a characteristic hydrophilic R-domain that separates IM1-ABC1 from IM2-ABC2.','cd03291','ABCC_CFTR1'),(984,'gnl|CDD|172761','phosphate ABC transporter ATP-binding protein; Provisional.','PRK14273','PRK14273'),(985,'gnl|CDD|184037','putative ATPase RIL; Provisional.','PRK13409','PRK13409'),(987,'gnl|CDD|131681','D-xylose ABC transporter, ATP-binding protein.  Several bacterial species have enzymes xylose isomerase and xylulokinase enzymes for xylose utilization. Members of this protein family are the ATP-binding cassette (ABC) subunit of the known or predicted high-affinity xylose ABC transporter for xylose import. These genes, which closely resemble other sugar transport ABC transporter genes, typically are encoded near xylose utilization enzymes and regulatory proteins. Note that this form of the transporter contains two copies of the ABC transporter domain (pfam00005) [Transport and binding proteins, Carbohydrates, organic alcohols, and acids].','TIGR02633','xylG'),(989,'gnl|CDD|233335','cystic fibrosis transmembrane conductor regulator (CFTR).  The model describes the cystis fibrosis transmembrane conductor regulator (CFTR) in eukaryotes. The principal role of this protein is chloride ion conductance. The protein is predicted to consist of 12 transmembrane domains. Mutations or lesions in the genetic loci have been linked to the aetiology of asthma, bronchiectasis, chronic obstructive pulmonary disease etc. Disease-causing mutations have been studied by 36Cl efflux assays in vitro cell cultures and electrophysiology, all of which point to the impairment of chloride channel stability and not the biosynthetic processing per se [Transport and binding proteins, Anions].','TIGR01271','CFTR_protein'),(991,'gnl|CDD|183016','lipid transporter ATP-binding/permease protein; Provisional.','PRK11176','PRK11176'),(992,'gnl|CDD|213269','ATP-binding cassette domain 2 of NFT1, subfamily C.  Domain 2 of NFT1 (New full-length MRP-type transporter 1). NFT1 belongs to the MRP (multidrug resistance-associated protein) family of ABC transporters. Some of the MRP members have five additional transmembrane segments in their N-terminus, but the function of these additional membrane-spanning domains is not clear. The MRP was found in the multidrug-resisting lung cancer cell in which p-glycoprotein was not overexpressed. MRP exports glutathione by drug stimulation, as well as, certain substrates in conjugated forms with anions such as glutathione, glucuronate, and sulfate.','cd03369','ABCC_NFT1'),(993,'gnl|CDD|182733','putative multidrug transporter membraneATP-binding components; Provisional.','PRK10790','PRK10790'),(994,'gnl|CDD|226952','ABC-type uncharacterized transport system, ATPase component [General function prediction only].','COG4586','COG4586'),(995,'gnl|CDD|182880','galactose/methyl galaxtoside transporter ATP-binding protein; Provisional.','PRK10982','PRK10982'),(997,'gnl|CDD|130260','glucan exporter ATP-binding protein.  This model describes glucan exporter ATP binding protein in bacteria. It belongs to the larger ABC transporter superfamily with the characteristic ATP binding motif. The In general, this protein is in some ways implicated in osmoregulation and suggested to participate in the export of glucan from the cytoplasm to periplasm. The cyclic beta-1,2-glucan in the bactrerial periplasmic space is suggested to confer the property of high osmolority. It has also been demonstrated that mutants in this loci have lost functions of virulence and motility. It is unclear as to how virulence and osmoadaptaion are related [Transport and binding proteins, Carbohydrates, organic alcohols, and acids].','TIGR01192','chvA'),(998,'gnl|CDD|236870','cysteine/glutathione ABC transporter membrane/ATP-binding component; Reviewed.','PRK11174','PRK11174'),(999,'gnl|CDD|184214','cyclic beta-1,2-glucan ABC transporter; Provisional.','PRK13657','PRK13657'),(1000,'gnl|CDD|183231','leucine/isoleucine/valine transporter ATP-binding subunit; Provisional.','PRK11614','livF'),(1001,'gnl|CDD|213200','First domain of the pleiotropic drug resistance-like subfamily G of ATP-binding cassette transporters.  The pleiotropic drug resistance (PDR) is a well-described phenomenon occurring in fungi and shares several similarities with processes in bacteria and higher eukaryotes. This PDR subfamily represents domain I of its (ABC-IM)2 organization. ABC transporters are a large family of proteins involved in the transport of a wide variety of different compounds including sugars, ions, peptides, and more complex organic molecules. The nucleotide-binding domain shows the highest similarity between all members of the family. ABC transporters are a subset of nucleotide hydrolases that contain a signature motif, Q-loop, and H-loop/switch region, in addition to, the Walker A motif/P-loop and Walker B motif commonly found in a number of ATP- and GTP-binding and hydrolyzing proteins.','cd03233','ABCG_PDR_domain1'),(1002,'gnl|CDD|188098','multi drug resistance-associated protein (MRP).  This model describes multi drug resistance-associated protein (MRP) in eukaryotes. The multidrug resistance-associated protein is an integral membrane protein that causes multidrug resistance when overexpressed in mammalian cells. It belongs to ABC transporter superfamily. The protein topology and function was experimentally demonstrated by epitope tagging and immunofluorescence. Insertion of tags in the critical regions associated with drug efflux, abrogated its function. The C-terminal domain seem to highly conserved [Transport and binding proteins, Other].','TIGR00957','MRP_assoc_pro'),(1004,'gnl|CDD|130262','cyclic peptide transporter.  This model describes cyclic peptide transporter in bacteria. Bacteria have elaborate pathways for the production of toxins and secondary metabolites. Many such compounds, including syringomycin and pyoverdine are synthesized on non-ribosomal templates consisting of a multienzyme complex. On several occasions the proteins of the complex and transporter protein are present on the same operon. Often times these compounds cross the biological membrane by specific transporters. Syringomycin is an amphipathic, cylclic lipodepsipeptide when inserted into host causes formation of channels, permeable to variety of cations. On the other hand, pyoverdine is a cyclic octa-peptidyl dihydroxyquinoline, which is efficient in sequestering iron for uptake [Transport and binding proteins, Amino acids, peptides and amines, Transport and binding proteins, Other].','TIGR01194','cyc_pep_trnsptr'),(1006,'gnl|CDD|215634','ABC transporter G-25; Provisional.','PLN03211','PLN03211'),(1007,'gnl|CDD|236688','nickel transporter ATP-binding protein NikD; Provisional.','PRK10418','nikD'),(1008,'gnl|CDD|236729','putative ABC transporter ATP-binding protein; Provisional.','PRK10636','PRK10636'),(1009,'gnl|CDD|213204','The ATP-binding cassette domain 2 of RNase L inhibitor.  The ABC ATPase, RNase L inhibitor (RLI), is a key enzyme in ribosomal biogenesis, formation of translation preinitiation complexes, and assembly of HIV capsids. RLI\'s are not transport proteins and thus cluster with a group of soluble proteins that lack the transmembrane components commonly found in other members of the family. Structurally, RLI\'s have an N-terminal Fe-S domain and two nucleotide-binding domains which are arranged to form two composite active sites in their interface cleft. RLI is one of the most conserved enzymes between archaea and eukaryotes with a sequence identity of more than 48%. The high degree of evolutionary conservation suggests that RLI performs a central role in archaeal and eukaryotic physiology.','cd03237','ABC_RNaseL_inhibitor_doma'),(1010,'gnl|CDD|183280','phosphonate C-P lyase system protein PhnK; Provisional.','PRK11701','phnK'),(1012,'gnl|CDD|236861','ABC transporter ATPase component; Reviewed.','PRK11147','PRK11147'),(1014,'gnl|CDD|184134','xylose transporter ATP-binding subunit; Provisional.','PRK13549','PRK13549'),(1016,'gnl|CDD|226968','ABC-type siderophore export system, fused ATPase and permease components [Secondary metabolites biosynthesis, transport, and catabolism / Inorganic ion transport and metabolism].','COG4615','PvdE'),(1017,'gnl|CDD|240339','multidrug resistance protein (mdr1); Provisional.','PTZ00265','PTZ00265'),(1020,'gnl|CDD|182732','putative multidrug transporter membraneATP-binding components; Provisional.','PRK10789','PRK10789'),(1021,'gnl|CDD|215595','ABC transporter C family member; Provisional.','PLN03130','PLN03130'),(1023,'gnl|CDD|215640','ABC transporter C family member; Provisional.','PLN03232','PLN03232'),(1025,'gnl|CDD|214372','sulfate ABC transporter protein; Validated.','CHL00131','ycf16'),(1026,'gnl|CDD|181965','cysteine desulfurase ATPase component; Reviewed.','PRK09580','sufC'),(1027,'gnl|CDD|236992','putative ABC transporter ATP-binding protein; Reviewed.','PRK11819','PRK11819'),(1029,'gnl|CDD|226639','ABC-type antimicrobial peptide transport system, ATPase component [Defense mechanisms].','COG4170','SapD'),(1030,'gnl|CDD|182852','putative molybdenum transport ATP-binding protein ModF; Provisional.','PRK10938','PRK10938'),(1031,'gnl|CDD|213189','ATP-binding cassette domain of RNase L inhibitor.  The ABC ATPase RNase L inhibitor (RLI) is a key enzyme in ribosomal biogenesis, formation of translation preinitiation complexes, and assembly of HIV capsids. RLI\'s are not transport proteins, and thus cluster with a group of soluble proteins that lack the transmembrane components commonly found in other members of the family. Structurally, RLI\'s have an N-terminal Fe-S domain and two nucleotide-binding domains, which are arranged to form two composite active sites in their interface cleft. RLI is one of the most conserved enzymes between archaea and eukaryotes with a sequence identity more than 48%. The high degree of evolutionary conservation suggests that RLI performs a central role in archaeal and eukaryotic physiology.','cd03222','ABC_RNaseL_inhibitor'),(1032,'gnl|CDD|226622','ABC-type cobalamin transport system, ATPase component [Coenzyme metabolism].','COG4138','BtuD'),(1033,'gnl|CDD|185049','antimicrobial peptide ABC transporter ATP-binding protein; Provisional.','PRK15093','PRK15093'),(1034,'gnl|CDD|240327','ABC transporter; Provisional.','PTZ00243','PTZ00243'),(1035,'gnl|CDD|213256','ATP-binding cassette domain 2 of CFTR,subfamily C.  The cystic fibrosis transmembrane regulator (CFTR), the product of the gene mutated in patients with cystic fibrosis, has adapted the ABC transporter structural motif to form a tightly regulated anion channel at the apical surface of many epithelia. Use of the term assembly of a functional ion channel implies the coming together of subunits or at least smaller not-yet functional components of the active whole. In fact, on the basis of current knowledge only the CFTR polypeptide itself is required to form an ATP- and protein kinase A-dependent low-conductance chloride channel of the type present in the apical membrane of many epithelial cells. CFTR displays the typical organization (IM-ABC)2 and carries a characteristic hydrophilic R-domain that separates IM1-ABC1 from IM2-ABC2.','cd03289','ABCC_CFTR2'),(1036,'gnl|CDD|184131','teichoic acids export protein ATP-binding subunit; Provisional.','PRK13546','PRK13546'),(1037,'gnl|CDD|184130','teichoic acids export protein ATP-binding subunit; Provisional.','PRK13545','tagH'),(1038,'gnl|CDD|213207','ATP-binding cassette domain of Rad50.  The catalytic domains of Rad50 are similar to the ATP-binding cassette of ABC transporters, but are not associated with membrane-spanning domains. The conserved ATP-binding motifs common to Rad50 and the ABC transporter family include the Walker A and Walker B motifs, the Q loop, a histidine residue in the switch region, a D-loop, and a conserved LSGG sequence. This conserved sequence, LSGG, is the most specific and characteristic motif of this family and is thus known as the ABC signature sequence.','cd03240','ABC_Rad50'),(1039,'gnl|CDD|213255','ATP-binding cassette domain 2 of the sulfonylurea receptor SUR.  The SUR domain 2. The sulfonylurea receptor SUR is an ATP binding cassette (ABC) protein of the ABCC/MRP family. Unlike other ABC proteins, it has no intrinsic transport function, neither active nor passive, but associates with the potassium channel proteins Kir6.1 or Kir6.2 to form the ATP-sensitive potassium (K(ATP)) channel. Within the channel complex, SUR serves as a regulatory subunit that fine-tunes the gating of Kir6.x in response to alterations in cellular metabolism. It constitutes a major pharmaceutical target as it binds numerous drugs, K(ATP) channel openers and blockers, capable of up- or down-regulating channel activity.','cd03288','ABCC_SUR2'),(1041,'gnl|CDD|213246','ATP-binding cassette domain of sbcCD.  SbcCD and other Mre11/Rad50 (MR) complexes are implicated in the metabolism of DNA ends. They cleave ends sealed by hairpin structures and are thought to play a role in removing protein bound to DNA termini.','cd03279','ABC_sbcCD'),(1043,'gnl|CDD|213194','ATP-binding cassette domain of non-transporter proteins.  ABC-type Class 2 contains systems involved in cellular processes other than transport. These families are characterized by the fact that the ABC subunit is made up of duplicated, fused ABC modules (ABC2). No known transmembrane proteins or domains are associated with these proteins.','cd03227','ABC_Class2'),(1044,'gnl|CDD|213205','ATP-binding cassette domain of the excision repair protein UvrA.  Nucleotide excision repair in eubacteria is a process that repairs DNA damage by the removal of a 12-13-mer oligonucleotide containing the lesion. Recognition and cleavage of the damaged DNA is a multistep ATP-dependent reaction that requires the UvrA, UvrB, and UvrC proteins. Both UvrA and UvrB are ATPases, with UvrA having two ATP binding sites, which have the characteristic signature of the family of ABC proteins, and UvrB having one ATP binding site that is structurally related to that of helicases.','cd03238','ABC_UvrA'),(1045,'gnl|CDD|223787','ABC-type nitrate/sulfonate/bicarbonate transport systems, periplasmic components [Inorganic ion transport and metabolism].','COG0715','TauA'),(1046,'gnl|CDD|143586','Peptidoglycan binding domains similar to the C-terminal domain of outer-membrane protein OmpA.  OmpA-like domains (named after the C-terminal domain of Escherichia coli OmpA protein) have been shown to non-covalently associate with peptidoglycan, a network of glycan chains composed of disaccharides, which are crosslinked via short peptide bridges. Well-studied members of this family include the Escherichia coli outer membrane protein OmpA, the Escherichia coli lipoprotein PAL, Neisseria meningitdis RmpM, which interact with the outer membrane, as well as the Escherichia coli motor protein MotB, and the Vibrio flagellar motor proteins PomB and MotY, which interact with the inner membrane.','cd07185','OmpA_C-like'),(1047,'gnl|CDD|225439','Outer membrane protein and related peptidoglycan-associated (lipo)proteins [Cell envelope biogenesis, outer membrane].','COG2885','OmpA'),(1048,'gnl|CDD|130789','ABC transporter, substrate-binding protein, aliphatic sulfonates family.  Members of this family are substrate-binding periplasmic proteins of ABC transporters. This subfamily includes SsuA, a member of a transporter operon needed to obtain sulfur from aliphatic sulfonates. Related proteins outside the scope of This model include taurine (NH2-CH2-CH2-S03H) binding proteins, the probable sulfate ester binding protein AtsR, and the probable aromatic sulfonate binding protein AsfC. All these families make sulfur available when Cys and sulfate levels are low. Please note that phylogenetic analysis by neighbor-joining suggests that a number of sequences belonging to this family have been excluded because of scoring lower than taurine-binding proteins [Transport and binding proteins, Other].','TIGR01728','SsuA_fam'),(1049,'gnl|CDD|213811','ABC transporter periplasmic binding protein, urea carboxylase region.  Members of this family are ABC transporter periplasmic binding proteins associated with the urea carboxylase/allophanate hydrolase pathway, an alternative to urease for urea degradation. The protein is restricted to bacteria with the pathway, with its gene close to the urea carboxylase and allophanate hydrolase genes. The substrate for this transporter therefore is likely to be urea or a compound from which urea is easily derived [Transport and binding proteins, Unknown substrate].','TIGR03427','ABC_peri_uca'),(1050,'gnl|CDD|224279','Flagellar motor protein [Cell motility and secretion].','COG1360','MotB'),(1051,'gnl|CDD|213801','type VI secretion system OmpA/MotB family protein.  The flagellar motor protein MotB and the Gram-negative bacterial outer membrane protein OmpA share a region of sequence homology. This model describes a domain found fused to type VI secretion system homologs of the type IV system protein DotU (see model TIGR03349), with OmpA/MotB homology [Protein fate, Protein and peptide secretion and trafficking, Cellular processes, Pathogenesis].','TIGR03350','type_VI_ompA'),(1052,'gnl|CDD|216064','OmpA family.  The Pfam entry also includes MotB and related proteins which are not included in the Prosite family.','pfam00691','OmpA'),(1053,'gnl|CDD|236157','hypothetical protein; Provisional.','PRK08126','PRK08126'),(1054,'gnl|CDD|236929','alkanesulfonate transporter substrate-binding subunit; Provisional.','PRK11553','PRK11553'),(1055,'gnl|CDD|182507','putative outer membrane lipoprotein; Provisional.','PRK10510','PRK10510'),(1056,'gnl|CDD|214497','Bacterial periplasmic substrate-binding proteins.  bacterial proteins, eukaryotic ones are in PBPe.','smart00062','PBPb'),(1057,'gnl|CDD|188250','peptidoglycan-associated lipoprotein.  Members of this protein are Pal (also called OprL), the Peptidoglycan-Associated Lipoprotein of the Tol-Pal system. The system appears to be involved both in the maintenance of outer membrane integrity and in the import of certain organic molecules as nutrients. Members of this family contain a hydrodrophobic lipoprotein signal sequence, a conserved N-terminal cleavage and modification site, a poorly conserved low-complexity region, together comprising about 65 amino acids, and a well-conserved C-terminal domain. The seed alignment for this model includes only the conserved C-terminal domain.','TIGR02802','Pal_lipo'),(1058,'gnl|CDD|181618','flagellar motor protein MotD; Reviewed.','PRK09038','PRK09038'),(1059,'gnl|CDD|226904','ABC-type taurine transport system, periplasmic component [Inorganic ion transport and metabolism].','COG4521','TauA'),(1060,'gnl|CDD|220105','NMT1/THI5 like.  This family contains the NMT1 and THI5 proteins. These proteins are proposed to be required for the biosynthesis of the pyrimidine moiety of thiamine. They are regulated by thiamine.','pfam09084','NMT1'),(1061,'gnl|CDD|130790','taurine ABC transporter, periplasmic binding protein.  This model identifies a cluster of ABC transporter periplasmic substrate binding proteins, apparently specific for taurine. Transport systems for taurine (NH2-CH2-CH2-SO3H), sulfonates, and sulfate esters import sulfur when sulfate levels are low. The most closely related proteins outside this family are putative aliphatic sulfonate binding proteins (TIGR01728).','TIGR01729','taurine_ABC_bnd'),(1062,'gnl|CDD|222087','NMT1-like family.  This family is closely related to the pfam09084 family.','pfam13379','NMT1_2'),(1063,'gnl|CDD|238078','Bacterial periplasmic transport systems use membrane-bound complexes and substrate-bound, membrane-associated, periplasmic binding proteins (PBPs) to transport a wide variety of  substrates, such as, amino acids, peptides, sugars, vitamins and inorganic ions. PBPs have two cell-membrane translocation functions: bind substrate, and interact with the membrane bound complex. A diverse group of periplasmic transport receptors for lysine/arginine/ornithine (LAO), glutamine, histidine, sulfate, phosphate, molybdate, and methanol are included in the PBPb CD.','cd00134','PBPb'),(1064,'gnl|CDD|181435','flagellar motor protein MotB; Reviewed.','PRK08457','motB'),(1065,'gnl|CDD|180801','hypothetical protein; Provisional.','PRK07033','PRK07033'),(1066,'gnl|CDD|183158','taurine transporter substrate binding subunit; Provisional.','PRK11480','tauA'),(1067,'gnl|CDD|236356','flagellar motor protein MotB; Reviewed.','PRK08944','motB'),(1068,'gnl|CDD|221878','ABC transporter, phosphonate, periplasmic substrate-binding protein.  This is a family of periplasmic proteins which are part of the transport system for alkylphosphonate uptake.','pfam12974','Phosphonate-bd'),(1069,'gnl|CDD|181619','hypothetical protein; Validated.','PRK09039','PRK09039'),(1070,'gnl|CDD|215950','Bacterial extracellular solute-binding proteins, family 3.','pfam00497','SBP_bac_3'),(1071,'gnl|CDD|233271','phosphate/phosphite/phosphonate ABC transporters, periplasmic binding protein.  Phosphonates are a varied class of phosphorus-containing organic compound in which a direct C-P bond is found, rather than a C-O-P linkage of the phosphorus through an oxygen atom. They may be toxic but also may be used as sources of phosphorus and energy by various bacteria. Phosphonate utilization systems typically are encoded in 14 or more genes, including a three gene ABC transporter. This family includes the periplasmic binding protein component of ABC transporters for phosphonates as well as other, related binding components for closely related substances such as phosphate and phosphite. A number of members of this family are found in genomic contexts with components of selenium metabolic processes suggestive of a role in selenate or other selenium-compound transport. A subset of this model in which nearly all members exhibit genomic context with elements of phosphonate metabolism, particularly the C-P lyase system (GenProp0232) has been built (TIGR03431) as an equivalog. Nevertheless, there are members of this subfamily (TIGR01098) which show up sporadically on a phylogenetic tree that also show phosphonate context and are most likely competent to transport phosphonates [Transport and binding proteins, Anions].','TIGR01098','3A0109s03R'),(1072,'gnl|CDD|182744','peptidoglycan-associated outer membrane lipoprotein; Provisional.','PRK10802','PRK10802'),(1073,'gnl|CDD|235887','flagellar motor protein MotS; Reviewed.','PRK06925','PRK06925'),(1074,'gnl|CDD|146017','NLPA lipoprotein.  This family of bacterial lipoproteins contains several antigenic members, that may be involved in bacterial virulence. Their precise function is unknown. However they are probably distantly related to pfam00497 which are solute binding proteins.','pfam03180','Lipoprotein_9'),(1075,'gnl|CDD|150370','Phage holin protein (Holin_LLH).  This entry identifies a family of putative phage holin from a number of phage and prophage regions of Gram-positive bacteria. Like other holins, it is small (about 100 amino acids) with stretches of hydrophobic sequence and is encoded adjacent to lytic enzymes.','pfam09682','Holin_LLH'),(1076,'gnl|CDD|130734','phage holin, LL-H family.  This model represents a putative phage holin from a number of phage and prophage regions of Gram-positive bacteria. Like other holins, it is small (about 100 amino acids) with stretches of hydrophobic sequence and is encoded adjacent to lytic enzymes [Mobile and extrachromosomal element functions, Prophage functions].','TIGR01673','holin_LLH'),(1090,'gnl|CDD|180652','flagellar motor protein MotB; Validated.','PRK06667','motB'),(1092,'gnl|CDD|181620','hypothetical protein; Provisional.','PRK09040','PRK09040'),(1102,'gnl|CDD|236080','flagellar motor protein MotB; Reviewed.','PRK07734','motB'),(1103,'gnl|CDD|168775','hypothetical protein; Provisional.','PRK07034','PRK07034'),(1105,'gnl|CDD|179136','RNA 2\'-phosphotransferase; Reviewed.','PRK00819','PRK00819'),(1106,'gnl|CDD|235542','DNA gyrase subunit B; Validated.','PRK05644','gyrB'),(1107,'gnl|CDD|223265','Type IIA topoisomerase (DNA gyrase/topo II, topoisomerase IV), B subunit [DNA replication, recombination, and repair].','COG0187','GyrB'),(1108,'gnl|CDD|235501','DNA topoisomerase IV subunit B; Reviewed.','PRK05559','PRK05559'),(1109,'gnl|CDD|233254','DNA gyrase, B subunit.  This model describes the common type II DNA topoisomerase (DNA gyrase). Two apparently independently arising families, one in the Proteobacteria and one in Gram-positive lineages, are both designated toposisomerase IV. Proteins scoring above the noise cutoff for this model and below the trusted cutoff for topoisomerase IV models probably should be designated GyrB [DNA metabolism, DNA replication, recombination, and repair].','TIGR01059','gyrB'),(1110,'gnl|CDD|214659','TopoisomeraseII.  Eukaryotic DNA topoisomerase II, GyrB, ParE.','smart00433','TOP2c'),(1111,'gnl|CDD|237860','DNA gyrase subunit B; Provisional.','PRK14939','gyrB'),(1113,'gnl|CDD|130130','DNA topoisomerase IV, B subunit, Gram-positive.  Operationally, topoisomerase IV is a type II topoisomerase required for the decatenation step of chromosome segregation. Not every bacterium has both a topo II and a topo IV. The topo IV families of the Gram-positive bacteria and the Gram-negative bacteria appear not to represent a single clade among the type II topoisomerases, and are represented by separate models for this reason [DNA metabolism, DNA replication, recombination, and repair].','TIGR01058','parE_Gpos'),(1114,'gnl|CDD|130127','DNA topoisomerase IV, B subunit, proteobacterial.  Operationally, topoisomerase IV is a type II topoisomerase required for the decatenation of chromosome segregation. Not every bacterium has both a topo II and a topo IV. The topo IV families of the Gram-positive bacteria and the Gram-negative bacteria appear not to represent a single clade among the type II topoisomerases, and are represented by separate models for this reason. This protein is active as an alpha(2)beta(2) heterotetramer [DNA metabolism, DNA replication, recombination, and repair].','TIGR01055','parE_Gneg'),(1115,'gnl|CDD|240272','DNA gyrase subunit b; Provisional.','PTZ00109','PTZ00109'),(1117,'gnl|CDD|173786','TOPRIM_TopoIIA_GyrB: topoisomerase-primase (TOPRIM) nucleotidyl transferase/hydrolase domain of the type found in proteins of the type IIA family of DNA topoisomerases similar to the Escherichia coli GyrB subunit. TopoIIA enzymes cut both strands of the duplex DNA to remove (relax) both positive and negative supercoils in DNA.  These enzymes covalently attach to the 5\' ends of the cut DNA, separate the free ends of the cleaved strands, pass another region of the duplex through this gap, then rejoin the ends. These proteins also catenate/ decatenate duplex rings.  DNA gyrase is more effective at relaxing supercoils than decatentating DNA.  DNA gyrase in addition inserts negative supercoils in the presence of ATP.  The TOPRIM domain has two conserved motifs, one of which centers at a conserved glutamate and the other one at two conserved aspartates (DxD). The conserved glutamate may act as a general base in strand joining and as a general acid in strand cleavage by topisomerases.  The DXD motif may co-ordinate Mg2+, a cofactor required for full catalytic function.','cd03366','TOPRIM_TopoIIA_GyrB'),(1118,'gnl|CDD|173780','TOPRIM_TopoIIA_like: topoisomerase-primase (TOPRIM) nucleotidyl transferase/hydrolase domain of the type found in proteins of the type IIA family of DNA topoisomerases similar to Saccharomyces cerevisiae Topoisomerase II. TopoIIA enzymes cut both strands of the duplex DNA to remove (relax) both positive and negative supercoils in DNA.  These enzymes covalently attach to the 5\' ends of the cut DNA, separate the free ends of the cleaved strands, pass another region of the duplex through this gap, then rejoin the ends. These proteins also catenate/ decatenate duplex rings.  The TOPRIM domain has two conserved motifs, one of which centers at a conserved glutamate and the other one at two conserved aspartates (DxD). The conserved glutamate may act as a general base in strand joining and as a general acid in strand cleavage by topisomerases.  The DXD motif may co-ordinate Mg2+, a cofactor required for full catalytic function.','cd01030','TOPRIM_TopoIIA_like'),(1119,'gnl|CDD|238419','TopoIIA_Trans_DNA_gyrase: Transducer domain, having a ribosomal S5 domain 2-like fold, of the type found in proteins of the type IIA family of DNA topoisomerases similar to the B subunits of E. coli DNA gyrase and E. coli Topoisomerase IV which are  heterodimers composed of two subunits.  The type IIA enzymes are the predominant form of topoisomerase and are found in some bacteriophages, viruses and archaea, and in all bacteria and eukaryotes.  All type IIA topoisomerases are related to each other at amino acid sequence level, though their oligomeric organization sometimes differs.  TopoIIA enzymes cut both strands of the duplex DNA to remove (relax) both positive and negative supercoils in DNA.  These enzymes covalently attach to the 5\' ends of the cut DNA, separate the free ends of the cleaved strands, pass another region of the duplex through this gap, then rejoin the ends. TopoIIA enzymes also catenate/ decatenate duplex rings. E.coli DNA gyrase is a heterodimer composed of two subunits. E. coli DNA gyrase B subunit is known to be important in nucleotide hydrolysis and the transduction of structural signals from ATP-binding site to the DNA breakage/reunion regions of the enzymes.','cd00822','TopoII_Trans_DNA_gyrase'),(1120,'gnl|CDD|215785','DNA gyrase B.  This family represents the second domain of DNA gyrase B which has a ribosomal S5 domain 2-like fold. This family is structurally related to PF01119.','pfam00204','DNA_gyraseB'),(1121,'gnl|CDD|201537','DNA gyrase B subunit, carboxyl terminus.  The amino terminus of eukaryotic and prokaryotic DNA topoisomerase II are similar, but they have a different carboxyl terminus. The amino-terminal portion of the DNA gyrase B protein is thought to catalyze the ATP-dependent super-coiling of DNA. See pfam00204. The carboxyl-terminal end supports the complexation with the DNA gyrase A protein and the ATP-independent relaxation. This family also contains Topoisomerase IV. This is a bacterial enzyme that is closely related to DNA gyrase.','pfam00986','DNA_gyraseB_C'),(1122,'gnl|CDD|177398','DNA topoisomerase II large subunit; Provisional.','PHA02569','39'),(1123,'gnl|CDD|240271','DNA topoisomerase 2-like protein; Provisional.','PTZ00108','PTZ00108'),(1124,'gnl|CDD|215593','DNA topoisomerase 2; Provisional.','PLN03128','PLN03128'),(1125,'gnl|CDD|173785','TOPRIM_TopoIIA: topoisomerase-primase (TOPRIM) nucleotidyl transferase/hydrolase domain of the type found in proteins of the type IIA family of DNA topoisomerases similar to Saccharomyces cerevisiae Topoisomerase II. TopoIIA enzymes cut both strands of the duplex DNA to remove (relax) both positive and negative supercoils in DNA.  These enzymes covalently attach to the 5\' ends of the cut DNA, separate the free ends of the cleaved strands, pass another region of the duplex through this gap, then rejoin the ends. These proteins also catenate/ decatenate duplex rings.  The TOPRIM domain has two conserved motifs, one of which centers at a conserved glutamate and the other one at two conserved aspartates (DxD). This glutamate and two aspartates, cluster together to form a highly acid surface patch. The conserved glutamate may act as a general base in strand joining and as a general acid in strand cleavage by topisomerases.  The DXD motif may co-ordinate Mg2+, a cofactor required for full catalytic function.','cd03365','TOPRIM_TopoIIA'),(1126,'gnl|CDD|216679','Toprim domain.  This is a conserved region from DNA primase. This corresponds to the Toprim domain common to DnaG primases, topoisomerases, OLD family nucleases and RecR proteins. Both DnaG motifs IV and V are present in the alignment, the DxD (V) motif may be involved in Mg2+ binding and mutations to the conserved glutamate (IV) completely abolish DnaG type primase activity. DNA primase EC:2.7.7.6 is a nucleotidyltransferase it synthesises the oligoribonucleotide primers required for DNA replication on the lagging strand of the replication fork; it can also prime the leading stand and has been implicated in cell division. This family also includes the atypical archaeal A subunit from type II DNA topoisomerases. Type II DNA topoisomerases catalyze the relaxation of DNA supercoiling by causing transient double strand breaks.','pfam01751','Toprim'),(1127,'gnl|CDD|215641','DNA topoisomerase 2; Provisional.','PLN03237','PLN03237'),(1128,'gnl|CDD|238202','MutL_Trans: transducer domain, having a ribosomal S5 domain 2-like fold, conserved in the C-terminal domain of type II DNA topoisomerases (Topo II) and DNA mismatch repair (MutL/MLH1/PMS2) proteins. This transducer domain is homologous to the second domain of the DNA gyrase B subunit, which is known to be important in nucleotide hydrolysis and the transduction of structural signals from ATP-binding site to the DNA breakage/reunion regions of the enzymes. The GyrB dimerizes in response to ATP binding, and is homologous to the N-terminal half of eukaryotic Topo II and the ATPase fragment of MutL. Type II DNA topoisomerases catalyze the ATP-dependent transport of one DNA duplex through another, in the process generating transient double strand breaks via covalent attachments to both DNA strands at the 5\' positions. Included in this group are proteins similar to human MLH1 and PMS2.  MLH1 forms a heterodimer with PMS2 which functions in meiosis and in DNA mismatch repair (MMR). Cells lacking either hMLH1 or hPMS2 have a strong mutator phenotype and display microsatellite instability (MSI). Mutation in hMLH1 accounts for a large fraction of Lynch syndrome (HNPCC) families.','cd00329','TopoII_MutL_Trans'),(1129,'gnl|CDD|217081','Histidine kinase-, DNA gyrase B-, and HSP90-like ATPase.  This family represents the structurally related ATPase domains of histidine kinase, DNA gyrase B and HSP90.','pfam02518','HATPase_c'),(1130,'gnl|CDD|173773','Topoisomerase-primase domain. This is a nucleotidyl transferase/hydrolase domain found in type IA, type IIA and type IIB topoisomerases, bacterial DnaG-type primases, small primase-like proteins from bacteria and archaea, OLD family nucleases from bacterial and archaea, and bacterial DNA repair proteins of the RecR/M family. This domain has two conserved motifs, one of which centers at a conserved glutamate and the other one at two conserved aspartates (DxD). This glutamate and two aspartates, cluster together to form a highly acid surface patch. The conserved glutamate may act as a general base in nucleotide polymerization by primases and in strand joining in topoisomerases and, as a general acid in strand cleavage by topisomerases and nucleases. The DXD motif may co-ordinate Mg2+, a cofactor required for full catalytic function.','cd00188','TOPRIM'),(1131,'gnl|CDD|214643','Histidine kinase-like ATPases.  Histidine kinase-, DNA gyrase B-, phytochrome-like ATPases.','smart00387','HATPase_c'),(1132,'gnl|CDD|238030','Histidine kinase-like ATPases; This family includes several ATP-binding proteins for example: histidine kinase, DNA gyrase B, topoisomerases, heat shock protein HSP90, phytochrome-like ATPases and DNA mismatch repair proteins.','cd00075','HATPase_c'),(1133,'gnl|CDD|214906','The HIRAN protein (HIP116, Rad5p N-terminal) is found in the N-terminal regions of the SWI2/SNF2 proteins typified by HIP116 and Rad5p.  HIRAN is found as a standalone protein in several bacteria and prophages, or fused to other catalytic domains, such as a nuclease of the restriction endonuclease fold and TDP1-like DNA phosphoesterases, in the eukaryotes. It has been predicted that this protein functions as a DNA-binding domain that probably recognises features associated with damaged DNA or stalled replication forks.','smart00910','HIRAN'),(1134,'gnl|CDD|220020','HIRAN domain.  The HIRAN domain (HIP116, Rad5p N-terminal) is found in the N-terminal regions of the SWI2/SNF2 proteins typified by HIP116 and Rad5p. The HIRAN domain is found as a standalone protein in several bacteria and prophages, or fused to other catalytic domains, such as a nuclease of the restriction endonuclease fold and TDP1-like DNA phosphoesterases, in the eukaryotes. It has been predicted that this domain functions as a DNA-binding domain that probably recognises features associated with damaged DNA or stalled replication forks.','pfam08797','HIRAN'),(1135,'gnl|CDD|235502','DNA gyrase subunit A; Validated.','PRK05560','PRK05560'),(1136,'gnl|CDD|223266','Type IIA topoisomerase (DNA gyrase/topo II, topoisomerase IV), A subunit [DNA replication, recombination, and repair].','COG0188','GyrA'),(1137,'gnl|CDD|235503','DNA topoisomerase IV subunit A; Validated.','PRK05561','PRK05561'),(1138,'gnl|CDD|233256','DNA gyrase, A subunit.  This model describes the common type II DNA topoisomerase (DNA gyrase). Two apparently independently arising families, one in the Proteobacteria and one in Gram-positive lineages, are both designated toposisomerase IV [DNA metabolism, DNA replication, recombination, and repair].','TIGR01063','gyrA'),(1139,'gnl|CDD|238111','DNA Topoisomerase, subtype IIA; domain A\'; bacterial DNA topoisomerase IV (C subunit, ParC), bacterial DNA gyrases (A subunit, GyrA),mammalian DNA toposiomerases II. DNA topoisomerases are essential enzymes that regulate the conformational changes in DNA topology by catalysing the concerted breakage and rejoining of DNA strands during normal cellular growth.','cd00187','TOP4c'),(1140,'gnl|CDD|215969','DNA gyrase/topoisomerase IV, subunit A.','pfam00521','DNA_topoisoIV'),(1141,'gnl|CDD|214660','DNA Topoisomerase IV.  Bacterial DNA topoisomerase IV, GyrA, ParC.','smart00434','TOP4c'),(1142,'gnl|CDD|233255','DNA topoisomerase IV, A subunit, Gram-positive.  Operationally, topoisomerase IV is a type II topoisomerase required for the decatenation of chromosome segregation. Not every bacterium has both a topo II and a topo IV. The topo IV families of the Gram-positive bacteria and the Gram-negative bacteria appear not to represent a single clade among the type II topoisomerases, and are represented by separate models for this reason [DNA metabolism, DNA replication, recombination, and repair].','TIGR01061','parC_Gpos'),(1143,'gnl|CDD|237576','DNA topoisomerase IV subunit A; Provisional.','PRK13979','PRK13979'),(1145,'gnl|CDD|130134','DNA topoisomerase IV, A subunit, proteobacterial.  Operationally, topoisomerase IV is a type II topoisomerase required for the decatenation of chromosome segregation. Not every bacterium has both a topo II and a topo IV. The topo IV families of the Gram-positive bacteria and the Gram-negative bacteria appear not to represent a single clade among the type II topoisomerases, and are represented by separate models for this reason [DNA metabolism, DNA replication, recombination, and repair].','TIGR01062','parC_Gneg'),(1146,'gnl|CDD|236598','DNA topoisomerase IV subunit A; Provisional.','PRK09631','PRK09631'),(1147,'gnl|CDD|237192','DNA topoisomerase IV subunit A; Provisional.','PRK12758','PRK12758'),(1148,'gnl|CDD|170022','DNA topoisomerase IV subunit A; Provisional.','PRK09630','PRK09630'),(1149,'gnl|CDD|222896','DNA topisomerase II medium subunit; Provisional.','PHA02592','52'),(1153,'gnl|CDD|217832','DNA gyrase C-terminal domain, beta-propeller.  This repeat is found as 6 tandem copies at the C-termini of GyrA and ParC DNA gyrases. It is predicted to form 4 beta strands and to probably form a beta-propeller structure. This region has been shown to bind DNA non-specifically and may stabilise the DNA-topoisomerase complex.','pfam03989','DNA_gyraseA_C'),(1154,'gnl|CDD|221726','PD-(D/E)XK nuclease superfamily.  Members of this family belong to the PD-(D/E)XK nuclease superfamily.','pfam12705','PDDEXK_1'),(1155,'gnl|CDD|234283','probable DNA repair protein.  Members of this protein family are bacterial proteins of about 900 amino acids in length. Members show extended homology to proteins in TIGR02786, the AddB protein of double-strand break repair via homologous recombination. Members of this family, therefore, may be DNA repair proteins.','TIGR03623','TIGR03623'),(1156,'gnl|CDD|234014','double-strand break repair protein AddB, alphaproteobacterial type.  AddAB is a system well described in the Firmicutes as a replacement for RecBCD in many prokaryotes for the repair of double stranded break DNA damage. More recently, a distantly related gene pair conserved in many alphaproteobacteria was shown also to function in double-stranded break repair in Rhizobium etli. This family consists of AddB proteins of the alphaproteobacteial type [DNA metabolism, DNA replication, recombination, and repair].','TIGR02786','addB_alphas'),(1157,'gnl|CDD|187768','CRISPR/Cas system-associated protein Cas4.  CRISPR (Clustered Regularly Interspaced Short Palindromic Repeats) and associated Cas proteins comprise a system for heritable host defense by prokaryotic cells against phage and other foreign DNA; Cas4 is RecB-like nuclease with three-cysteine C-terminal cluster.','cd09637','Cas4_I-A_I-B_I-C_I-D_II-B'),(1158,'gnl|CDD|225441','RecB family exonuclease [DNA replication, recombination, and repair].','COG2887','COG2887'),(1159,'gnl|CDD|232944','CRISPR-associated protein Cas4.  This model represents a family of proteins associated with CRISPR repeats in a wide set of prokaryotic genomes. This scope of this model has been broadened since it was first built to describe an archaeal subset only. The function of the protein is undefined. Distantly related proteins, excluded from this model, include ORFs from Mycobacteriophage D29 and Sulfolobus islandicus filamentous virus and a region of the Schizosaccharomyces pombe DNA replication helicase Dna2p [Mobile and extrachromosomal element functions, Other].','TIGR00372','cas4'),(1160,'gnl|CDD|226375','ATP-dependent nuclease, subunit B [DNA replication, recombination, and repair].','COG3857','AddB'),(1161,'gnl|CDD|178955','ATP-dependent Clp protease proteolytic subunit; Reviewed.','PRK00277','clpP'),(1162,'gnl|CDD|132928','Caseinolytic protease (ClpP) is an ATP-dependent, highly conserved serine protease.  Clp protease (caseinolytic protease; ClpP; Peptidase S14) is a highly conserved serine protease present throughout in bacteria and eukaryota, but seems to be absent in archaea, mollicutes and some fungi. Clp proteases are involved in a number of cellular processes such as degradation of misfolded proteins, regulation of short-lived proteins and housekeeping removal of dysfunctional proteins. They are also implicated in the control of cell growth, targeting DNA-binding protein from starved cells. ClpP has also been linked to the tight regulation of virulence genes in the pathogens Listeria monocytogenes and Salmonella typhimurium. This enzyme belong to the family of ATP-dependent proteases; the functional Clp protease is comprised of two components: a proteolytic component and one of several regulatory ATPase components, both of which are required for effective levels of protease activity in the presence of ATP, although the proteolytic subunit alone does possess some catalytic activity. Active site consists of the triad Ser, His and Asp; some members have lost all of these active site residues and are therefore inactive, while others may have one or two large insertions. ClpP seems to prefer hydrophobic or non-polar residues at P1 or P1\' positions in its substrate. The protease exists as a tetradecamer made up of two heptameric rings stacked back-to-back such that the catalytic triad of each subunit is located at the interface between three monomers, thus making oligomerization essential for function.','cd07017','S14_ClpP_2'),(1163,'gnl|CDD|223811','Protease subunit of ATP-dependent Clp proteases [Posttranslational modification, protein turnover, chaperones / Intracellular trafficking and secretion].','COG0740','ClpP'),(1164,'gnl|CDD|201316','Clp protease.  The Clp protease has an active site catalytic triad. In E. coli Clp protease, ser-111, his-136 and asp-185 form the catalytic triad. Cyanophora parodoxa clpP-B has lost all of these active site residues and is therefore inactive. Some members contain one or two large insertions.','pfam00574','CLP_protease'),(1165,'gnl|CDD|188055','ATP-dependent Clp endopeptidase, proteolytic subunit ClpP.  This model for the proteolytic subunit ClpP has been rebuilt to a higher stringency. In every bacterial genome with the ClpXP machine, a ClpP protein will be found that scores at least 370 by This model. In general, this ClpP member will be encoded adjacent to the clpX gene, as were all examples used in the seed alignment. A large fraction of genomes have one or more additional ClpP paralogs, sometimes encoded nearby and sometimes elsewhere. The stringency of the trusted cutoff used here excludes the more divergent ClpP paralogs from being called authentic ClpP by this model [Protein fate, Degradation of proteins, peptides, and glycopeptides].','TIGR00493','clpP'),(1166,'gnl|CDD|237133','ATP-dependent Clp protease proteolytic subunit; Reviewed.','PRK12553','PRK12553'),(1167,'gnl|CDD|139060','ATP-dependent Clp protease proteolytic subunit; Reviewed.','PRK12551','PRK12551'),(1168,'gnl|CDD|184722','ATP-dependent Clp protease proteolytic subunit; Provisional.','PRK14514','PRK14514'),(1169,'gnl|CDD|214340','ATP-dependent Clp protease proteolytic subunit.','CHL00028','clpP'),(1170,'gnl|CDD|132924','Caseinolytic protease (ClpP) is an ATP-dependent, highly conserved serine protease.  Clp protease (caseinolytic protease; ClpP; Peptidase S14) is a highly conserved serine protease present throughout in bacteria and eukaryota, but seems to be absent in archaea, mollicutes and some fungi. Clp proteases are involved in a number of cellular processes such as degradation of misfolded proteins, regulation of short-lived proteins and housekeeping removal of dysfunctional proteins. Additionally, they are implicated in the control of cell growth, targeting DNA-binding protein from starved cells. ClpP has also been linked to the tight regulation of virulence genes in the pathogens Listeria monocytogenes and Salmonella typhimurium. This enzyme belong to the family of ATP-dependent proteases; the functional Clp protease is comprised of two components: a proteolytic component and one of several regulatory ATPase components, both of which are required for effective levels of protease activity in the presence of ATP, although the proteolytic subunit alone does possess some catalytic activity. Active site consists of the triad Ser, His and Asp; some members have lost all of these active site residues and are therefore inactive, while others may have one or two large insertions. ClpP seems to prefer hydrophobic or non-polar residues at P1 or P1\' positions in its substrate. The protease exists as a tetradecamer made up of two heptameric rings stacked back-to-back such that the catalytic triad of each subunit is located at the interface between three monomers, thus making oligomerization essential for function.','cd07013','S14_ClpP'),(1171,'gnl|CDD|237742','ATP-dependent Clp protease proteolytic subunit; Provisional.','PRK14513','PRK14513'),(1172,'gnl|CDD|183588','ATP-dependent Clp protease-like protein; Reviewed.','PRK12552','PRK12552'),(1173,'gnl|CDD|237741','ATP-dependent Clp protease proteolytic subunit; Provisional.','PRK14512','PRK14512'),(1174,'gnl|CDD|132923','Caseinolytic protease (ClpP) is an ATP-dependent protease.  Clp protease (caseinolytic protease; ClpP; endopeptidase Clp; Peptidase S14; ATP-dependent protease, ClpAP)-like enzymes are highly conserved serine proteases and belong to the ClpP/Crotonase superfamily. Included in this family are Clp proteases that are involved in a number of cellular processes such as degradation of misfolded proteins, regulation of short-lived proteins and housekeeping removal of dysfunctional proteins. They are also implicated in the control of cell growth, targeting DNA-binding protein from starved cells. The functional Clp protease is comprised of two components: a proteolytic component and one of several regulatory ATPase components, both of which are required for effective levels of protease activity in the presence of ATP. Active site consists of the triad Ser, His and Asp, preferring hydrophobic or non-polar residues at P1 or P1\' positions. The protease exists as a tetradecamer made up of two heptameric rings stacked back-to-back such that the catalytic triad of each subunit is located at the interface between three monomers, thus making oligomerization essential for function. Another family included in this class of enzymes is the signal peptide peptidase A (SppA; S49) which is involved in the cleavage of signal peptides after their removal from the precursor proteins by signal peptidases. Mutagenesis studies suggest that the catalytic center of SppA comprises a Ser-Lys dyad and not the usual Ser-His-Asp catalytic triad found in the majority of serine proteases. In addition to the carboxyl-terminal protease domain that is conserved in all the S49 family members, the E. coli SppA contains an amino-terminal domain. Others, including sohB peptidase, protein C, protein 1510-N and archaeal signal peptide peptidase, do not contain the amino-terminal domain. The third family included in this hierarchy is nodulation formation efficiency D (NfeD) which is a membrane-bound Clp-class protease and only found in bacteria and archaea. Majority of the NfeD genomes have been shown to possess operons containing a homologous NfeD/stomatin gene pair, causing NfeD to be previously named stomatin operon partner protein (STOPP). NfeD homologs can be divided into two groups: long and short forms. Long-form homologs have a putative ClpP-class serine protease domain while the short form homologs do not. Downstream from the ClpP-class domain is the so-called NfeD or DUF107 domain. N-terminal region of the NfeD homolog PH1510 from Pyrococcus horikoshii has been shown to possess serine protease activity having a Ser-Lys catalytic dyad.','cd00394','Clp_protease_like'),(1175,'gnl|CDD|132927','Caseinolytic protease (ClpP) is an ATP-dependent, highly conserved serine protease.  Clp protease (caseinolytic protease; ClpP; Peptidase S14) is a highly conserved serine protease present throughout in bacteria and eukaryota, but seems to be absent in archaea, mollicutes and some fungi. This subfamily only contains bacterial sequences. Clp proteases are involved in a number of cellular processes such as degradation of misfolded proteins, regulation of short-lived proteins and housekeeping removal of dysfunctional proteins. They are also implicated in the control of cell growth, targeting DNA-binding protein from starved cells. ClpP has also been linked to the tight regulation of virulence genes in the pathogens Listeria monocytogenes and Salmonella typhimurium. This enzyme belong to the family of ATP-dependent proteases; the functional Clp protease is comprised of two components: a proteolytic component and one of several regulatory ATPase components, both of which are required for effective levels of protease activity in the presence of ATP, although the proteolytic subunit alone does possess some catalytic activity. Active site consists of the triad Ser, His and Asp; some members have lost all of these active site residues and are therefore inactive, while others may have one or two large insertions. ClpP seems to prefer hydrophobic or non-polar residues at P1 or P1\' positions in its substrate. The protease exists as a tetradecamer made up of two heptameric rings stacked back-to-back such that the catalytic triad of each subunit is located at the interface between three monomers, thus making oligomerization essential for function.','cd07016','S14_ClpP_1'),(1176,'gnl|CDD|235422','ATP-dependent protease ATP-binding subunit ClpX; Provisional.','PRK05342','clpX'),(1177,'gnl|CDD|224140','ATP-dependent protease Clp, ATPase subunit [Posttranslational modification, protein turnover, chaperones].','COG1219','ClpX'),(1178,'gnl|CDD|232949','endopeptidase Clp ATP-binding regulatory subunit (clpX).  A member of the ATP-dependent proteases, ClpX has ATP-dependent chaperone activity and is required for specific ATP-dependent proteolytic activities expressed by ClpPX. The gene is also found to be involved in stress tolerance in Bacillus subtilis and is essential for the efficient acquisition of genes specifying type IA and IB restriction [Protein fate, Protein folding and stabilization, Protein fate, Degradation of proteins, peptides, and glycopeptides].','TIGR00382','clpX'),(1179,'gnl|CDD|235364','ATP-dependent protease ATP-binding subunit HslU; Provisional.','PRK05201','hslU'),(1181,'gnl|CDD|219536','AAA domain (Cdc48 subfamily).  This Pfam entry includes some of the AAA proteins not detected by the pfam00004 model.','pfam07724','AAA_2'),(1182,'gnl|CDD|224141','ATP-dependent protease HslVU (ClpYQ), ATPase subunit [Posttranslational modification, protein turnover, chaperones].','COG1220','HslU'),(1184,'gnl|CDD|213527','ATP-dependent protease HslVU, ATPase subunit.  This model represents the ATPase subunit of HslVU, while the proteasome-related peptidase subunit is HslV. Residues 54-61 of the model contain a P-loop ATP-binding motif. Cys-287 of E. coli (position 308 in the seed alignment), studied in MEDLINE:98389714, is Ser in other members of the seed alignment [Protein fate, Protein folding and stabilization].','TIGR00390','hslU'),(1186,'gnl|CDD|203502','ClpX C4-type zinc finger.  The ClpX heat shock protein of Escherichia coli is a member of the universally conserved Hsp100 family of proteins, and possesses a putative zinc finger motif of the C4 type. This presumed zinc binding domain is found at the N-terminus of the ClpX protein. ClpX is an ATPase which functions both as a substrate specificity component of the ClpXP protease and as a molecular chaperone. The molecular function of this domain is now known.','pfam06689','zf-C4_ClpX'),(1187,'gnl|CDD|198154','C-terminal, D2-small domain, of ClpB protein.  This is the C-terminal domain of ClpB protein, referred to as the D2-small domain, and is a mixed alpha-beta structure. Compared with the D1-small domain (included in AAA) it lacks the long coiled-coil insertion, and instead of helix C4 contains a beta-strand (e3) that is part of a three stranded beta-pleated sheet. In Thermophilus the whole protein forms a hexamer with the D1-small and D2-small domains located on the outside of the hexamer, with the long coiled-coil being exposed on the surface. The D2-small domain is essential for oligomerisation, forming a tight interface with the D2-large domain of a neighbouring subunit and thereby providing enough binding energy to stabilise the functional assembly. The domain is associated with two Clp_N at the N-terminus as well as AAA and AAA_2.','smart01086','ClpB_D2-small'),(1188,'gnl|CDD|198062','ClpX C4-type zinc finger.  The ClpX heat shock protein of Escherichia coli is a member of the universally conserved Hsp100 family of proteins, and possesses a putative zinc finger motif of the C4 type. This presumed zinc binding domain is found at the N-terminus of the ClpX protein. ClpX is an ATPase which functions both as a substrate specificity component of the ClpXP protease and as a molecular chaperone. The molecular function of this domain is now known.','smart00994','zf-C4_ClpX'),(1189,'gnl|CDD|215649','ATPase family associated with various cellular activities (AAA).  AAA family proteins often perform chaperone-like functions that assist in the assembly, operation, or disassembly of protein complexes.','pfam00004','AAA'),(1190,'gnl|CDD|204486','C-terminal, D2-small domain, of ClpB protein.  This is the C-terminal domain of ClpB protein, referred to as the D2-small domain, and is a mixed alpha-beta structure. Compared with the D1-small domain (included in AAA, pfam00004) it lacks the long coiled-coil insertion, and instead of helix C4 contains a beta-strand (e3) that is part of a three stranded beta-pleated sheet. In Thermophilus the whole protein forms a hexamer with the D1-small and D2-small domains located on the outside of the hexamer, with the long coiled-coil being exposed on the surface. The D2-small domain is essential for oligomerisation, forming a tight interface with the D2-large domain of a neighboring subunit and thereby providing enough binding energy to stabilise the functional assembly. The domain is associated with two Clp_N, pfam02861, at the N-terminus as well as AAA, pfam00004 and AAA_2, pfam07724.','pfam10431','ClpB_D2-small'),(1192,'gnl|CDD|223616','ATP-binding subunits of Clp protease and DnaK/DnaJ chaperones [Posttranslational modification, protein turnover, chaperones].','COG0542','clpA'),(1193,'gnl|CDD|233959','ATP-dependent Clp protease ATP-binding subunit clpA.  [Protein fate, Degradation of proteins, peptides, and glycopeptides].','TIGR02639','ClpA'),(1194,'gnl|CDD|224144','Predicted ATPase (AAA+ superfamily) [General function prediction only].','COG1223','COG1223'),(1195,'gnl|CDD|223540','ATPases of the AAA+ class [Posttranslational modification, protein turnover, chaperones].','COG0464','SpoVK'),(1196,'gnl|CDD|223786','MoxR-like ATPases [General function prediction only].','COG0714','COG0714'),(1198,'gnl|CDD|236828','ATP-dependent Clp protease ATP-binding subunit; Provisional.','PRK11034','clpA'),(1199,'gnl|CDD|219538','AAA domain (dynein-related subfamily).  This Pfam entry includes some of the AAA proteins not detected by the pfam00004 model.','pfam07728','AAA_5'),(1200,'gnl|CDD|182683','ATP-dependent metalloprotease; Reviewed.','PRK10733','hflB'),(1201,'gnl|CDD|223691','Exopolyphosphatase-related proteins [General function prediction only].','COG0618','COG0618'),(1202,'gnl|CDD|226404','Predicted signaling protein consisting of a modified GGDEF domain and a DHH domain [Signal transduction mechanisms].','COG3887','COG3887'),(1203,'gnl|CDD|216459','DHH family.  It is predicted that this family of proteins all perform a phosphoesterase function. It included the single stranded DNA exonuclease RecJ.','pfam01368','DHH'),(1204,'gnl|CDD|173004','putative bifunctional signaling protein/50S ribosomal protein L9; Provisional.','PRK14538','PRK14538'),(1205,'gnl|CDD|224148','Inorganic pyrophosphatase/exopolyphosphatase [Energy production and conversion].','COG1227','PPX1'),(1206,'gnl|CDD|224204','Uncharacterized membrane protein [Function unknown].','COG1285','SapB'),(1207,'gnl|CDD|182178','putative Mg(2+) transport ATPase; Provisional.','PRK09977','PRK09977'),(1208,'gnl|CDD|111223','MgtC family.  The MgtC protein is found in an operon with the Mg2+ transporter protein MgtB. The function of MgtC and its homologues is not known.','pfam02308','MgtC'),(1209,'gnl|CDD|185283','magnesium transport protein MgtC; Provisional.','PRK15385','PRK15385'),(1211,'gnl|CDD|226986','Predicted kinase [General function prediction only].','COG4639','COG4639'),(1212,'gnl|CDD|234457','polynucleotide kinase-phosphatase.  Members of this protein family are the bacterial polynucleotide kinase-phosphatase (Pnkp) whose genes occur paired with genes for the 3\' terminal RNA ribose 2\'-O-methyltransferase Hen1. All members of the seed alignment belong to a cassette with the Hen1. The pair acts in bacterial RNA repair. This enzyme performs end-healing reactions on broken RNA, preparing from the RNA ligase to close the break. The working hypothesis is that the combination of Pnkp (RNA repair) and Hen1 (RNA modification) serves to first repair RNA damage from ribotoxins and then perform a modification that prevents the damage from recurring [Transcription, RNA processing].','TIGR04075','bacter_Pnkp'),(1214,'gnl|CDD|219014','Zeta toxin.  This family consists of several bacterial zeta toxin proteins. Zeta toxin is thought to be part of a postregulational killing system in bacteria. It relies on antitoxin/toxin systems that secure stable inheritance of low and medium copy number plasmids during cell division and kill cells that have lost the plasmid.','pfam06414','Zeta_toxin'),(1215,'gnl|CDD|222000','AAA domain.','pfam13238','AAA_18'),(1216,'gnl|CDD|132613','L-seryl-tRNA(Sec) kinase, archaeal.  Members of this protein are L-seryl-tRNA(Sec) kinase. This enzyme is part of a two-step pathway in Eukaryota and Archaea for performing selenocysteine biosynthesis by changing serine misacylated on selenocysteine-tRNA to selenocysteine. This enzyme performs the first step, phosphorylation of the OH group of the serine side chain. This family represents archaeal proteins with this activity [Protein synthesis, tRNA aminoacylation].','TIGR03574','selen_PSTK'),(1217,'gnl|CDD|239389','The signal recognition particle (SRP) mediates the transport to or across the plasma membrane in bacteria and the endoplasmic reticulum in eukaryotes. SRP recognizes N-terminal sighnal sequences of newly synthesized polypeptides at the ribosome. The SRP-polypeptide complex is then targeted to the membrane by an interaction between SRP and its cognated receptor (SR). In mammals, SRP consists of six protein subunits and a 7SL RNA. One of these subunits is a 54 kd protein (SRP54), which is a GTP-binding protein that interacts with the signal sequence when it emerges from the ribosome. SRP54 is a multidomain protein that consists of an N-terminal domain, followed by a central G (GTPase) domain and a C-terminal M domain.','cd03115','SRP'),(1218,'gnl|CDD|220275','RNA ligase.  Members of this family include T4 phage proteins with ATP-dependent RNA ligase activity. Host defence to phage may include cleavage and inactivation of specific tRNA molecules; members of this family act to reverse this RNA damage. The enzyme is adenylated, transiently, on a Lys residue in a motif KXDGSL. This family also includes fungal tRNA ligases that have adenylyltransferase activity. tRNA ligases are enzymes required for the splicing of precursor tRNA molecules containing introns.','pfam09511','RNA_lig_T4_1'),(1219,'gnl|CDD|213699','RNA ligase, T4 RnlA family.  Members of this family are phage proteins with ATP-dependent RNA ligase activity. Host defense to phage may include cleavage and inactivation of specific tRNA molecules; members of this family act to reverse this RNA damage. The enzyme is adenylated, transiently, on a Lys residue in a motif KXDGSL [Mobile and extrachromosomal element functions, Prophage functions, Transcription, RNA processing].','TIGR02308','RNA_lig_T4_1'),(1220,'gnl|CDD|222895','RNA ligase A; Provisional.','PHA02589','rnlA'),(1221,'gnl|CDD|227634','Uncharacterized conserved protein [Function unknown].','COG5324','COG5324'),(1222,'gnl|CDD|215831','Small, acid-soluble spore proteins, alpha/beta type.','pfam00269','SASP'),(1224,'gnl|CDD|233757','chromosome segregation protein SMC, common bacterial type.  SMC (structural maintenance of chromosomes) proteins bind DNA and act in organizing and segregating chromosomes for partition. SMC proteins are found in bacteria, archaea, and eukaryotes. This family represents the SMC protein of most bacteria. The smc gene is often associated with scpB (TIGR00281) and scpA genes, where scp stands for segregation and condensation protein. SMC was shown (in Caulobacter crescentus) to be induced early in S phase but present and bound to DNA throughout the cell cycle [Cellular processes, Cell division, DNA metabolism, Chromosome-associated proteins].','TIGR02168','SMC_prok_B'),(1228,'gnl|CDD|224117','Chromosome segregation ATPases [Cell division and chromosome partitioning].','COG1196','Smc'),(1231,'gnl|CDD|233758','chromosome segregation protein SMC, primarily archaeal type.  SMC (structural maintenance of chromosomes) proteins bind DNA and act in organizing and segregating chromosomes for partition. SMC proteins are found in bacteria, archaea, and eukaryotes. It is found in a single copy and is homodimeric in prokaryotes, but six paralogs (excluded from this family) are found in eukarotes, where SMC proteins are heterodimeric. This family represents the SMC protein of archaea and a few bacteria (Aquifex, Synechocystis, etc); the SMC of other bacteria is described by TIGR02168. The N- and C-terminal domains of this protein are well conserved, but the central hinge region is skewed in composition and highly divergent [Cellular processes, Cell division, DNA metabolism, Chromosome-associated proteins].','TIGR02169','SMC_prok_A'),(1232,'gnl|CDD|237177','phosphodiesterase; Provisional.','PRK12704','PRK12704'),(1233,'gnl|CDD|188306','ribonuclease Y.  Members of this family are RNase Y, an endoribonuclease. The member from Bacillus subtilis, YmdA, has been shown to be involved in turnover of yitJ riboswitch [Transcription, Degradation of RNA].','TIGR03319','RNase_Y'),(1234,'gnl|CDD|221432','Protein of unknown function (DUF3584).  This protein is found in bacteria and eukaryotes. Proteins in this family are typically between 943 to 1234 amino acids in length. This family contains a P-loop motif suggesting it is a nucleotide binding protein. It may be involved in replication.','pfam12128','DUF3584'),(1235,'gnl|CDD|223979','ADP-ribose pyrophosphatase [Nucleotide transport and metabolism].','COG1051','COG1051'),(1236,'gnl|CDD|239217','Nudix hydrolase is a superfamily of enzymes found in all three kingdoms of life, and it catalyzes the hydrolysis of NUcleoside DIphosphates linked to other moieties, X. Enzymes belonging to this superfamily require a divalent cation, such as Mg2+ or Mn2+ for their activity. Members of this family are recognized by a highly conserved 23-residue nudix motif (GX5EX7REUXEEXGU, where U = I, L or V), which forms a structural motif that functions as a metal binding and catalytic site. Substrates of nudix hydrolase include intact and oxidatively damaged nucleoside triphosphates, dinucleoside polyphosphates, nucleotide-sugars and dinucleotide enzymes. These substrates are metabolites or cell signaling molecules that require regulation during different stages of the cell cycle or during periods of stress. In general, the role of the nudix hydrolase is to sanitize the nucleotide pools and to maintain cell viability, thereby serving as surveillance and \'house-cleaning\' enzymes. Substrate specificity is used to define child families within the superfamily. Differences in substrate specificity are determined by the N-terminal extension or by residues in variable loop regions. Mechanistically, substrate hydrolysis occurs by a nucleophilic substitution reaction, with variation in the numbers and roles of divalent cations required. This superfamily consists of at least nine families: IPP (isopentenyl diphosphate) isomerase, ADP ribose pyrophosphatase, mutT pyrophosphohydrolase, coenzyme-A pyrophosphatase, MTH1-7,8-dihydro-8-oxoguanine-triphosphatase, diadenosine tetraphosphate hydrolase, NADH pyrophosphatase, GDP-mannose hydrolase and the c-terminal portion of the mutY adenine glycosylase.','cd02883','Nudix_Hydrolase'),(1237,'gnl|CDD|235436','bifunctional nicotinamide mononucleotide adenylyltransferase/ADP-ribose pyrophosphatase; Provisional.','PRK05379','PRK05379'),(1238,'gnl|CDD|240030','Members of the Nudix hydrolase superfamily catalyze the hydrolysis of NUcleoside DIphosphates linked to other moieties, X. Enzymes belonging to this superfamily require a divalent cation, such as Mg2+ or Mn2+, for their activity and contain a highly conserved 23-residue nudix motif (GX5EX7REUXEEXGU, where U = I, L or V), which functions as a metal binding and catalytic site. Substrates of nudix hydrolases include intact and oxidatively damaged nucleoside triphosphates, dinucleoside polyphosphates, nucleotide-sugars and dinucleotide enzymes. These substrates are metabolites or cell signaling molecules that require regulation during different stages of the cell cycle or during periods of stress. In general, the role of the nudix hydrolase is to sanitize the nucleotide pools and to maintain cell viability, thereby serving as surveillance & \'house-cleaning\' enzymes. Substrate specificity is used to define families within the superfamily. Differences in substrate specificity are determined by the N-terminal extension or by residues in variable loop regions. Mechanistically, substrate hydrolysis occurs by a nucleophilic substitution reaction, with variation in the numbers and roles of divalent cations required.','cd04673','Nudix_Hydrolase_15'),(1239,'gnl|CDD|215841','NUDIX domain.','pfam00293','NUDIX'),(1240,'gnl|CDD|240033','Members of the Nudix hydrolase superfamily catalyze the hydrolysis of NUcleoside DIphosphates linked to other moieties, X. Enzymes belonging to this superfamily require a divalent cation, such as Mg2+ or Mn2+, for their activity and contain a highly conserved 23-residue nudix motif (GX5EX7REUXEEXGU, where U = I, L or V), which functions as a metal binding and catalytic site. Substrates of nudix hydrolases include intact and oxidatively damaged nucleoside triphosphates, dinucleoside polyphosphates, nucleotide-sugars and dinucleotide enzymes. These substrates are metabolites or cell signaling molecules that require regulation during different stages of the cell cycle or during periods of stress. In general, the role of the nudix hydrolase is to sanitize the nucleotide pools and to maintain cell viability, thereby serving as surveillance & \'house-cleaning\' enzymes. Substrate specificity is used to define families within the superfamily. Differences in substrate specificity are determined by the N-terminal extension or by residues in variable loop regions. Mechanistically, substrate hydrolysis occurs by a nucleophilic substitution reaction, with variation in the numbers and roles of divalent cations required.','cd04677','Nudix_Hydrolase_18'),(1241,'gnl|CDD|240037','Members of the Nudix hydrolase superfamily catalyze the hydrolysis of NUcleoside DIphosphates linked to other moieties, X. Enzymes belonging to this superfamily require a divalent cation, such as Mg2+ or Mn2+, for their activity and contain a highly conserved 23-residue nudix motif (GX5EX7REUXEEXGU, where U = I, L or V), which functions as a metal binding and catalytic site. Substrates of nudix hydrolases include intact and oxidatively damaged nucleoside triphosphates, dinucleoside polyphosphates, nucleotide-sugars and dinucleotide enzymes. These substrates are metabolites or cell signaling molecules that require regulation during different stages of the cell cycle or during periods of stress. In general, the role of the nudix hydrolase is to sanitize the nucleotide pools and to maintain cell viability, thereby serving as surveillance & \'house-cleaning\' enzymes. Substrate specificity is used to define families within the superfamily. Differences in substrate specificity are determined by the N-terminal extension or by residues in variable loop regions. Mechanistically, substrate hydrolysis occurs by a nucleophilic substitution reaction, with variation in the numbers and roles of divalent cations required.','cd04681','Nudix_Hydrolase_22'),(1242,'gnl|CDD|240032','Members of the Nudix hydrolase superfamily catalyze the hydrolysis of NUcleoside DIphosphates linked to other moieties, X. Enzymes belonging to this superfamily require a divalent cation, such as Mg2+ or Mn2+, for their activity and contain a highly conserved 23-residue nudix motif (GX5EX7REUXEEXGU, where U = I, L or V), which functions as a metal binding and catalytic site. Substrates of nudix hydrolases include intact and oxidatively damaged nucleoside triphosphates, dinucleoside polyphosphates, nucleotide-sugars and dinucleotide enzymes. These substrates are metabolites or cell signaling molecules that require regulation during different stages of the cell cycle or during periods of stress. In general, the role of the nudix hydrolase is to sanitize the nucleotide pools and to maintain cell viability, thereby serving as surveillance & \'house-cleaning\' enzymes. Substrate specificity is used to define families within the superfamily. Differences in substrate specificity are determined by the N-terminal extension or by residues in variable loop regions. Mechanistically, substrate hydrolysis occurs by a nucleophilic substitution reaction, with variation in the numbers and roles of divalent cations required.','cd04676','Nudix_Hydrolase_17'),(1243,'gnl|CDD|240022','Members of the Nudix hydrolase superfamily catalyze the hydrolysis of NUcleoside DIphosphates linked to other moieties, X. Enzymes belonging to this superfamily require a divalent cation, such as Mg2+ or Mn2+, for their activity and contain a highly conserved 23-residue nudix motif (GX5EX7REUXEEXGU, where U = I, L or V), which functions as a metal binding and catalytic site. Substrates of nudix hydrolases include intact and oxidatively damaged nucleoside triphosphates, dinucleoside polyphosphates, nucleotide-sugars and dinucleotide enzymes. These substrates are metabolites or cell signaling molecules that require regulation during different stages of the cell cycle or during periods of stress. In general, the role of the nudix hydrolase is to sanitize the nucleotide pools and to maintain cell viability, thereby serving as surveillance & \'house-cleaning\' enzymes. Substrate specificity is used to define families within the superfamily. Differences in substrate specificity are determined by the N-terminal extension or by residues in variable loop regions. Mechanistically, substrate hydrolysis occurs by a nucleophilic substitution reaction, with variation in the numbers and roles of divalent cations required.','cd04664','Nudix_Hydrolase_7'),(1244,'gnl|CDD|239646','Members of the Nudix hydrolase superfamily catalyze the hydrolysis of NUcleoside DIphosphates linked to other moieties, X. Enzymes belonging to this superfamily require a divalent cation, such as Mg2+ or Mn2+, for their activity. They also contain a highly conserved 23-residue nudix motif (GX5EX7REUXEEXGU, U=I, L or V), which forms a structural motif that functions as a metal binding and catalytic site. Substrates of nudix hydrolases include intact and oxidatively damaged nucleoside triphosphates, dinucleoside polyphosphates, nucleotide-sugars and dinucleotide enzymes. These substrates are metabolites or cell signaling molecules that require regulation during different stages of the cell cycle or during periods of stress. In general, the role of the nudix hydrolase is to sanitize the nucleotide pools and to maintain cell viability, thereby serving as surveillance & \'house-cleaning\' enzymes. Substrate specificity is used to define families within the superfamily. Differences in substrate specificity are determined by the N-terminal extension or by residues in variable loop regions. Mechanistically, substrate hydrolysis occurs by a nucleophilic substitution reaction, with variation in the numbers and roles of divalent cations required.','cd03674','Nudix_Hydrolase_1'),(1245,'gnl|CDD|223568','NTP pyrophosphohydrolases including oxidative damage repair enzymes [DNA replication, recombination, and repair / General function prediction only].','COG0494','MutT'),(1246,'gnl|CDD|239519','MutT homolog-1 (MTH1) is a member of the Nudix hydrolase superfamily. MTH1, the mammalian counterpart of MutT, hydrolyzes oxidized purine nucleoside triphosphates, such as 8-oxo-dGTP and 2-hydroxy-ATP, to monophosphates, thereby preventing the incorporation of such oxygen radicals during replication. This is an important step in the repair mechanism in genomic and mitochondrial DNA.  Like other members of the Nudix family, it requires a divalent cation, such as Mg2+ or Mn2+, for activity, and contain the Nudix motif, a highly conserved 23-residue block (GX5EX7REUXEEXGU, where U = I, L or V), that functions as a metal binding and catalytic site. MTH1 is predominantly localized in the cytoplasm and mitochondria. Structurally, this enzyme adopts a similar fold to MutT despite low sequence similarity outside the conserved nudix motif. The most distinctive structural difference between MutT and MTH1 is the presence of a beta-hairpin, which is absent in MutT. This results in a much deeper and narrower substrate binding pocket. Mechanistically, MTH1 contains dual specificity for nucleotides that contain 2-OH-adenine bases and those that contain 8-oxo-guanine bases.','cd03427','MTH1'),(1247,'gnl|CDD|240027','Members of the Nudix hydrolase superfamily catalyze the hydrolysis of NUcleoside DIphosphates linked to other moieties, X. Enzymes belonging to this superfamily require a divalent cation, such as Mg2+ or Mn2+, for their activity and contain a highly conserved 23-residue nudix motif (GX5EX7REUXEEXGU, where U = I, L or V), which functions as a metal binding and catalytic site. Substrates of nudix hydrolases include intact and oxidatively damaged nucleoside triphosphates, dinucleoside polyphosphates, nucleotide-sugars and dinucleotide enzymes. These substrates are metabolites or cell signaling molecules that require regulation during different stages of the cell cycle or during periods of stress. In general, the role of the nudix hydrolase is to sanitize the nucleotide pools and to maintain cell viability, thereby serving as surveillance & \'house-cleaning\' enzymes. Substrate specificity is used to define families within the superfamily. Differences in substrate specificity are determined by the N-terminal extension or by residues in variable loop regions. Mechanistically, substrate hydrolysis occurs by a nucleophilic substitution reaction, with variation in the numbers and roles of divalent cations required.','cd04670','Nudix_Hydrolase_12'),(1248,'gnl|CDD|240040','Contains a crystal structure of the Nudix hydrolase from Enterococcus faecalis, which has an unknown function. In general, members of the Nudix hydrolase superfamily catalyze the hydrolysis of NUcleoside DIphosphates linked to other moieties, X. Enzymes belonging to this superfamily require a divalent cation, such as Mg2+ or Mn2+, for their activity. They also contain a highly conserved 23-residue nudix motif (GX5EX7REUXEEXGU, where U = I, L or V), which forms a structural motif that functions as a metal binding and catalytic site. Substrates of nudix hydrolases include intact and oxidatively damaged nucleoside triphosphates, dinucleoside polyphosphates, nucleotide-sugars and dinucleotide enzymes. These substrates are metabolites or cell signaling molecules that require regulation during different stages of the cell cycle or during periods of stress. In general, the role of the nudix hydrolase is to sanitize the nucleotide pools and to maintain cell viability, thereby serving as surveillance & \'house-cleaning\' enzymes. Substrate specificity is used to define families within the superfamily. Differences in substrate specificity are determined by the N-terminal extension or by residues in variable loop regions. Mechanistically, substrate hydrolysis occurs by a nucleophilic substitution reaction, with variation in the numbers and roles of divalent cations required.','cd04684','Nudix_Hydrolase_25'),(1249,'gnl|CDD|240025','Members of the Nudix hydrolase superfamily catalyze the hydrolysis of NUcleoside DIphosphates linked to other moieties, X. Enzymes belonging to this superfamily require a divalent cation, such as Mg2+ or Mn2+, for their activity and contain a highly conserved 23-residue nudix motif (GX5EX7REUXEEXGU, where U = I, L or V), which functions as a metal binding and catalytic site. Substrates of nudix hydrolases include intact and oxidatively damaged nucleoside triphosphates, dinucleoside polyphosphates, nucleotide-sugars and dinucleotide enzymes. These substrates are metabolites or cell signaling molecules that require regulation during different stages of the cell cycle or during periods of stress. In general, the role of the nudix hydrolase is to sanitize the nucleotide pools and to maintain cell viability, thereby serving as surveillance & \'house-cleaning\' enzymes. Substrate specificity is used to define families within the superfamily. Differences in substrate specificity are determined by the N-terminal extension or by residues in variable loop regions. Mechanistically, substrate hydrolysis occurs by a nucleophilic substitution reaction, with variation in the numbers and roles of divalent cations required.','cd04667','Nudix_Hydrolase_10'),(1250,'gnl|CDD|240034','Members of the Nudix hydrolase superfamily catalyze the hydrolysis of NUcleoside DIphosphates linked to other moieties, X. Enzymes belonging to this superfamily require a divalent cation, such as Mg2+ or Mn2+, for their activity and contain a highly conserved 23-residue nudix motif (GX5EX7REUXEEXGU, where U = I, L or V), which functions as a metal binding and catalytic site. Substrates of nudix hydrolases include intact and oxidatively damaged nucleoside triphosphates, dinucleoside polyphosphates, nucleotide-sugars and dinucleotide enzymes. These substrates are metabolites or cell signaling molecules that require regulation during different stages of the cell cycle or during periods of stress. In general, the role of the nudix hydrolase is to sanitize the nucleotide pools and to maintain cell viability, thereby serving as surveillance & \'house-cleaning\' enzymes. Substrate specificity is used to define families within the superfamily. Differences in substrate specificity are determined by the N-terminal extension or by residues in variable loop regions. Mechanistically, substrate hydrolysis occurs by a nucleophilic substitution reaction, with variation in the numbers and roles of divalent cations required.','cd04678','Nudix_Hydrolase_19'),(1251,'gnl|CDD|239645','Diadenosine hexaphosphate (Ap6A) hydrolase is a member of the Nudix hydrolase superfamily. Ap6A hydrolase specifically hydrolyzes diadenosine polyphosphates, but not ATP or diadenosine triphosphate, and it generates ATP as the product. Ap6A, the most preferred substrate, hydrolyzes to produce two ATP molecules, which is a novel hydrolysis mode for Ap6A. These results indicate that Ap6A  hydrolase is a diadenosine polyphosphate hydrolase. It requires the presence of a divalent cation, such as Mn2+, Mg2+, Zn2+, and Co2+, for activity. Members of the Nudix superfamily are recognized by a highly conserved 23-residue nudix motif (GX5EX7REUXEEXGU, where U = I, L or V), which forms a structural motif that functions as a metal binding and catalytic site.','cd03673','Ap6A_hydrolase'),(1252,'gnl|CDD|239948','Members of the Nudix hydrolase superfamily catalyze the hydrolysis of NUcleoside DIphosphates linked to other moieties, X. Enzymes belonging to this superfamily require a divalent cation, such as Mg2+ or Mn2+, for their activity and contain a highly conserved 23-residue nudix motif (GX5EX7REUXEEXGU, U=I, L or V), which functions as a metal binding and catalytic site. Substrates of nudix hydrolases include intact and oxidatively damaged nucleoside triphosphates, dinucleoside polyphosphates, nucleotide-sugars and dinucleotide enzymes. These substrates are metabolites or cell signaling molecules that require regulation during different stages of the cell cycle or during periods of stress. In general, the role of the nudix hydrolase is to sanitize the nucleotide pools and to maintain cell viability, thereby serving as surveillance & \'house-cleaning\' enzymes. Substrate specificity is used to define families within the superfamily. Differences in substrate specificity are determined by the N-terminal extension or by residues in variable loop regions. Mechanistically, substrate hydrolysis occurs by a nucleophilic substitution reaction, with variation in the numbers and roles of divalent cations required.','cd04511','Nudix_Hydrolase_4'),(1253,'gnl|CDD|240036','Members of the Nudix hydrolase superfamily catalyze the hydrolysis of NUcleoside DIphosphates linked to other moieties, X. Enzymes belonging to this superfamily require a divalent cation, such as Mg2+ or Mn2+, for their activity and contain a highly conserved 23-residue nudix motif (GX5EX7REUXEEXGU, where U = I, L or V), which functions as a metal binding and catalytic site. Substrates of nudix hydrolases include intact and oxidatively damaged nucleoside triphosphates, dinucleoside polyphosphates, nucleotide-sugars and dinucleotide enzymes. These substrates are metabolites or cell signaling molecules that require regulation during different stages of the cell cycle or during periods of stress. In general, the role of the nudix hydrolase is to sanitize the nucleotide pools and to maintain cell viability, thereby serving as surveillance & \'house-cleaning\' enzymes. Substrate specificity is used to define families within the superfamily. Differences in substrate specificity are determined by the N-terminal extension or by residues in variable loop regions. Mechanistically, substrate hydrolysis occurs by a nucleophilic substitution reaction, with variation in the numbers and roles of divalent cations required.','cd04680','Nudix_Hydrolase_21'),(1254,'gnl|CDD|226596','Uncharacterized conserved protein [General function prediction only].','COG4111','COG4111'),(1255,'gnl|CDD|240035','Members of the Nudix hydrolase superfamily catalyze the hydrolysis of NUcleoside DIphosphates linked to other moieties, X. Enzymes belonging to this superfamily require a divalent cation, such as Mg2+ or Mn2+, for their activity and contain a highly conserved 23-residue nudix motif (GX5EX7REUXEEXGU, where U = I, L or V), which functions as a metal binding and catalytic site. Substrates of nudix hydrolases include intact and oxidatively damaged nucleoside triphosphates, dinucleoside polyphosphates, nucleotide-sugars and dinucleotide enzymes. These substrates are metabolites or cell signaling molecules that require regulation during different stages of the cell cycle or during periods of stress. In general, the role of the nudix hydrolase is to sanitize the nucleotide pools and to maintain cell viability, thereby serving as surveillance & \'house-cleaning\' enzymes. Substrate specificity is used to define families within the superfamily. Differences in substrate specificity are determined by the N-terminal extension or by residues in variable loop regions. Mechanistically, substrate hydrolysis occurs by a nucleophilic substitution reaction, with variation in the numbers and roles of divalent cations required.','cd04679','Nudix_Hydrolase_20'),(1256,'gnl|CDD|240031','Members of the Nudix hydrolase superfamily catalyze the hydrolysis of NUcleoside DIphosphates linked to other moieties, X. Enzymes belonging to this superfamily require a divalent cation, such as Mg2+ or Mn2+, for their activity and contain a highly conserved 23-residue nudix motif (GX5EX7REUXEEXGU, where U = I, L or V), which functions as a metal binding and catalytic site. Substrates of nudix hydrolases include intact and oxidatively damaged nucleoside triphosphates, dinucleoside polyphosphates, nucleotide-sugars and dinucleotide enzymes. These substrates are metabolites or cell signaling molecules that require regulation during different stages of the cell cycle or during periods of stress. In general, the role of the nudix hydrolase is to sanitize the nucleotide pools and to maintain cell viability, thereby serving as surveillance & \'house-cleaning\' enzymes. Substrate specificity is used to define families within the superfamily. Differences in substrate specificity are determined by the N-terminal extension or by residues in variable loop regions. Mechanistically, substrate hydrolysis occurs by a nucleophilic substitution reaction, with variation in the numbers and roles of divalent cations required.','cd04674','Nudix_Hydrolase_16'),(1257,'gnl|CDD|239642','ADP-ribose pyrophosphatase (ADPRase) catalyzes the hydrolysis of ADP-ribose to AMP and ribose-5-P.  Like other members of the Nudix hydrolase superfamily of enzymes, it is thought to require a divalent cation, such as Mg2+, for its activity. It also contains a 23-residue Nudix motif (GX5EX7REUXEEXGU, where U = I, L or V) which functions as a metal binding site/catalytic site. In addition to the Nudix motif, there are additional conserved amino acid residues, distal from the signature sequence, that correlate with substrate specificity. In humans, there are four distinct ADPRase activities, three putative cytosolic (ADPRase-I, -II, and -Mn) and a single mitochondrial enzyme (ADPRase-m). ADPRase-m is also known as NUDT9. It can be distinugished from the cytosolic ADPRase by a N-terminal target sequence unique to mitochondrial ADPRase. NUDT9 functions as a monomer.','cd03670','ADPRase_NUDT9'),(1258,'gnl|CDD|240026','Members of the Nudix hydrolase superfamily catalyze the hydrolysis of NUcleoside DIphosphates linked to other moieties, X. Enzymes belonging to this superfamily require a divalent cation, such as Mg2+ or Mn2+, for their activity and contain a highly conserved 23-residue nudix motif (GX5EX7REUXEEXGU, where U = I, L or V), which functions as a metal binding and catalytic site. Substrates of nudix hydrolases include intact and oxidatively damaged nucleoside triphosphates, dinucleoside polyphosphates, nucleotide-sugars and dinucleotide enzymes. These substrates are metabolites or cell signaling molecules that require regulation during different stages of the cell cycle or during periods of stress. In general, the role of the nudix hydrolase is to sanitize the nucleotide pools and to maintain cell viability, thereby serving as surveillance & \'house-cleaning\' enzymes. Substrate specificity is used to define families within the superfamily. Differences in substrate specificity are determined by the N-terminal extension or by residues in variable loop regions. Mechanistically, substrate hydrolysis occurs by a nucleophilic substitution reaction, with variation in the numbers and roles of divalent cations required.','cd04669','Nudix_Hydrolase_11'),(1259,'gnl|CDD|240039','Members of the Nudix hydrolase superfamily catalyze the hydrolysis of NUcleoside DIphosphates linked to other moieties, X. Enzymes belonging to this superfamily require a divalent cation, such as Mg2+ or Mn2+, for their activity and contain a highly conserved 23-residue nudix motif (GX5EX7REUXEEXGU, where U = I, L or V), which functions as a metal binding and catalytic site. Substrates of nudix hydrolases include intact and oxidatively damaged nucleoside triphosphates, dinucleoside polyphosphates, nucleotide-sugars and dinucleotide enzymes. These substrates are metabolites or cell signaling molecules that require regulation during different stages of the cell cycle or during periods of stress. In general, the role of the nudix hydrolase is to sanitize the nucleotide pools and to maintain cell viability, thereby serving as surveillance & \'house-cleaning\' enzymes. Substrate specificity is used to define families within the superfamily. Differences in substrate specificity are determined by the N-terminal extension or by residues in variable loop regions. Mechanistically, substrate hydrolysis occurs by a nucleophilic substitution reaction, with variation in the numbers and roles of divalent cations required.','cd04683','Nudix_Hydrolase_24'),(1260,'gnl|CDD|240038','Members of the Nudix hydrolase superfamily catalyze the hydrolysis of NUcleoside DIphosphates linked to other moieties, X. Enzymes belonging to this superfamily require a divalent cation, such as Mg2+ or Mn2+, for their activity and contain a highly conserved 23-residue nudix motif (GX5EX7REUXEEXGU, where U = I, L or V), which functions as a metal binding and catalytic site. Substrates of nudix hydrolases include intact and oxidatively damaged nucleoside triphosphates, dinucleoside polyphosphates, nucleotide-sugars and dinucleotide enzymes. These substrates are metabolites or cell signaling molecules that require regulation during different stages of the cell cycle or during periods of stress. In general, the role of the nudix hydrolase is to sanitize the nucleotide pools and to maintain cell viability, thereby serving as surveillance & \'house-cleaning\' enzymes. Substrate specificity is used to define families within the superfamily. Differences in substrate specificity are determined by the N-terminal extension or by residues in variable loop regions. Mechanistically, substrate hydrolysis occurs by a nucleophilic substitution reaction, with variation in the numbers and roles of divalent cations required.','cd04682','Nudix_Hydrolase_23'),(1261,'gnl|CDD|239520','Diadenosine tetraphosphate (Ap4A) hydrolase is a member of the Nudix hydrolase superfamily. Ap4A hydrolases are well represented in a variety of prokaryotic and eukaryotic organisms. Phylogenetic analysis reveals two distinct subgroups where plant enzymes fall into one subfamily and fungi/animals/archaea enzymes, represented by this subfamily, fall into another. Bacterial enzymes are found in both subfamilies. Ap4A is a potential by-product of aminoacyl tRNA synthesis, and accumulation of Ap4A has been implicated in a range of biological events, such as DNA replication, cellular differentiation, heat shock, metabolic stress, and apoptosis. Ap4A hydrolase cleaves Ap4A asymmetrically into ATP and AMP. It is important in the invasive properties of bacteria and thus presents a potential target for inhibition of such invasive bacteria. Besides the signature nudix motif (G[X5]E[X7]REUXEEXGU, where U is Ile, Leu, or Val) that functions as a metal binding and catalytic site, and a required divalent cation, Ap4A hydrolase is structurally similar to the other members of the nudix superfamily with some degree of variation. Several regions in the sequences are poorly defined and substrate and metal binding sites are only predicted based on kinetic studies.','cd03428','Ap4A_hydrolase_human_like'),(1262,'gnl|CDD|239643','Diadenosine tetraphosphate (Ap4A) hydrolase is a member of the Nudix hydrolase superfamily. Members of this family are well represented in a variety of prokaryotic and eukaryotic organisms. Phylogenetic analysis reveals two distinct subgroups where plant enzymes fall into one group (represented by this subfamily) and fungi/animals/archaea enzymes fall into another. Bacterial enzymes are found in both subfamilies. Ap4A is a potential by-product of aminoacyl tRNA synthesis, and accumulation of Ap4A has been implicated in a range of biological events, such as DNA replication, cellular differentiation, heat shock, metabolic stress, and apoptosis. Ap4A hydrolase cleaves Ap4A asymmetrically into ATP and AMP. It is important in the invasive properties of bacteria and thus presents a potential target for the inhibition of such invasive bacteria. Besides the signature nudix motif (G[X5]E[X7]REUXEEXGU where U is Ile, Leu, or Val), Ap4A hydrolase is structurally similar to the other members of the nudix superfamily with some degree of variations. Several regions in the sequences are poorly defined and substrate and metal binding sites are only predicted based on kinetic studies.','cd03671','Ap4A_hydrolase_plant_like'),(1263,'gnl|CDD|236516','dihydroneopterin triphosphate pyrophosphatase; Provisional.','PRK09438','nudB'),(1264,'gnl|CDD|239517','The MutT pyrophosphohydrolase is a prototypical Nudix hydrolase that catalyzes the hydrolysis of nucleoside and deoxynucleoside triphosphates (NTPs and dNTPs) by substitution at a beta-phosphorus to yield a nucleotide monophosphate (NMP) and inorganic pyrophosphate (PPi). This enzyme requires two divalent cations for activity; one coordinates the phosphoryl groups of the NTP/dNTP substrate, and the other coordinates to the enzyme. It also contains the Nudix motif, a highly conserved 23-residue block (GX5EX7REUXEEXGU, where U = I, L or V), that functions as metal binding and catalytic site. MutT pyrophosphohydrolase is important in preventing errors in DNA replication by hydrolyzing mutagenic nucleotides such as 8-oxo-dGTP (a product of oxidative damage), which can mispair with template adenine during DNA replication, to guanine nucleotides.','cd03425','MutT_pyrophosphohydrolase'),(1265,'gnl|CDD|239516','ADP-ribose pyrophosphatase (ADPRase) catalyzes the hydrolysis of ADP-ribose and a variety of additional ADP-sugar conjugates to AMP and ribose-5-phosphate. Like other members of the Nudix hydrolase superfamily, it requires a divalent cation, such as Mg2+, for its activity. It also contains a highly conserved 23-residue Nudix motif (GX5EX7REUXEEXGU, where U = I, L or V) which functions as a metal binding site/catalytic site. In addition to the Nudix motif, there are additional conserved amino acid residues, distal from the signature sequence, that correlate with substrate specificity. In humans, there are four distinct ADPRase activities, three putative cytosolic enzymes (ADPRase-I, -II, and -Mn) and a single mitochondrial enzyme (ADPRase-m). Human ADPRase-II is also referred to as NUDT5. It lacks the N-terminal target sequence unique to mitochondrial ADPRase. The different cytosolic types are distinguished by their specificities for substrate and specific requirement for metal ions. NUDT5 forms a homodimer.','cd03424','ADPRase_NUDT5'),(1266,'gnl|CDD|238245','Cysteine hydrolases; This family contains amidohydrolases, like CSHase (N-carbamoylsarcosine amidohydrolase), involved in creatine metabolism and nicotinamidase, converting nicotinamide to nicotinic acid and ammonia in the pyridine nucleotide cycle. It also contains isochorismatase, an enzyme that catalyzes the conversion of isochorismate to 2,3-dihydroxybenzoate and pyruvate, via the hydrolysis of the vinyl ether bond, and other related enzymes with unknown function.','cd00431','cysteine_hydrolases'),(1267,'gnl|CDD|224254','Amidases related to nicotinamidase [Secondary metabolites biosynthesis, transport, and catabolism].','COG1335','PncA'),(1268,'gnl|CDD|216156','Isochorismatase family.  This family are hydrolase enzymes.','pfam00857','Isochorismatase'),(1269,'gnl|CDD|238493','Nicotinamidase/pyrazinamidase (PZase).  Nicotinamidase, a ubiquitous enzyme in prokaryotes, converts nicotinamide to nicotinic acid (niacin) and ammonia, which in turn can be recycled to make nicotinamide adenine dinucleotide (NAD). The same enzyme is also called pyrazinamidase, because in converts the tuberculosis drug pyrazinamide (PZA) into its active form pyrazinoic acid (POA).','cd01011','nicotinamidase'),(1270,'gnl|CDD|240363','alpha/beta hydrolase; Provisional.','PTZ00331','PTZ00331'),(1271,'gnl|CDD|238496','Nicotinamidase_ related amidohydrolases.  Cysteine hydrolases of unknown function that share the catalytic triad with other amidohydrolases, like nicotinamidase, which converts nicotinamide to nicotinic acid and ammonia.','cd01014','nicotinamidase_related'),(1272,'gnl|CDD|215396','nicotinamidase.','PLN02743','PLN02743'),(1273,'gnl|CDD|183228','nicotinamidase/pyrazinamidase; Provisional.','PRK11609','PRK11609'),(1274,'gnl|CDD|178229','nicotinamidase.','PLN02621','PLN02621'),(1275,'gnl|CDD|163356','pyrimidine utilization protein B.  RN RM PMID:16540542 RT A previously undescribed pathway for pyrimidine catabolism. RA Loh KD, Gyaneshwar P, Markenscoff Papadimitriou E, Fong R, Kim KS, Parales R, Zhou Z, Inwood W, Kustu S RL Proc Natl Acad Sci U S A. 2006 Mar 28;103(13):5114-9. Epub 2006 Mar 15.','TIGR03614','RutB'),(1276,'gnl|CDD|238497','N-carbamoylsarcosine amidohydrolase (CSHase) hydrolyzes N-carbamoylsarcosine to sarcosine, carbon dioxide and ammonia. CSHase is involved in one of the two alternative pathways for creatinine degradation to glycine in microorganisms.This CSHase-containing pathway degrades creatinine via N-methylhydantoin  N-carbamoylsarcosine and sarcosine to glycine. Enzymes of this pathway are used in the diagnosis for renal disfunction, for determining creatinine levels in urine and serum.','cd01015','CSHase'),(1277,'gnl|CDD|236426','nicotinate phosphoribosyltransferase; Validated.','PRK09243','PRK09243'),(1278,'gnl|CDD|233446','putative nicotinate phosphoribosyltransferase.  A deep split separates two related families of proteins, one of which includes experimentally characterized examples of nicotinate phosphoribosyltransferase, an the first enzyme of NAD salvage biosynthesis. This model represents the other family. Members have a different (longer) spacing of several key motifs and have an additional C-terminal domain of up to 100 residues. One argument suggesting that this family represents the same enzyme is that no species has a member of both families. Another is that the gene encoding this protein is located near other NAD salvage biosynthesis genes in Nostoc and in at least four different Gram-positive bacteria. NAD and NADP are ubiquitous in life. Most members of this family are Gram-positive bacteria. An additional set of mutually closely related archaeal sequences score between the trusted and noise cutoffs [Biosynthesis of cofactors, prosthetic groups, and carriers, Pyridine nucleotides].','TIGR01513','NAPRTase_put'),(1279,'gnl|CDD|238804','Nicotinate phosphoribosyltransferase (NAPRTase), subgroup A. Nicotinate phosphoribosyltransferase catalyses the formation of NAMN and PPi from 5-phosphoribosy -1-pyrophosphate (PRPP) and nicotinic acid, this is the first, and also rate limiting, reaction in the NAD salvage synthesis. This salvage pathway serves to recycle NAD degradation products. This subgroup is present in bacteria and eukaryota (except funghi).','cd01570','NAPRTase_A'),(1280,'gnl|CDD|237112','nicotinate phosphoribosyltransferase; Provisional.','PRK12484','PRK12484'),(1281,'gnl|CDD|178473','nicotinate phosphoribosyltransferase.','PLN02885','PLN02885'),(1282,'gnl|CDD|224405','Nicotinic acid phosphoribosyltransferase [Coenzyme metabolism].','COG1488','PncB'),(1283,'gnl|CDD|238801','Nicotinate phosphoribosyltransferase (NAPRTase) family. Nicotinate phosphoribosyltransferase catalyses the formation of NAMN and PPi from 5-phosphoribosy -1-pyrophosphate (PRPP) and nicotinic acid, this is the first, and also rate limiting, reaction in the NAD salvage synthesis. This salvage pathway serves to recycle NAD degradation products.','cd01567','NAPRTase_PncB'),(1284,'gnl|CDD|238286','Phosphoribosyltransferase (PRTase) type II; This family contains two enzymes that play an important role in NAD production by either allowing quinolinic acid (QA) , quinolinate phosphoribosyl transferase (QAPRTase), or nicotinic acid (NA), nicotinate phosphoribosyltransferase (NAPRTase), to be used in the synthesis of NAD. QAPRTase catalyses the reaction of quinolinic acid (QA) with 5-phosphoribosyl-1-pyrophosphate (PRPP) in the presence of Mg2+ to produce nicotinic acid mononucleotide (NAMN), pyrophosphate and carbon dioxide, an important step in the de novo synthesis of NAD. NAPRTase catalyses a similar reaction leading to NAMN and pyrophosphate, using nicotinic acid an PPRP as substrates, used in the NAD salvage pathway.','cd00516','PRTase_typeII'),(1285,'gnl|CDD|238805','Nicotinate phosphoribosyltransferase (NAPRTase), subgroup B. Nicotinate phosphoribosyltransferase catalyses the formation of NAMN and PPi from 5-phosphoribosy -1-pyrophosphate (PRPP) and nicotinic acid, this is the first, and also rate limiting, reaction in the NAD salvage synthesis. This salvage pathway serves to recycle NAD degradation products.','cd01571','NAPRTase_B'),(1286,'gnl|CDD|236328','nicotinate phosphoribosyltransferase; Reviewed.','PRK08662','PRK08662'),(1287,'gnl|CDD|202885','Nicotinate phosphoribosyltransferase (NAPRTase) family.  Nicotinate phosphoribosyltransferase (EC:2.4.2.11) is the rate limiting enzyme that catalyzes the first reaction in the NAD salvage synthesis. This family also includes Pre-B cell enhancing factor that is a cytokine. This family is related to Quinolinate phosphoribosyltransferase pfam01729.','pfam04095','NAPRTase'),(1288,'gnl|CDD|238695','Nicotinate phosphoribosyltransferase (NAPRTase), related to PncB. Nicotinate phosphoribosyltransferase catalyses the formation of NAMN and PPi from 5-phosphoribosy -1-pyrophosphate (PRPP) and nicotinic acid, this is the first, and also rate limiting, reaction in the NAD salvage synthesis. This salvage pathway serves to recycle NAD degradation products. This subgroup is present in bacteria, archea and funghi.','cd01401','PncB_like'),(1289,'gnl|CDD|235953','nicotinate phosphoribosyltransferase; Provisional.','PRK07188','PRK07188'),(1290,'gnl|CDD|130578','nicotinate phosphoribosyltransferase.  This model represents nicotinate phosphoribosyltransferase, the first enzyme in the salvage pathway of NAD biosynthesis from nicontinate (niacin). Members are primary proteobacterial but also include yeasts and Methanosarcina acetivorans. A related family, apparently non-overlapping in species distribution, is TIGR01513. Members of that family differ in substantially in sequence and have a long C-terminal extension missing from this family, but are proposed also to act as nicotinate phosphoribosyltransferase (see model TIGR01513) [Biosynthesis of cofactors, prosthetic groups, and carriers, Pyridine nucleotides].','TIGR01514','NAPRTase'),(1291,'gnl|CDD|235406','nicotinate phosphoribosyltransferase; Provisional.','PRK05321','PRK05321'),(1292,'gnl|CDD|236407','putative nicotinate phosphoribosyltransferase; Provisional.','PRK09198','PRK09198'),(1293,'gnl|CDD|238803','pre-B-cell colony-enhancing factor (PBEF)-like. The mammalian members of this group of nicotinate phosphoribosyltransferases (NAPRTases) were originally identified as genes whose expression is upregulated upon activation in lymphoid cells. In general, nicotinate phosphoribosyltransferase catalyses the formation of NAMN and PPi from 5-phosphoribosy -1-pyrophosphate (PRPP) and nicotinic acid, this is the first, and also rate limiting, reaction in the NAD salvage synthesis.','cd01569','PBEF_like'),(1294,'gnl|CDD|222898','nicotinamide phosphoribosyl transferase; Provisional.','PHA02594','nadV'),(1296,'gnl|CDD|216763','RNA 2\'-phosphotransferase, Tpt1 / KptA family.  Tpt1 catalyzes the last step of tRNA splicing in yeast. It transfers the splice junction 2\'-phosphate from ligated tRNA to NAD, to produce ADP-ribose 1\'-2\'-cyclic phosphate. This is presumed to be followed by a transesterification step to release the RNA. The first step of this reaction is similar to that catalyzed by some bacterial toxins. E. coli KptA and mouse Tpt1 are likely to use the same reaction mechanism.','pfam01885','PTS_2-RNA'),(1297,'gnl|CDD|224772','RNA:NAD 2\'-phosphotransferase [Translation, ribosomal structure and biogenesis].','COG1859','KptA'),(1299,'gnl|CDD|234611','nicotinic acid mononucleotide adenylyltransferase; Provisional.','PRK00071','nadD'),(1300,'gnl|CDD|185680','Nicotinamide/nicotinate mononucleotide adenylyltransferase.  Nicotinamide/nicotinate mononucleotide (NMN/ NaMN)adenylyltransferase (NMNAT).  NMNAT represents the primary bacterial and eukaryotic adenylyltransferases for nicotinamide-nucleotide and for the deamido form, nicotinate nucleotide.  It is an indispensable enzyme in the biosynthesis of NAD(+) and NADP(+). Nicotinamide-nucleotide adenylyltransferase synthesizes NAD via the salvage pathway, while nicotinate-nucleotide adenylyltransferase synthesizes the immediate precursor of NAD via the de novo pathway. Human NMNAT displays unique dual substrate specificity toward both NMN and NaMN, and can participate in both de novo and salvage pathways of NAD synthesis.','cd02165','NMNAT'),(1301,'gnl|CDD|223985','Nicotinic acid mononucleotide adenylyltransferase [Coenzyme metabolism].','COG1057','NadD'),(1302,'gnl|CDD|232994','nicotinate (nicotinamide) nucleotide adenylyltransferase.  This model represents the predominant bacterial/eukaryotic adenylyltransferase for nicotinamide-nucleotide, its deamido form nicotinate nucleotide, or both. The first activity, nicotinamide-nucleotide adenylyltransferase (EC 2.7.7.1), synthesizes NAD by the salvage pathway, while the second, nicotinate-nucleotide adenylyltransferase (EC 2.7.7.18) synthesizes the immediate precursor of NAD by the de novo pathway. In E. coli, NadD activity is biased toward the de novo pathway while salvage activity is channeled through the multifunctional NadR protein, but this division of labor may be exceptional. The given name of this model, nicotinate (nicotinamide) nucleotide adenylyltransferase, reflects the lack of absolute specificity with respect to substrate amidation state in most species [Biosynthesis of cofactors, prosthetic groups, and carriers, Pyridine nucleotides].','TIGR00482','TIGR00482'),(1303,'gnl|CDD|235947','putative nicotinate-nucleotide adenylyltransferase; Validated.','PRK07152','nadD'),(1304,'gnl|CDD|216517','Cytidylyltransferase.  This family includes: Cholinephosphate cytidylyltransferase. Glycerol-3-phosphate cytidylyltransferase.','pfam01467','CTP_transf_2'),(1305,'gnl|CDD|185681','Nicotinamide/nicotinate mononucleotide adenylyltransferase, Eukaryotic.  Nicotinamide/nicotinate mononucleotide (NMN/ NaMN)adenylyltransferase (NMNAT).  NMNAT represents the primary bacterial and eukaryotic adenylyltransferases for nicotinamide-nucleotide and for the deamido form, nicotinate nucleotide.  It is an indispensable enzyme in the biosynthesis of NAD(+) and NADP(+). Nicotinamide-nucleotide adenylyltransferase synthesizes NAD via the salvage pathway, while nicotinate-nucleotide adenylyltransferase synthesizes the immediate precursor of NAD via the de novo pathway. Human NMNAT displays unique dual substrate specificity toward both NMN and NaMN, and can participate in both de novo and salvage pathways of NAD synthesis.  This subfamily consists strictly of eukaryotic members and includes secondary structural elements not found in all NMNATs.','cd09286','NMNAT_Eukarya'),(1306,'gnl|CDD|178531','nicotinamide-nucleotide adenylyltransferase/nicotinate-nucleotide adenylyltransferase.','PLN02945','PLN02945'),(1307,'gnl|CDD|180781','nicotinic acid mononucleotide adenylyltransferase; Provisional.','PRK06973','PRK06973'),(1308,'gnl|CDD|181576','nicotinic acid mononucleotide adenylyltransferase; Provisional.','PRK08887','PRK08887'),(1309,'gnl|CDD|234674','phosphopantetheine adenylyltransferase; Provisional.','PRK00168','coaD'),(1310,'gnl|CDD|185678','Cytidylyltransferase-like domain.  Cytidylyltransferase-like domain. Many of these proteins are known to use CTP or ATP and release pyrophosphate. Protein families that contain at least one copy of this domain include citrate lyase ligase, pantoate-beta-alanine ligase, glycerol-3-phosphate cytidyltransferase, ADP-heptose synthase, phosphocholine cytidylyltransferase, lipopolysaccharide core biosynthesis protein KdtB, the bifunctional protein NadR, and a number whose function is unknown.','cd02039','cytidylyltransferase_like'),(1311,'gnl|CDD|173914','Phosphopantetheine adenylyltransferase.  Phosphopantetheine adenylyltransferase (PPAT). PPAT is an essential enzyme in bacteria, responsible for catalyzing the rate-limiting step in coenzyme A (CoA) biosynthesis.  The dinucleotide-binding fold of PPAT is homologous to class I aminoacyl-tRNA synthetases. CoA has been shown to inhibit PPAT and competes with ATP, PhP, and dPCoA. PPAT is a homohexamer in E. coli.','cd02163','PPAT'),(1312,'gnl|CDD|232837','cytidyltransferase-like domain.  Protein families that contain at least one copy of this domain include citrate lyase ligase, pantoate-beta-alanine ligase, glycerol-3-phosphate cytidyltransferase, ADP-heptose synthase, phosphocholine cytidylyltransferase, lipopolysaccharide core biosynthesis protein KdtB, the bifunctional protein NadR, and a number whose function is unknown. Many of these proteins are known to use CTP or ATP and release pyrophosphate.','TIGR00125','cyt_tran_rel'),(1313,'gnl|CDD|223741','Phosphopantetheine adenylyltransferase [Coenzyme metabolism].','COG0669','CoaD'),(1314,'gnl|CDD|233444','pantetheine-phosphate adenylyltransferase, bacterial.  This model describes pantetheine-phosphate adenylyltransferase, the penultimate enzyme of coenzyme A (CoA) biosynthesis in bacteria. It does not show any strong homology to eukaryotic enzymes of coenzyme A biosynthesis. This protein was previously designated KdtB and postulated (because of cytidyltransferase homology and proximity to kdtA) to be an enzyme of LPS biosynthesis, a cytidyltransferase for 3-deoxy-D-manno-2-octulosonic acid. However, no activity toward that compound was found with either CTP or ATP. The phylogenetic distribution of this enzyme is more consistent with coenzyme A biosynthesis than with LPS biosynthesis [Biosynthesis of cofactors, prosthetic groups, and carriers, Pantothenate and coenzyme A].','TIGR01510','coaD_prev_kdtB'),(1315,'gnl|CDD|234831','NAD synthetase; Reviewed.','PRK00768','nadE'),(1316,'gnl|CDD|223249','NAD synthase [Coenzyme metabolism].','COG0171','NadE'),(1317,'gnl|CDD|238309','NAD+ synthase is a homodimer, which catalyzes the final step in de novo nicotinamide adenine dinucleotide (NAD+) biosynthesis, an amide transfer from either ammonia or glutamine to nicotinic acid adenine dinucleotide (NaAD). The conversion of NaAD to NAD+ occurs via an NAD-adenylate intermediate and requires ATP and Mg2+. The intemediate is subsequently cleaved into NAD+ and AMP. In many prokaryotes, such as E. coli , NAD synthetase consists of a single domain and is strictly ammonia dependent. In contrast, eukaryotes and other prokaryotes have an additional N-terminal amidohydrolase domain that prefer glutamine, Interestingly, NAD+ synthases in these prokaryotes, can also utilize ammonia as an amide source .','cd00553','NAD_synthase'),(1318,'gnl|CDD|217093','NAD synthase.  NAD synthase (EC:6.3.5.1) is involved in the de novo synthesis of NAD and is induced by stress factors such as heat shock and glucose limitation.','pfam02540','NAD_synthase'),(1319,'gnl|CDD|233019','NAD+ synthetase.  NAD+ synthetase is a nearly ubiquitous enzyme for the final step in the biosynthesis of the essensial cofactor NAD. The member of this family from Bacillus subtilis is a strictly NH(3)-dependent NAD(+) synthetase of 272 amino acids. Proteins consisting only of the domain modeled here may be named as NH3-dependent NAD+ synthetase. Amidotransferase activity may reside in a separate protein, or not be present. Some other members of the family, such as from Mycobacterium tuberculosis, are considerably longer, contain an apparent amidotransferase domain, and show glutamine-dependent as well as NH(3)-dependent activity [Biosynthesis of cofactors, prosthetic groups, and carriers, Pyridine nucleotides].','TIGR00552','nadE'),(1320,'gnl|CDD|184435','NAD synthetase; Provisional.','PRK13980','PRK13980'),(1321,'gnl|CDD|185554','NAD+ synthase; Provisional.','PTZ00323','PTZ00323'),(1322,'gnl|CDD|177973','NAD+ synthase (glutamine-hydrolysing).','PLN02339','PLN02339'),(1323,'gnl|CDD|179150','NAD synthetase; Reviewed.','PRK00876','nadE'),(1324,'gnl|CDD|214678','ParB-like nuclease domain.  Plasmid RK2 ParB preferentially cleaves single-stranded DNA. ParB also nicks supercoiled plasmid DNA preferably at sites with potential single-stranded character, like AT-rich regions and sequences that can form cruciform structures. ParB also exhibits 5-->3 exonuclease activity.','smart00470','ParB'),(1325,'gnl|CDD|216926','ParB-like nuclease domain.','pfam02195','ParBc'),(1326,'gnl|CDD|234533','nucleoid occlusion protein.  This model describes nucleoid occlusion protein, a close homolog to ParB chromosome partitioning proteins including Spo0J in Bacillus subtilis. Its gene often is located near the gene for the Spo0J ortholog. This protein bind a specific DNA sequence and blocks cytokinesis from happening until chromosome segregation is complete.','TIGR04285','nucleoid_noc'),(1327,'gnl|CDD|224392','Stage 0 sporulation protein J (antagonist of Soj) containing ParB-like nuclease domain [Transcription].','COG1475','Spo0J'),(1328,'gnl|CDD|234336','PRTRC system ParB family protein.  A novel genetic system characterized by six major proteins, included a ParB homolog and a ThiF homolog, is designated PRTRC, or ParB-Related,ThiF-Related Cassette. It is often found on plasmids. This protein family the member related to ParB, and is designated PRTRC system ParB family protein.','TIGR03734','PRTRC_parB'),(1329,'gnl|CDD|232860','ParB/RepB/Spo0J family partition protein.  This model represents the most well-conserved core of a set of chromosomal and plasmid partition proteins related to ParB, including Spo0J, RepB, and SopB. Spo0J has been shown to bind a specific DNA sequence that, when introduced into a plasmid, can serve as partition site. Study of RepB, which has nicking-closing activity, suggests that it forms a transient protein-DNA covalent intermediate during the strand transfer reaction.','TIGR00180','parB_part'),(1330,'gnl|CDD|218087','SWIM zinc finger.  This domain is found in bacterial, archaeal and eukaryotic proteins. It is predicted to be organised into two N-terminal beta-strands and a C-terminal alpha helix, thus possibly adopting a fold similar to that of the C2H2 zinc finger (pfam00096). SWIM is thought to be a versatile domain that can interact with DNA or proteins in different contexts.','pfam04434','SWIM'),(1331,'gnl|CDD|238393','Seryl-tRNA synthetase (SerRS) class II core catalytic domain. SerRS is responsible for the attachment of serine to the 3\' OH group of ribose of the appropriate tRNA. This domain It is primarily responsible for ATP-dependent formation of the enzyme bound aminoacyl-adenylate.  Class II assignment is based upon its structure and the presence of three characteristic sequence motifs in the core domain. SerRS synthetase is a homodimer.','cd00770','SerRS_core'),(1332,'gnl|CDD|223250','Seryl-tRNA synthetase [Translation, ribosomal structure and biogenesis].','COG0172','SerS'),(1333,'gnl|CDD|235461','seryl-tRNA synthetase; Provisional.','PRK05431','PRK05431'),(1334,'gnl|CDD|232965','seryl-tRNA synthetase.  This model represents the seryl-tRNA synthetase found in most organisms. This protein is a class II tRNA synthetase, and is recognized by the pfam model tRNA-synt_2b. The seryl-tRNA synthetases of two archaeal species, Methanococcus jannaschii and Methanobacterium thermoautotrophicum, differ considerably and are included in a different model [Protein synthesis, tRNA aminoacylation].','TIGR00414','serS'),(1335,'gnl|CDD|215364','seryl-tRNA synthetase.','PLN02678','PLN02678'),(1336,'gnl|CDD|216009','tRNA synthetase class II core domain (G, H, P, S and T).  Other tRNA synthetase sub-families are too dissimilar to be included. This domain is the core catalytic domain of tRNA synthetases and includes glycyl, histidyl, prolyl, seryl and threonyl tRNA synthetases.','pfam00587','tRNA-synt_2b'),(1337,'gnl|CDD|177954','seryl-tRNA synthetase.','PLN02320','PLN02320'),(1338,'gnl|CDD|238391','Class II tRNA amino-acyl synthetase-like catalytic core domain. Class II amino acyl-tRNA synthetases (aaRS) share a common fold and generally attach an amino acid to the 3\' OH of ribose of the appropriate tRNA.   PheRS is an exception in that it attaches the amino acid at the 2\'-OH group, like class I aaRSs. These enzymes are usually homodimers. This domain is primarily responsible for ATP-dependent formation of the enzyme bound aminoacyl-adenylate. The substrate specificity of this reaction is further determined by additional domains. Intererestingly, this domain is also found is asparagine synthase A (AsnA), in the accessory subunit of mitochondrial polymerase gamma and in the bacterial  ATP  phosphoribosyltransferase regulatory subunit HisZ.','cd00768','class_II_aaRS-like_core'),(1339,'gnl|CDD|238359','Gly_His_Pro_Ser_Thr_tRNA synthetase class II core domain. This domain is the core catalytic domain of tRNA synthetases of the subgroup containing glycyl, histidyl, prolyl, seryl and threonyl tRNA synthetases. It is primarily responsible for ATP-dependent formation of the enzyme bound aminoacyl-adenylate. These enzymes belong to class II aminoacyl-tRNA synthetases (aaRS) based upon their structure and the presence of three characteristic sequence motifs in the core domain. This domain is also found at the C-terminus of eukaryotic GCN2 protein kinase and at the N-terminus of the ATP phosphoribosyltransferase accessory subunit, HisZ and the accessory subunit of mitochondrial polymerase gamma (Pol gamma b) . Most class II tRNA synthetases are dimers, with this subgroup consisting of mostly homodimers. These enzymes attach a specific amino acid to the 3\' OH group of ribose of the appropriate tRNA.','cd00670','Gly_His_Pro_Ser_Thr_tRS_c'),(1340,'gnl|CDD|236555','pyrolysyl-tRNA synthetase; Reviewed.','PRK09537','pylS'),(1341,'gnl|CDD|234899','formamidopyrimidine/5-formyluracil/ 5-hydroxymethyluracil DNA glycosylase; Validated.','PRK01103','PRK01103'),(1342,'gnl|CDD|223344','Formamidopyrimidine-DNA glycosylase [DNA replication, recombination, and repair].','COG0266','Nei'),(1343,'gnl|CDD|233031','formamidopyrimidine-DNA glycosylase (fpg).  All proteins in the FPG family with known functions are FAPY-DNA glycosylases that function in base excision repair. Homologous to endonuclease VIII (nei). This family is based on the phylogenomic analysis of JA Eisen (1999, Ph.D. Thesis, Stanford University) [DNA metabolism, DNA replication, recombination, and repair].','TIGR00577','fpg'),(1344,'gnl|CDD|173271','formamidopyrimidine-DNA glycosylase; Provisional.','PRK14810','PRK14810'),(1345,'gnl|CDD|184831','formamidopyrimidine-DNA glycosylase; Provisional.','PRK14811','PRK14811'),(1346,'gnl|CDD|184410','formamidopyrimidine-DNA glycosylase; Provisional.','PRK13945','PRK13945'),(1347,'gnl|CDD|176800','N-terminal domain of Escherichia coli Fpg1/MutM and related bacterial DNA glycosylases.  This family contains the N-terminal domain of Escherichia coli Fpg1/MutM and related bacterial DNA glycosylases. It belongs to the FpgNei_N, [N-terminal domain of Fpg (formamidopyrimidine-DNA glycosylase, MutM)_Nei (endonuclease VIII)] domain superfamily. DNA glycosylases maintain genome integrity by recognizing base lesions created by ionizing radiation, alkylating or oxidizing agents, and endogenous reactive oxygen species. They initiate the base-excision repair process, which is completed with the help of enzymes such as phosphodiesterases, AP endonucleases, DNA polymerases and DNA ligases. DNA glycosylases cleave the N-glycosyl bond between the sugar and the damaged base, creating an AP (apurinic/apyrimidinic) site. Most FpgNei DNA glycosylases use their N-terminal proline residue as the key catalytic nucleophile, and the reaction proceeds via a Schiff base intermediate.  Escherichia coli Fpg mainly recognizes and excises damaged purines such as 8-oxo-7,8-dihydroguanine (8-oxoG) and 2,6-diamino-4-hydroxy-5-formamidopyrimidine (FapyG). It is bifunctional, having both a DNA glycosylase (recognition activity) and a AP lyase activity. In addition to this EcFpg-like_N domain, enzymes belonging to this family contain a helix-two turn-helix (H2TH) domain and a zinc-finger motif, which also contribute residues to the active site.','cd08966','EcFpg-like_N'),(1348,'gnl|CDD|216330','Formamidopyrimidine-DNA glycosylase N-terminal domain.  Formamidopyrimidine-DNA glycosylase (Fpg) is a DNA repair enzyme that excises oxidized purines from damaged DNA. This family is the N-terminal domain contains eight beta-strands, forming a beta-sandwich with two alpha-helices parallel to its edges.','pfam01149','Fapy_DNA_glyco'),(1349,'gnl|CDD|115485','Formamidopyrimidine-DNA glycosylase H2TH domain.  Formamidopyrimidine-DNA glycosylase (Fpg) is a DNA repair enzyme that excises oxidized purines from damaged DNA. This family is the central domain containing the DNA-binding helix-two turn-helix domain.','pfam06831','H2TH'),(1350,'gnl|CDD|214895','Formamidopyrimidine-DNA glycosylase N-terminal domain.  This entry represents the catalytic domain of DNA glycosylase/AP lyase enzymes, which are involved in base excision repair of DNA damaged by oxidation or by mutagenic agents. Most damage to bases in DNA is repaired by the base excision repair pathway. These enzymes are primarily from bacteria, and have both DNA glycosylase activity and AP lyase activity. Examples include formamidopyrimidine-DNA glycosylases (Fpg; MutM) and endonuclease VIII (Nei). Formamidopyrimidine-DNA glycosylases (Fpg, MutM) is a trifunctional DNA base excision repair enzyme that removes a wide range of oxidation-damaged bases (N-glycosylase activity; ) and cleaves both the 3\'- and 5\'-phosphodiester bonds of the resulting apurinic/apyrimidinic site (AP lyase activity; ). Fpg has a preference for oxidised purines, excising oxidized purine bases such as 7,8-dihydro-8-oxoguanine (8-oxoG). ITs AP (apurinic/apyrimidinic) lyase activity introduces nicks in the DNA strand, cleaving the DNA backbone by beta-delta elimination to generate a single-strand break at the site of the removed base with both 3\'- and 5\'-phosphates. Fpg is a monomer composed of 2 domains connected by a flexible hinge. The two DNA-binding motifs (a zinc finger and the helix-two-turns-helix motifs) suggest that the oxidized base is flipped out from double-stranded DNA in the binding mode and excised by a catalytic mechanism similar to that of bifunctional base excision repair enzymes. Fpg binds one ion of zinc at the C-terminus, which contains four conserved and essential cysteines.. Endonuclease VIII (Nei) has the same enzyme activities as Fpg above, but with a preference for oxidized pyrimidines, such as thymine glycol, 5,6-dihydrouracil and 5,6-dihydrothymine. These protein contains three structural domains: an N-terminal catalytic core domain, a central helix-two turn-helix (H2TH) module and a C-terminal zinc finger (see PDB:1K82). The N-terminal catalytic domain and the C-terminal zinc finger straddle the DNA with the long axis of the protein oriented roughly orthogonal to the helical axis of the DNA. Residues that contact DNA are located in the catalytic domain and in a beta-hairpin loop formed by the zinc finger.','smart00898','Fapy_DNA_glyco'),(1351,'gnl|CDD|182467','endonuclease VIII; Provisional.','PRK10445','PRK10445'),(1352,'gnl|CDD|176798','N-terminal domain of Fpg (formamidopyrimidine-DNA glycosylase, MutM)_Nei (endonuclease VIII) base-excision repair DNA glycosylases.  DNA glycosylases maintain genome integrity by recognizing base lesions created by ionizing radiation, alkylating or oxidizing agents, and endogenous reactive oxygen species. These enzymes initiate the base-excision repair process, which is completed with the help of enzymes such as phosphodiesterases, AP endonucleases, DNA polymerases and DNA ligases. DNA glycolsylases cleave the N-glycosyl bond between the sugar and the damaged base, creating an AP (apurinic/apyrimidinic) site. The FpgNei DNA glycosylases represent one of the two structural superfamilies of DNA glycosylases that recognize oxidized bases (the other is the HTH-GPD superfamily exemplified by Escherichia coli Nth). Most FpgNei DNA glycosylases use their N-terminal proline residue as the key catalytic nucleophile, and the reaction proceeds via a Schiff base intermediate. One exception is mouse Nei-like glycosylase 3 (Neil3) which forms a Schiff base intermediate via its N-terminal valine. In addition to this FpgNei_N domain, FpgNei proteins have a helix-two-turn-helix (H2TH) domain and a zinc (or zincless)-finger motif which also contribute residues to the active site. FpgNei DNA glycosylases have a broad substrate specificity. They are bifunctional, in addition to the glycosylase (recognition) activity, they have a lyase (cleaving) activity on the phosphodiester backbone of the DNA at the AP site. This superfamily includes eukaryotic, bacterial, and viral proteins.','cd08773','FpgNei_N'),(1353,'gnl|CDD|176810','Uncharacterized bacterial subgroup of the N-terminal domain of Fpg (formamidopyrimidine-DNA glycosylase, MutM)_Nei  (endonuclease VIII) base-excision repair DNA glycosylases.  This family is an uncharacterized bacterial subgroup of the FpgNei_N domain superfamily. DNA glycosylases maintain genome integrity by recognizing base lesions created by ionizing radiation, alkylating or oxidizing agents, and endogenous reactive oxygen species. They initiate the base-excision repair process, which is completed with the help of enzymes such as phosphodiesterases, AP endonucleases, DNA polymerases and DNA ligases. DNA glycosylases cleave the N-glycosyl bond between the sugar and the damaged base, creating an AP (apurinic/apyrimidinic) site. Most FpgNei DNA glycosylases use their N-terminal proline residue as the key catalytic nucleophile, and the reaction proceeds via a Schiff base intermediate. This N-terminal proline is conserved in this family. Escherichia coli Fpg prefers 8-oxo-7,8-dihydroguanine (8-oxoG) and oxidized purines and Escherichia coli Nei recognizes oxidized pyrimidines. However, neither Escherichia coli Fpg or Nei belong to this family. In addition to this BaFpgNei_N_4 domain, most enzymes belonging to this family contain a helix-two turn-helix (H2TH) domain and a zinc-finger motif.','cd08976','BaFpgNei_N_4'),(1354,'gnl|CDD|176807','Uncharacterized bacterial subgroup of the N-terminal domain of Fpg (formamidopyrimidine-DNA glycosylase, MutM)_Nei  (endonuclease VIII) base-excision repair DNA glycosylases.  This family is an uncharacterized bacterial subgroup of the FpgNei_N domain superfamily. DNA glycosylases maintain genome integrity by recognizing base lesions created by ionizing radiation, alkylating or oxidizing agents, and endogenous reactive oxygen species. They initiate the base-excision repair process, which is completed with the help of enzymes such as phosphodiesterases, AP endonucleases, DNA polymerases and DNA ligases. DNA glycosylases cleave the N-glycosyl bond between the sugar and the damaged base, creating an AP (apurinic/apyrimidinic) site. Most FpgNei DNA glycosylases use their N-terminal proline residue as the key catalytic nucleophile, and the reaction proceeds via a Schiff base intermediate. This N-terminal proline is conserved in this family. Escherichia coli Fpg prefers 8-oxo-7,8-dihydroguanine (8-oxoG) and oxidized purines and Escherichia coli Nei recognizes oxidized pyrimidines. However, neither Escherichia coli Fpg or Nei belong to this family. In addition to this BaFpgNei_N_1 domain, enzymes belonging to this family contain a helix-two turn-helix (H2TH) domain and a zinc-finger motif.','cd08973','BaFpgNei_N_1'),(1355,'gnl|CDD|222194','AAA domain.','pfam13521','AAA_28'),(1356,'gnl|CDD|225713','Predicted ATPase/kinase involved in NAD metabolism [Coenzyme metabolism].','COG3172','NadR'),(1357,'gnl|CDD|233448','nicotinamide-nucleotide adenylyltransferase, NadR type.  The NadR protein of E. coli and closely related bacteria is both enzyme and regulatory protein. The first 60 or so amino acids, N-terminal to the region covered by this model, is a DNA-binding helix-turn-helix domain (pfam01381) responsible for repressing the nadAB genes of NAD de novo biosynthesis. The NadR homologs in Mycobacterium tuberculosis, Haemophilus influenzae, and others appear to lack the repressor domain. NadR has recently been shown to act as an enzyme of the salvage pathway of NAD biosynthesis, nicotinamide-nucleotide adenylyltransferase; members of this family are presumed to share this activity. E. coli NadR has also been found to regulate the import of its substrate, nicotinamide ribonucleotide, but it is not known if the other members of this model share that activity.','TIGR01526','nadR_NMN_Atrans'),(1358,'gnl|CDD|222295','Methyltransferase domain.  This family contains methyltransferase domains.','pfam13659','Methyltransf_26'),(1359,'gnl|CDD|223288','Superfamily I DNA and RNA helicases [DNA replication, recombination, and repair].','COG0210','UvrD'),(1360,'gnl|CDD|233261','ATP-dependent DNA helicase PcrA.  Designed to identify pcrA members of the uvrD/rep subfamily [DNA metabolism, DNA replication, recombination, and repair].','TIGR01073','pcrA'),(1361,'gnl|CDD|130146','ATP-dependent DNA helicase Rep.  Designed to identify rep members of the uvrD/rep subfamily [DNA metabolism, DNA replication, recombination, and repair].','TIGR01074','rep'),(1362,'gnl|CDD|236976','DNA-dependent helicase II; Provisional.','PRK11773','uvrD'),(1363,'gnl|CDD|130147','DNA helicase II.  Designed to identify uvrD members of the uvrD/rep subfamily [DNA metabolism, DNA replication, recombination, and repair].','TIGR01075','uvrD'),(1364,'gnl|CDD|182838','ATP-dependent DNA helicase Rep; Provisional.','PRK10919','PRK10919'),(1365,'gnl|CDD|222073','UvrD-like helicase C-terminal domain.  This domain is found at the C-terminus of a wide variety of helicase enzymes. This domain has a AAA-like structural fold.','pfam13361','UvrD_C'),(1366,'gnl|CDD|216004','UvrD/REP helicase N-terminal domain.  The Rep family helicases are composed of four structural domains. The Rep family function as dimers. REP helicases catalyze ATP dependent unwinding of double stranded DNA to single stranded DNA. Some members have large insertions near to the carboxy-terminus relative to other members of the family.','pfam00580','UvrD-helicase'),(1367,'gnl|CDD|224000','ATP-dependent exoDNAse (exonuclease V) beta subunit (contains helicase and exonuclease domains) [DNA replication, recombination, and repair].','COG1074','RecB'),(1369,'gnl|CDD|234013','helicase-exonuclease AddAB, AddA subunit, Firmicutes type.  AddAB, also called RexAB, substitutes for RecBCD in several bacterial lineages. These DNA recombination proteins act before synapse and are particularly important for DNA repair of double-stranded breaks by homologous recombination. The term AddAB is used broadly, with AddA homologous between the Firmicutes (as modeled here) and the alphaproteobacteria, while the partner AddB proteins show no strong homology across the two groups of species [DNA metabolism, DNA replication, recombination, and repair].','TIGR02785','addA_Gpos'),(1371,'gnl|CDD|182930','DNA helicase IV; Provisional.','PRK11054','helD'),(1373,'gnl|CDD|234012','double-strand break repair helicase AddA, alphaproteobacterial type.  AddAB, also called RexAB, substitutes for RecBCD in several bacterial lineages. These DNA recombination proteins act before synapse and are particularly important for DNA repair of double-stranded breaks by homologous recombination. The term AddAB is used broadly, with AddA homologous between the alphaproteobacteria (as modeled here) and the Firmicutes, while the partner AddB proteins show no strong homology across the two groups of species [DNA metabolism, DNA replication, recombination, and repair].','TIGR02784','addA_alphas'),(1375,'gnl|CDD|237554','putative recombination protein RecB; Provisional.','PRK13909','PRK13909'),(1376,'gnl|CDD|233050','exodeoxyribonuclease V, beta subunit.  The RecBCD holoenzyme is a multifunctional nuclease with potent ATP-dependent exodeoxyribonuclease activity. Ejection of RecD, as occurs at chi recombinational hotspots, cripples exonuclease activity in favor of recombinagenic helicase activity. All proteins in this family for which functions are known are DNA-DNA helicases that are used as part of an exonuclease-helicase complex (made up of RecBCD homologs) that function to generate substrates for the initiation of recombination and recombinational repair. This family is based on the phylogenomic analysis of JA Eisen (1999, Ph.D. Thesis, Stanford University) [DNA metabolism, DNA replication, recombination, and repair].','TIGR00609','recB'),(1378,'gnl|CDD|222209','Family description.  This domain is found at the C-terminus of a wide variety of helicase enzymes. This domain has a AAA-like structural fold.','pfam13538','UvrD_C_2'),(1379,'gnl|CDD|222005','Part of AAA domain.','pfam13245','AAA_19'),(1380,'gnl|CDD|236784','exonuclease V subunit beta; Provisional.','PRK10876','recB'),(1381,'gnl|CDD|234065','RNA polymerase sigma factor, sigma-70 family.  This model encompasses all varieties of the sigma-70 type sigma factors including the ECF subfamily. A number of sigma factors have names with a different number than 70 (i.e. sigma-38), but in fact, all except for the Sigma-54 family (TIGR02395) are included within this family. Several PFAM models hit segments of these sequences including Sigma-70 region 2 (pfam04542) and Sigma-70, region 4 (pfam04545), but not always above their respective trusted cutoffs.','TIGR02937','sigma70-ECF'),(1382,'gnl|CDD|236306','RNA polymerase sigma factor SigB; Validated.','PRK08583','PRK08583'),(1383,'gnl|CDD|218139','Sigma-70, region 4.  Region 4 of sigma-70 like sigma-factors are involved in binding to the -35 promoter element via a helix-turn-helix motif. Due to the way Pfam works, the threshold has been set artificially high to prevent overlaps with other helix-turn-helix families. Therefore there are many false negatives.','pfam04545','Sigma70_r4'),(1384,'gnl|CDD|234078','RNA polymerase sigma-70 factor, sigma-B/F/G subfamily.  This group of similar sigma-70 factors includes clades found in Bacilli (including the sporulation factors SigF:TIGR02885 and SigG:TIGR02850 as well as SigB:TIGR02941), and the high GC gram positive bacteria (Actinobacteria) where a variable number of them are found depending on the lineage.','TIGR02980','SigBFG'),(1385,'gnl|CDD|100119','Sigma70, region (SR) 4 refers to the most C-terminal of four conserved domains found in Escherichia coli (Ec) sigma70, the main housekeeping sigma, and related sigma-factors (SFs). A SF is a dissociable subunit of RNA polymerase, it directs bacterial or plastid core RNA polymerase to specific promoter elements located upstream of transcription initiation points. The SR4 of Ec sigma70 and other essential primary SFs contact promoter sequences located 35 base-pairs upstream of the initiation point, recognizing a 6-base-pair -35 consensus TTGACA.  Sigma70 related SFs also include SFs which are dispensable for bacterial cell growth for example Ec sigmaS, SFs which activate regulons in response to a specific signal for example heat-shock Ec sigmaH, and a group of SFs which includes the extracytoplasmic function (ECF) SFs and is typified by Ec sigmaE which contains SR2 and -4 only. ECF SFs direct the transcription of genes that regulate various responses including periplasmic stress and pathogenesis.   Ec sigmaE SR4 also contacts the -35 element, but recognizes a different consensus (a 7-base-pair GGAACTT).  Plant SFs recognize sigma70 type promoters and direct transcription of the major plastid RNA polymerase, plastid-encoded RNA polymerase (PEP).','cd06171','Sigma70_r4'),(1386,'gnl|CDD|224112','DNA-directed RNA polymerase specialized sigma subunit [Transcription].','COG1191','FliA'),(1387,'gnl|CDD|131987','RNA polymerase sigma-B factor.  This sigma factor is restricted to certain lineages of the order Bacillales including Staphylococcus , Listeria and Bacillus.','TIGR02941','Sigma_B'),(1388,'gnl|CDD|180266','sporulation sigma factor SigK; Reviewed.','PRK05803','PRK05803'),(1389,'gnl|CDD|233885','RNA polymerase sigma factor, FliA/WhiG family.  Most members of this family are the flagellar operon sigma factor FliA, controlling transcription of bacterial flagellar genes by RNA polymerase. An exception is the sigma factor WhiG in the genus Streptomyces, involved in the production of sporulating aerial mycelium.','TIGR02479','FliA_WhiG'),(1390,'gnl|CDD|235901','flagellar biosynthesis sigma factor; Validated.','PRK06986','fliA'),(1391,'gnl|CDD|223348','Site-specific DNA methylase [DNA replication, recombination, and repair].','COG0270','Dcm'),(1392,'gnl|CDD|233085','DNA-methyltransferase (dcm).  All proteins in this family for which functions are known are DNA-cytosine methyltransferases. This family is based on the phylogenomic analysis of JA Eisen (1999, Ph.D. Thesis, Stanford University) [DNA metabolism, DNA replication, recombination, and repair].','TIGR00675','dcm'),(1393,'gnl|CDD|215747','C-5 cytosine-specific DNA methylase.','pfam00145','DNA_methylase'),(1394,'gnl|CDD|238192','Cytosine-C5 specific DNA methylases; Methyl transfer reactions play an important role in many aspects of biology. Cytosine-specific DNA methylases are found both in prokaryotes and eukaryotes. DNA methylation, or the covalent addition of a methyl group to cytosine within the context of the CpG dinucleotide, has profound effects on the mammalian genome. These effects include transcriptional repression via inhibition of transcription factor binding or the recruitment of methyl-binding proteins and their associated chromatin remodeling factors, X chromosome inactivation, imprinting and the suppression of parasitic DNA sequences. DNA methylation is also essential for proper embryonic development and is an important player in both DNA repair and genome stability.','cd00315','Cyt_C5_DNA_methylase'),(1395,'gnl|CDD|213552','(p)ppGpp synthetase, RelA/SpoT family.  The functions of E. coli RelA and SpoT differ somewhat. RelA (EC 2.7.6.5) produces pppGpp (or ppGpp) from ATP and GTP (or GDP). SpoT (EC 3.1.7.2) degrades ppGpp, but may also act as a secondary ppGpp synthetase. The two proteins are strongly similar. In many species, a single homolog to SpoT and RelA appears reponsible for both ppGpp synthesis and ppGpp degradation. (p)ppGpp is a regulatory metabolite of the stringent response, but appears also to be involved in antibiotic biosynthesis in some species [Cellular processes, Adaptations to atypical conditions].','TIGR00691','spoT_relA'),(1396,'gnl|CDD|223394','Guanosine polyphosphate pyrophosphohydrolases/synthetases [Signal transduction mechanisms / Transcription].','COG0317','SpoT'),(1397,'gnl|CDD|222047','HD domain.  HD domains are metal dependent phosphohydrolases.','pfam13328','HD_4'),(1398,'gnl|CDD|236843','bifunctional (p)ppGpp synthetase II/ guanosine-3\',5\'-bis pyrophosphate 3\'-pyrophosphohydrolase; Provisional.','PRK11092','PRK11092'),(1399,'gnl|CDD|198384','N-terminal catalytic domain of GIY-YIG intron endonuclease I-TevI, I-BmoI, I-BanI, I-BthII and similar proteins.  I-TevI is a site-specific GIY-YIG homing endonuclease encoded within the group I intron of the thymidylate synthase gene (td) from Escherichia coli phage T4. It functions as an endonuclease that catalyzes the first step in intron homing by generating a double-strand break in the intronless td allele within a sequence designated the homing site. I-TevI recognizes its extensive 37 base pair DNA target in a site-specific, but sequence-tolerant manner. The cleavage site is located at 23 (upper strand) and 25 (lower strand) nucleotides upstream of the intron insertion site. A divalent cation, such as Mg2+, is required for the catalysis. I-TevI also acts as a repressor of its own transcription. It binds an operator that is located upstream of the I-TevI coding sequence and overlaps the T4 late promoter, which drives I-TevI expression from within the td intron. I-TevI binds the homing sites and the operator with the same affinity, but cleaves the homing site more efficiently than the operator. I-TevI consists of an N-terminal catalytic domain, containing the GIY-YIG motif, and a C-terminal DNA-binding domain that binds DNA as a monomer, joined by a flexible linker. The C-terminal domain includes three subdomains: a zinc finger, a minor-groove binding alpha-helix (NUMOD3, nuclease-associated modular domain 3), and a helix-turn-helix domain (HTH). The last two are responsible for DNA-binding. The zinc finger is part of the linker and not required for DNA-binding. It is implicated as a distance sensor to constrain the catalytic domain to cleave the homing site at a fixed position. None of other GIY-YIG endonucleases have been found to have the zinc finger motif. This family also includes a reduced activity isoschizomer of I-TevI, I-BmoI, which is encoded within the group I intron of the thymidylate synthase (TS) gene (thyA) from Bacillus mojavensis. I-BmoI catalyzes the first step in intron homing by generating a double-strand break in the intronless td allele within a sequence designated the homing site in the presence of a divalent cation cofactor, such as Mg2+. In the absence of Mg2+, I-Bmol only nicks one of the strands. Both I-BmoI and I-TevI bind a homologous stretch of TS-encoding DNA as monomers, but use different strategies to distinguish intronless from intron-containing substrates. I-TevI recognizes substrates at the level of DNA-binding. However, I-BmoI binds both intron-containing and intronless TS-encoding substrates, but efficiently cleaves only intronless substrate. Afterwards they cleave their respective intronless substrates in the same positions, and both require a critical G-C base pair adjacent to the top strand site for efficient cleavage. The C-terminal domain of I-BmoI has nuclease-associated modular DNA-binding domains (NUMODs), but lacks the zinc finger, which is different from that of I-TevI. Although the zinc finger implicated as a distance determination in I-TevI is absent, I-BmoI still possesses some cleavage distance discrimination. Besides I-TevI and I-BmoI, this family contains a putative GIY-YIG homing endonuclease, I-BanI, encoded within the self-splicing group I intron of nrdE gene from Bacillus anthracis. It contains two major domains, the N-terminal GIY-YIG domain and the C-terminal DNA-binding domain that consists of a minor-groove DNA binding alpha-helix motif and a helix-turn-helix (HTH) motif. I-BanI generates a double-strand break (DSB) in the intronless nrdE gene. The cleavage site is located at 5 and 7 nucleotides upstream of the intron insertion site, with 2-nucleotide 3\' extensions. The recognition site is 35 to 40 base pairs and covers the cleavage site with a bias toward the downstream region including the (intervening sequence) IVS insertion site. Moreover, this family contains another putative GIY-YIG homing endonuclease, I-BthII, encoded within the self-splicing group I intron of nrdF gene from Bacillus thuringiensis ssp. pakistani. It contains a GIY-YIG motif that generates a double-strand break (DSB) in the intronless nrdF gene. The cleavage site is located at 7 and 9 nucleotides upstream of the intron insertion site, leaving 2-nucleotide 3\' extensions. The recognition site is 27 to 29 base pairs with the DSB cleavage site at the 5\'-end of the top strand, and with the intervening sequence (IVS) insertion site approximately in the middle of the recognition site.','cd10437','GIY-YIG_HE_I-TevI_like'),(1400,'gnl|CDD|198398','GIY-YIG domain of LuxR and ArsR family transcriptional regulators, and uncharacterized hypothetical proteins found in bacteria.  The family includes some bacterial LuxR and ArsR family transcriptional regulators.  The a C-terminal conserved domain shows sequence similarity to the N-terminal catalytic GIY-YIG domains of intron-encoded homing endonucleases. Besides, they have an N-terminally fused transcriptional regulators module, comprising the winged helix-turn-helix (wHTH) domain and uncharacterized domain DUF2087. At this point, they are distinct from GIY-YIG homing endonucleases, which typically contain a variety of C-terminally fused nuclease-associated modular DNA-binding domains (NUMODs). Moreover, some key residues relevant to catalysis in GIY-YIG endonucleases are mutanted or absent in this family, which suggests that members in this family might lose the catalytic function that GIY-YIG endonucleases possess. This family also includes many uncharacterized hypothetical proteins that consist of a standalone GIY-YIG like domain.','cd10451','GIY-YIG_LuxR_like'),(1401,'gnl|CDD|198390','GIY-YIG domain of uncharacterized hypothetical protein found in phycodnavirus PBCV-1 DNA virus, T. thermophila Tlr element eoncoding protein Tlr8p, and similar proteins found in bacteria.  The family includes a group of diverse uncharacterized hypothetical proteins with a GIY-YIG domain that shows statistically significant similarity to the N-terminal catalytic domains of GIY-YIG family of intron-encoded homing endonuclease  I-TevI.  Similar to I-TevI, family members from phycodnavirus PBCV-1 DNA virus have nuclease-associated modular DNA-binding domains (NUMODs) and a helix-turn-helix (HTH) domain C-terminally fused to the GIY-YIG domain, which suggests that these PBCV-1 acquired the I-TevI-like homing endonucleases from phages by horizontal gene transfer. This family also includes proteins that appear to connect homing endonucleases with Penelope elements, such as Tetrahymena thermophila Tlr element encoding protein Tlr8p that possess additional N-terminal and central structural regions, followed by a putative superfamily 1 helicase domain and I-TevI-like GIY-YIG domain, but lacks the NUMOD domains and HTH domain. It is suggested that the Tlr8p element could have acquired its GIY-YIG domain w ithin the nucleus of the ciliate cell infected by the Phycodnavirus. Some family members only contain a standalone GIY-YIG domain and their biological functions are unclear.','cd10443','GIY-YIG_HE_Tlr8p_PBC-V_li'),(1402,'gnl|CDD|151879','DNA alpha-glucosyltransferase.  The T4 bacteriophage of E.coli protects its DNA via two glycosyltransferases which glucosylate 5-hydroxymethyl cytosines (5-HMC) using UDP-glucose. These two proteins are the retaining alpha-glucosyltransferase (AGT) and the inverting beta-glucosyltransferase (BGT). The proteins in this family are AGT. AGT adopts the GT-B fold and binds both the sugar donor and acceptor to the C-terminal domain. There is evidence for a role of AGT in the base-flipping mechanism and for its specific recognition of the acceptor base.','pfam11440','AGT'),(1403,'gnl|CDD|223515','Glycosyltransferase [Cell envelope biogenesis, outer membrane].','COG0438','RfaG'),(1404,'gnl|CDD|224130','dTDP-glucose pyrophosphorylase [Cell envelope biogenesis, outer membrane].','COG1209','RfbA'),(1405,'gnl|CDD|133019','G1P_TT_short is the short form of glucose-1-phosphate thymidylyltransferase.  This family is the short form of glucose-1-phosphate thymidylyltransferase.  Glucose-1-phosphate thymidylyltransferase catalyses the formation of dTDP-glucose, from dTTP and glucose 1-phosphate. It is the first enzyme in the biosynthesis of dTDP-L-rhamnose, a cell wall constituent and a feedback inhibitor of the enzyme.There are two forms of   Glucose-1-phosphate thymidylyltransferase in bacteria and archeae; short form and long form. The homotetrameric, feedback inhibited short form is found in numerous bacterial species that produce dTDP-L-rhamnose. The long form, which has an extra 50 amino acids c-terminal, is found in many species for which it serves as a sugar-activating enzyme for antibiotic biosynthesis and or other, unknown pathways, and in which dTDP-L-rhamnose is not necessarily produced.','cd02538','G1P_TT_short'),(1406,'gnl|CDD|133032','G1P_TT_long represents the long form of glucose-1-phosphate thymidylyltransferase.  This family is the long form of Glucose-1-phosphate thymidylyltransferase.  Glucose-1-phosphate thymidylyltransferase catalyses the formation of dTDP-glucose, from dTTP and glucose 1-phosphate. It is the first enzyme in the biosynthesis of dTDP-L-rhamnose, a cell wall constituent and a feedback inhibitor of the enzyme.There are two forms of   Glucose-1-phosphate thymidylyltransferase in bacteria and archeae; short form and long form.  The long form, which has an extra 50 amino acids c-terminal, is found in many species for which it serves as a sugar-activating enzyme for antibiotic biosynthesis and or other, unknown pathways, and in which dTDP-L-rhamnose is not necessarily produced.The long from enzymes also have a left-handed parallel helix domain at the c-terminus, whereas, th eshort form enzymes do not have this domain. The homotetrameric, feedback inhibited short form is found in numerous bacterial species that produce dTDP-L-rhamnose.','cd04189','G1P_TT_long'),(1407,'gnl|CDD|133024','NTP_transferases catalyze the transfer of nucleotides onto phosphosugars.  Nucleotidyltransferases transfer nucleotides onto phosphosugars.  The enzyme family includes Alpha-D-Glucose-1-Phosphate Cytidylyltransferase, Mannose-1-phosphate guanyltransferase, and Glucose-1-phosphate thymidylyltransferase. The products are activated sugars that are precursors for synthesis of lipopolysaccharide, glycolipids and polysaccharides.','cd04181','NTP_transferase'),(1408,'gnl|CDD|233311','glucose-1-phosphate thymidylylransferase, long form.  The family of known and putative glucose-1-phosphate thymidyltransferase (also called dTDP-glucose synthase) shows a deep split into a short form (see TIGR01207) and a long form described by this model. The homotetrameric short form is found in numerous bacterial species that incorporate dTDP-L-rhamnose, which it helps synthesize, into the cell wall. It is subject to feedback inhibition. This form, in contrast, is found in many species for which it serves as a sugar-activating enzyme for antibiotic biosynthesis and or other, unknown pathways, and in which dTDP-L-rhamnose is not necessarily produced. Alternate name: dTDP-D-glucose synthase.','TIGR01208','rmlA_long'),(1409,'gnl|CDD|130274','glucose-1-phosphate thymidylyltransferase, short form.  Alternate name: dTDP-D-glucose synthase homotetramer This model describes a tightly conserved but broadly distributed subfamily (here designated as short form) of known and putative bacterial glucose-1-phosphate thymidylyltransferases. It is well characterized in several species as the first of four enzymes involved in the biosynthesis of dTDP-L-rhamnose, a cell wall constituent and a feedback inhibitor of the enzyme [Cell envelope, Biosynthesis and degradation of surface polysaccharides and lipopolysaccharides].','TIGR01207','rmlA'),(1410,'gnl|CDD|234433','UDP-N-acetylglucosamine diphosphorylase/glucosamine-1-phosphate N-acetyltransferase.  The MJ_1101 protein from Methanococcus jannaschii has been characterized as the GlmU enzyme catalyzing the final two steps of UDP-GlcNAc biosynthesis. Many of the genes identified by this model are in proximity to the GlmS and GlmM genes and are also presumed to be GlmU. However, some archaeal genomes contain multiple closely-related homologs from this family and it is not clear what the substrate specificity is for each of them.','TIGR03992','Arch_glmU'),(1411,'gnl|CDD|185377','glucose-1-phosphate thymidylyltransferase RfbA; Provisional.','PRK15480','PRK15480'),(1412,'gnl|CDD|224129','Nucleoside-diphosphate-sugar pyrophosphorylase involved in lipopolysaccharide biosynthesis/translation initiation factor 2B, gamma/epsilon subunits (eIF-2Bgamma/eIF-2Bepsilon) [Cell envelope biogenesis, outer membrane / Translation, ribosomal structure and biogenesis].','COG1208','GCD1'),(1413,'gnl|CDD|215940','Nucleotidyl transferase.  This family includes a wide range of enzymes which transfer nucleotides onto phosphosugars.','pfam00483','NTP_transferase'),(1414,'gnl|CDD|133021','Prokaryotic UGPase catalyses the synthesis of UDP-glucose.  Prokaryotic UDP-Glucose Pyrophosphorylase (UGPase) catalyzes a reversible production of UDP-Glucose  and pyrophosphate (PPi) from glucose-1-phosphate and UTP.  UDP-glucose plays pivotal roles in galactose utilization, in glycogen synthesis, and in the synthesis of the carbohydrate moieties of glycolipids , glycoproteins , and proteoglycans. UGPase is found in both prokaryotes and eukaryotes, although prokaryotic and eukaryotic forms of UGPase catalyze the same reaction, they share low sequence similarity.','cd02541','UGPase_prokaryotic'),(1415,'gnl|CDD|224131','UDP-glucose pyrophosphorylase [Cell envelope biogenesis, outer membrane].','COG1210','GalU'),(1416,'gnl|CDD|133048','NTP_trnasferase_like_2 is a member of the nucleotidyl transferase family.  This is a subfamily of nucleotidyl transferases. Nucleotidyl transferases transfer nucleotides onto phosphosugars. The activated sugars are precursors for synthesis of lipopolysaccharide, glycolipids and polysaccharides. Other subfamilies of nucleotidyl transferases include Alpha-D-Glucose-1-Phosphate Cytidylyltransferase, Mannose-1-phosphate guanyltransferase, and Glucose-1-phosphate thymidylyltransferase.','cd06426','NTP_transferase_like_2'),(1417,'gnl|CDD|133047','N-terminal domain of the M1P-guanylyltransferase B-isoform like proteins.  GDP-mannose pyrophosphorylase  (GTP: alpha-d-mannose-1-phosphate guanyltransferase) catalyzes the formation of GDP-d-mannose from GTP and alpha-d-mannose-1-Phosphate. It contains an N-terminal catalytic domain and a C-terminal Lefthanded-beta-Helix fold domain. GDP-d-mannose is the activated form of mannose for formation of cell wall lipoarabinomannan and various mannose-containing glycolipids and polysaccharides. The function of GDP-mannose pyrophosphorylase is essential for cell wall integrity, morphogenesis and viability. Repression of GDP-mannose pyrophosphorylase in yeast leads to phenotypes, such as cell lysis, defective cell wall, and failure of polarized growth and cell separation.','cd06425','M1P_guanylylT_B_like_N'),(1418,'gnl|CDD|233272','UTP-glucose-1-phosphate uridylyltransferase.  Built to distinquish between the highly similar genes galU and galF [Cell envelope, Biosynthesis and degradation of surface polysaccharides and lipopolysaccharides].','TIGR01099','galU'),(1419,'gnl|CDD|133044','NTP_transferase_like_1 is a member of the nucleotidyl transferase family.  This is a subfamily of nucleotidyl transferases. Nucleotidyl transferases transfer nucleotides onto phosphosugars. The activated sugars are precursors for synthesis of lipopolysaccharide, glycolipids and polysaccharides. Other subfamilies of nucleotidyl transferases include Alpha-D-Glucose-1-Phosphate Cytidylyltransferase, Mannose-1-phosphate guanyltransferase, and Glucose-1-phosphate thymidylyltransferase.','cd06422','NTP_transferase_like_1'),(1420,'gnl|CDD|133065','WcbM_like is a subfamily of nucleotidyl transferases.  WcbM protein of Burkholderia mallei is involved in the biosynthesis, export or translocation of capsule. It is a subfamily of nucleotidyl transferases that transfer nucleotides onto phosphosugars.','cd06915','NTP_transferase_WcbM_like'),(1421,'gnl|CDD|133014','Phosphocholine cytidylyltransferases catalyze the synthesis of CDP-choline.  This family contains proteins similar to prokaryotic phosphocholine (P-cho) cytidylyltransferases. Phosphocholine (PC) cytidylyltransferases catalyze the transfer of a cytidine monophosphate from CTP to phosphocholine to form CDP-choline. PC is the most abundant phospholipid in eukaryotic membranes and it is also important in prokaryotic membranes. For pathogenic prokaryotes, the cell surface PC facilitates the interaction with host surface and induces attachment and invasion. In addition cell wall PC serves as scaffold for a group of choline-binding proteins that are secreted from the cells. Phosphocholine (PC) cytidylyltransferase is a key enzyme in the prokaryotic choline metabolism pathway. It has been hypothesized to consist of a choline transport system, a choline kinase, CTP:phosphocholine cytidylyltransferase, and a choline phosphotransferase that transfers P-Cho from CDP-Cho to either lipoteichoic acid or lipopolysaccharide.','cd02523','PC_cytidylyltransferase'),(1422,'gnl|CDD|133041','The N-terminal domain of gamma subunit of the eIF-2B is a subfamily of glycosyltransferase 2.  N-terminal domain of gamma subunit of the eukaryotic translation initiation factor 2B (eIF-2B): eIF-2B is a guanine nucleotide-exchange factor which mediates the exchange of GDP (bound to initiation factor eIF2) for GTP, generating active eIF2.GTP complex. EIF2B is a complex multimeric protein consisting of five subunits named alpha, beta, gamma, delta and epsilon. Subunit gamma shares sequence similarity with epsilon subunit, and with a family of bifunctional nucleotide-binding enzymes such as ADP-glucose pyrophosphorylase, suggesting that epsilon subunit may play roles in nucleotide binding activity. In yeast, eIF2B gamma enhances the activity of eIF2B-epsilon leading to the idea that these subunits form the catalytic subcomplex.','cd04198','eIF-2B_gamma_N'),(1423,'gnl|CDD|182252','GalU regulator GalF; Provisional.','PRK10122','PRK10122'),(1424,'gnl|CDD|227093','CTP:phosphocholine cytidylyltransferase involved in choline phosphorylation for cell surface LPS epitopes [Cell envelope biogenesis, outer membrane].','COG4750','LicC'),(1425,'gnl|CDD|130175','UTP-glucose-1-phosphate uridylyltransferase, non-catalytic GalF subunit.  GalF is a non-catalytic subunit of the UTP-glucose pyrophosphorylase modulating the enzyme activity to increase the formation of UDP-glucose [Regulatory functions, Protein interactions].','TIGR01105','galF'),(1426,'gnl|CDD|133001','The N-terminal of eIF-2B_gamma_like is predicted to have glycosyltransferase activity.  N-terminal domain of eEIF-2B epsilon and gamma, subunits of eukaryotic translation initiators, is a subfamily of glycosyltranferase 2 and is predicted to have glycosyltranferase activity. eIF-2B is a guanine nucleotide-exchange factor which mediates the exchange of GDP (bound to initiation factor eIF2) for GTP, generating active eIF2.GTP complex. EIF2B is a complex multimeric protein consisting of five subunits named alpha, beta, gamma, delta and epsilon. Subunit epsilon shares sequence similarity with gamma subunit, and with a family of bifunctional nucleotide-binding enzymes such as ADP-glucose pyrophosphorylase, suggesting that epsilon subunit may play roles in nucleotide binding activity. In yeast, eIF2B gamma enhances the activity of eIF2B-epsilon leading to the idea that these subunits form the catalytic subcomplex.','cd02507','eIF-2B_gamma_N_like'),(1427,'gnl|CDD|184021','UTP--glucose-1-phosphate uridylyltransferase subunit GalU; Provisional.','PRK13389','PRK13389'),(1428,'gnl|CDD|133020','N-terminal domain of bacterial GlmU.  The N-terminal domain of N-Acetylglucosamine-1-phosphate uridyltransferase (GlmU). GlmU is an essential bacterial enzyme with both an acetyltransferase and an uridyltransferase
[truncated: 27,386,384 more chars]
