# Supplementary material for: Characterization of Paenibacillus larvae bacteriophages and their genomic relationships to firmicute bacteriophages
Source: BMC Genomics. 2014 Aug 30;15(1):745. doi: 10.1186/1471-2164-15-745 (PMC4168068; doi:10.1186/1471-2164-15-745)
Supplement: Supplementary file 2 — Additional file 2: Spreadsheet exported from the Phamerator database to report all phage gene products in the database, the phams to which the gene products are assigned, and the conserved domains found in gene products in those phams. (XLSX 1 MB) [file 12864_2014_6449_MOESM2_ESM.xlsx]

## Sheet: bphage5 Pham Table
domains	pham	number of members	mean translation length	Interesting?	B-0305phi8-36	B-250	B-AP50	B-Andromeda	B-B103	B-B4-rV	B-B5S-rV	B-BCD7-rV	B-BCJA1c-r	B-BCP78-r	B-BCU4-rV	B-BMBtp2	B-BPS13-rV	B-BV1-r	B-Bam35c	B-Basilisk	B-Bastille	B-BceA1	B-BtCS33	B-CAM003-JMU	B-Curly	B-Eoghan	B-Evoli-JMU	B-Finn	B-G	B-GA-1	B-GIL16c	B-Gemini	B-Gir1-JMU	B-Hakuna-DRAFT-JMU	B-HoodyT-JMU	B-IEBH-r	B-JL	B-JPB9_Draft-JMU	B-MG-B1	B-Megatron-DRAFT-JMU	B-Nf	B-PBC1	B-PM1-r	B-PZA	B-Pappano-JMU	B-Pegasus-DRAFT-JMU	B-Pleiades-JMU	B-Polaris-JMU	B-Riley-DRAFT-JMU
phage terminase, small subunit, putative, P27 family. This model describes a distinct family of phage (and integrated prophage) putative terminase small subunit. Members tend to be adjacent to the phage terminase large subunit gene [Mobile and extrachromosomal element functions, Prophage functions].... Phage terminase, small subunit.	656	6	103.667
Phage terminase-like protein, large subunit [General function prediction only].... Phage Terminase. The majority of the members of this family are bacteriophage proteins, several of which are thought to be terminase large subunit proteins. There are also a number of bacterial proteins of unknown function.	399	20	566.55																				B-BtCS33_gp02
phage portal protein, HK97 family. This model represents one of several distantly related families of phage portal protein. This protein forms a hole, or portal, that enables DNA passage during packaging and ejection. It also forms the junction between the phage head (capsid) and the tail proteins. It functions as a dodecamer of a single polypeptide of average mol. wt. of 40-90 KDa [Mobile and ex…	657	6	378.833
ATP-dependent Clp protease-like protein; Reviewed.... Nodulation formation efficiency D (NfeD) is a membrane-bound ClpP-class protease. Nodulation formation efficiency D (NfeD; stomatin operon partner protein, STOPP; DUF107) is a member of membrane-anchored ClpP-class proteases. Currently, more than 300 NfeD homologs have been identified - all of which are bacterial or archaeal in origin. Majorit…	658	8	252.25																				B-BtCS33_gp04
phage major capsid protein, HK97 family. This model family represents the major capsid protein component of the heads (capsids) of bacteriophage HK97, phi-105, P27, and related phage. This model represents one of several analogous families lacking detectable sequence similarity. The gene encoding this component is typically located in an operon encoding the small and large terminase subunits, the…	659	6	381.833
\N	5911	1	57
Phage gp6-like head-tail connector protein. This family of proteins contain head-tail connector proteins related to gp6 from bacteriophage HK97. A structure of this protein shows similarity to gp15 a well characterized connector component of bacteriophage SPP1.... Head-Tail Connector Protein gp6 of Bacteriophage HK97 and similar proteins. The bacteriophage HK97 gp6 protein is critical in the asse…	5912	1	87
Bacteriophage head-tail adaptor [General function prediction only].... Phage head-tail joining protein.... phage head-tail adaptor, putative, SPP1 family. This family describes a small protein of about 100 amino acids found in bacteriophage and in bacterial prophage regions. Examples include gp9 of phage HK022 and gp16 of phage SPP1. This minor structural protein is suggested to be a head-tail ad…	2096	2	107
phage protein, HK97 gp10 family. This model represents an uncharacterized, highly divergent bacteriophage family. The family includes gp10 from HK022 and HK97. It appears related to TIGR01635, a phage morphogenesis family believed to be involved in tail completion [Mobile and extrachromosomal element functions, Prophage functions].	5913	1	142
Protein of unknown function (DUF3168). This family of proteins has no known function but is likely to be a component of bacteriophage.	5914	1	131
phage major tail protein, TP901-1 family. This family includes the members of pfam06199 but is broader. Characterized members are major tail proteins from various phage, including lactococcal temperate bacteriophage TP901-1 [Mobile and extrachromosomal element functions, Prophage functions].... Predicted secreted protein [Function unknown].... Phage major tail protein 2. characterized members are…	5915	1	145
\N	5916	1	115
\N	5917	1	84
Uncharacterized conserved protein [Function unknown].... reticulocyte binding protein 2-like protein; Provisional.... phosphodiesterase; Provisional.... Uncharacterized protein conserved in bacteria [Function unknown].... Lytic Transglycosylase (LT) and Goose Egg White Lysozyme (GEWL) domain. Members include the soluble and insoluble membrane-bound LTs in bacteria, the LTs in bacteriophage lambda…	397	17	1322.47													B-BMBtp2_53		B-BV1-r_14				B-BceA1_17
Phage tail protein. This family consists of several Siphovirus and other phage tail component proteins as well as some bacterial proteins of unknown function.	5918	1	288
\N	5919	1	372
\N	5920	1	357
\N	5921	1	112
\N	5922	1	53
Protein of unknown function (DUF2762). Members in this family of proteins are annotated as holin-like protein BhlA however this cannot be confirmed.	5923	1	79
N-acetylmuramoyl-L-alanine amidase CwlD. Members of this protein family are the CwlD family of N-acetylmuramoyl-L-alanine amidase. This family has been called the germination-specific N-acetylmuramoyl-L-alanine amidase. CwlD is required, along with the putative deactylase PdaA, to make muramic delta-lactam, a novel peptidoglycan constituent found only in spores. CwlD mutants show a germination de…	351	21	257.762			B-250_26				B-B4-rV_2	B-B5S-rV_1					B-BMBtp2_4	B-BPS13-rV_2																	B-Hakuna-DRAFT-JMU_1		B-IEBH-r_21				B-Megatron-DRAFT-JMU_1									B-Riley-DRAFT-JMU_1
\N	518	10	88																																											B-Pegasus-DRAFT-JMU_198
\N	5924	1	84
\N	5925	1	322
\N	5926	1	128
\N	5927	1	126
Ricin-type beta-trefoil; Carbohydrate-binding domain formed from presumed gene triplication. The domain is found in a variety of molecules serving diverse functions such as enzymatic activity, inhibitory toxicity and signal transduction. Highly specific ligand binding occurs on exposed surfaces of the compact domain sturcture.... Ricin-type beta-trefoil lectin domain-like.... Ricin-type beta-tref…	5928	1	975
\N	5929	1	38
\N	5930	1	59
\N	5931	1	43
\N	5932	1	48
\N	5933	1	80
Serine Recombinase (SR) family, TndX-like transposase subfamily, catalytic domain; composed of large serine recombinases similar to Clostridium TndX and TnpX transposases. Serine recombinases catalyze site-specific recombination of DNA molecules by a concerted, four-strand cleavage and rejoining mechanism which involves a transient phosphoserine linkage between DNA and the enzyme. They are functi…	3048	3	526.667	Yes
Helix-turn-helix XRE-family like proteins. Prokaryotic DNA binding proteins belonging to the xenobiotic response element family of transcriptional regulators.... bifunctional HTH-domain containing protein/aminotransferase; Provisional.... LexA repressor; Validated.... SOS regulatory protein LexA. LexA acts as a homodimer to repress a number of genes involved in the response to DNA damage (SOS res…	5934	1	227
Helix-turn-helix XRE-family like proteins. Prokaryotic DNA binding proteins belonging to the xenobiotic response element family of transcriptional regulators.... Predicted transcriptional regulators [Transcription].... Helix-turn-helix domain. This domain is a helix-turn-helix domain that probably binds to DNA.... Helix-turn-helix domain. Members of this family contains a DNA-binding helix-turn-h…	5935	1	81
\N	5936	1	75
\N	5937	1	89
\N	5938	1	67
\N	5939	1	125
\N	5940	1	76
\N	5941	1	57
Phage anti-repressor protein [Transcription].... AntA/AntB antirepressor. In E. coli the two proteins AntA and AntB have 62% amino acid identities near their N termini. AntA appears to be encoded by a truncated and divergent copy of AntB. The two proteins are homologous to putative antirepressors found in numerous bacteriophages, such as the hypothetical antirepressor protein encoded by the gene …	951	16	246.5	Yes - pham circle?																																							B-PM1-r_gp26
\N	5942	1	160
\N	5943	1	118
\N	5944	1	89
\N	5945	1	96
chromosome segregation protein; Provisional.... recombination protein F; Reviewed.... chromosome segregation protein SMC, common bacterial type. SMC (structural maintenance of chromosomes) proteins bind DNA and act in organizing and segregating chromosomes for partition. SMC proteins are found in bacteria, archaea, and eukaryotes. This family represents the SMC protein of most bacteria. The smc g…	5946	1	509
\N	5947	1	65
phage recombination protein Bet. This model represents the phage recombination protein Bet from a number of phage, including phage lambda. All members of this family are found in phage genomes or in putative prophage regions of bacterial genomes [Mobile and extrachromosomal element functions, Prophage functions].... RecT family. The DNA single-strand annealing proteins (SSAPs), such as RecT, Red-…	5948	1	304
ribonuclease Z; Reviewed.... hydroxyacylglutathione hydrolase. Members of this protein family are hydroxyacylglutathione hydrolase, a detoxification enzyme known as glyoxalase II. It follows lactoylglutathione lyase, or glyoxalase I, and acts to remove the toxic metabolite methylglyoxal and related compounds. This protein belongs to the broader metallo-beta-lactamase family (pfam00753) [Cellular …	5949	1	252
\N	5950	1	104
\N	5951	1	276
GP4d_helicase is a homohexameric 5'-3' helicases. Helicases couple NTP hydrolysis to the unwinding of nucleic acid duplexes into their component strands.... RecA-like NTPases. This family includes the NTP binding domain of F1 and V1 H+ATPases, DnaB and related helicases as well as bacterial RecA and related eukaryotic and archaeal recombinases. This group also includes bacterial conjugation prote…	5952	1	442
\N	5953	1	101
\N	5954	1	49
\N	5955	1	68
phage uncharacterized protein TIGR01671. This model represents an uncharacterized, well-conserved family of proteins found in bacteriophage and prophage regions of Gram-positive bacteria [Mobile and extrachromosomal element functions, Prophage functions, Hypothetical proteins, Conserved].... YopX protein. YopX is a protein that is largely helical, with three identical chains probably complexing i…	5956	1	147
Helix-turn-helix XRE-family like proteins. Prokaryotic DNA binding proteins belonging to the xenobiotic response element family of transcriptional regulators.... bifunctional HTH-domain containing protein/aminotransferase; Provisional.... Predicted transcriptional regulators [Transcription].... Helix-turn-helix domain. This domain is a helix-turn-helix domain that probably binds to DNA.... Helix-…	5957	1	120
\N	5958	1	63
\N	5959	1	41
\N	5960	1	70
Holliday junction resolvases (HJRs) are endonucleases that specifically resolve Holliday junction DNA intermediates during homologous recombination. HJR's occur in archaea, bacteria, and in the mitochondria of certain fungi, however this CD includes only the bacterial and mitochondrial HJR's. These are referred to as the RuvC family of Holliday junction resolvases, RuvC being the E.coli HJR. RuvC…	5961	1	185
\N	5962	1	152
phage transcriptional regulator, ArpU family. This model represents a family of phage proteins, including ArpU, called a putative autolysin regulatory protein. ArpU was described as a regulator of cellular muramidase-2 of Enterococcus hirae but appears to have been cloned from a prophage. This family appears related to the RinA family of bacteriophage transcriptional activators and to some sporul…	2944	6	155															B-BV1-r_49					B-BtCS33_gp48
\N	5963	1	140
\N - DELETED IN REAL ANNOTATION	5964	1	44
\N	5965	1	137
\N	5966	1	81
\N	5967	1	39
Tn1545-related conjugative transposon integrases, site-specific recombinases, DNA breaking-rejoining enzymes, C-terminal catalytic domain. This CD includes bacterial (gram positive) and phage integrases, including those similar to Tn1545, Tn5252, and Tn5276 conjugative transposon integrases and Lactobacillus phage phi adh integrase.... FimB and FimE and related proteins, DNA breaking-rejoining en…	5608	1	290
\N	5609	1	243
Mu-like prophage FluMu protein gp28 [General function prediction only].... terminase ATPase subunit; Provisional.... large terminase protein; Provisional.... Terminase-like family. This family represents a group of terminase proteins.	5610	1	514
\N	5611	2	623
prohead core scaffolding protein and protease.	5612	1	1006
\N	5613	1	120
\N	5614	1	175
\N	5615	1	134
Mu-like prophage protein gpG [General function prediction only].	5616	1	185
\N	5685	1	78
\N	5686	1	178
\N	5687	1	34
\N	5617	1	176
\N	5618	1	508
\N	5619	1	144
\N	5620	1	115
\N	5621	1	38
phage tail tape measure protein, TP901 family, core region. This model represents a reasonably well conserved core region of a family of phage tail proteins. The member from phage TP901-1 was characterized as a tail length tape measure protein in that a shortened form of the protein leads to phage with proportionately shorter tails [Mobile and extrachromosomal element functions, Prophage function…	5622	1	999
LysM domain/BON superfamily protein; Provisional.... Uncharacterized protein containing LysM domain [Function unknown].... Lysine Motif is a small domain involved in binding peptidoglycan. LysM, a small globular domain with approximately 40 amino acids, is a widespread protein module involved in binding peptidoglycan in bacteria and chitin in eukaryotes. The domain was originally identified in en…	5623	1	198
tail protein; Provisional.	5624	1	380
\N	5625	1	116
\N	5626	1	128
Uncharacterized homolog of phage Mu protein gp47 [Function unknown].... Baseplate J-like protein. The P2 bacteriophage J protein lies at the edge of the baseplate. This family also includes a number of bacterial homologues, which are thought to have been horizontally transferred.	5627	1	373
Uncharacterized protein conserved in bacteria (DUF2313). Members of this family of proteins comprise various hypothetical and putative bacteriophage tail proteins.	5628	1	192
\N	5629	1	107
\N	5630	1	132
\N	5631	1	649
\N	5632	1	81
\N	3037	3	38
\N	5633	1	67
Protein of unknown function (DUF2762). Members in this family of proteins are annotated as holin-like protein BhlA however this cannot be confirmed.	34	5	88	Yes - do phamily circle
\N	3038	3	88
flagellar rod assembly protein/muramidase FlgJ; Reviewed.... N-acetylmuramoyl-L-alanine amidase; Validated.... flagellar rod assembly protein/muramidase FlgJ; Validated.... N-acetylmuramoyl-L-alanine amidase CwlD. Members of this protein family are the CwlD family of N-acetylmuramoyl-L-alanine amidase. This family has been called the germination-specific N-acetylmuramoyl-L-alanine amidase. CwlD i…	5634	1	392
\N	5635	1	40
DNA modification methylase [DNA replication, recombination, and repair].... DNA methylase. Members of this family are DNA methylases. The family contains both N-4 cytosine-specific DNA methylases and N-6 Adenine-specific DNA methylases.... putative methylase; Provisional.... putative methyltransferase; Provisional.	5636	1	227
Bacterial protein of unknown function (DUF898). This family consists of several bacterial proteins of unknown function. Some of the family members are described as putative membrane proteins.	5637	1	115
\N	5638	1	78
\N	5639	1	229
\N	5640	1	64
\N	5641	1	63
\N	5642	1	41
conjugal transfer protein TrbA; Provisional.... addiction module antidote protein, HigA family. Members of this family form a distinct clade within the larger family HTH_3 of helix-turn-helix proteins, described by pfam01381. Members of this clade are strictly bacterial and nearly always shorter than 110 amino acids. This family includes the characterized member HigA, without which the killer pro…	2605	6	74															B-BV1-r_21				B-BceA1_25	B-BtCS33_gp20													B-IEBH-r_23
\N	5643	1	41
\N	5644	1	42
\N	5645	1	234
\N	5646	1	45
\N	5647	1	24
\N	5648	1	58
Archaeal site-specific recombinase A (ASSRA), DNA breaking-rejoining enzymes, integrase/recombinases, C-terminal catalytic domain. Members of this CD are archael in origin. No biochemical characterization is available for the proteins of this subgroup at this point.... INT_SG1, DNA breaking-rejoining enzymes, integrase/recombinases subgroup 1, C-terminal catalytic domain. The CD contains mainly p…	43	8	391.375															B-BV1-r_26
Predicted transcriptional regulator [Transcription].... Cro/C1-type HTH DNA-binding domain. This is a helix-turn-helix domain that probably binds to DNA.	5649	1	70
Fe2+/Zn2+ uptake regulation proteins [Inorganic ion transport and metabolism].... Helix-turn-helix domain.	5650	1	297
\N	5651	1	27
\N	5652	1	27
\N	5653	1	16
\N	44	5	221.2
putative accessory gene regulator protein; Provisional.... Membrane protein putatively involved in post-translational modification of the autoinducing quorum-sensing peptide [Posttranslational modification, protein turnover, chaperones / Signal transduction mechanisms / Transcription].... Accessory gene regulator B. The accessory gene regulator (agr) of Staphylococcus aureus is the central regula…	45	3	171
\N	46	3	39.6667
\N	47	2	121
\N	5654	1	48
Helix-turn-helix XRE-family like proteins. Prokaryotic DNA binding proteins belonging to the xenobiotic response element family of transcriptional regulators.... conjugal transfer protein TrbA; Provisional.... bifunctional HTH-domain containing protein/aminotransferase; Provisional.... Predicted transcriptional regulators [Transcription].... Cro/C1-type HTH DNA-binding domain. This is a helix-tur…	5655	1	76
Helix-turn-helix XRE-family like proteins. Prokaryotic DNA binding proteins belonging to the xenobiotic response element family of transcriptional regulators.... Helix-turn-helix XRE-family like proteins.	5656	1	425
\N	5657	1	43
\N	5658	1	50
\N	5659	1	60
antitoxin HipB; Provisional.... sporulation sigma factor SigG; Reviewed.... Helix-turn-helix XRE-family like proteins. Prokaryotic DNA binding proteins belonging to the xenobiotic response element family of transcriptional regulators.... bifunctional HTH-domain containing protein/aminotransferase; Provisional.... Predicted transcriptional regulators [Transcription].... Helix-turn-helix domain. Th…	2692	3	131.333
Helix-turn-helix domain. This domain is a helix-turn-helix domain that probably binds to DNA.... Helix-turn-helix domain. Members of this family contains a DNA-binding helix-turn-helix domain.... Helix-turn-helix XRE-family like proteins. Prokaryotic DNA binding proteins belonging to the xenobiotic response element family of transcriptional regulators.... Predicted transcriptional regulators [Tra…	2691	2	85.5
Domain of unknown function (DUF771). Family of uncharacterized ORFs found in Bacteriophage and Lactococcus lactis.	5660	1	89
\N	5661	1	101
\N	5662	1	37
\N	5663	1	67
\N	5664	1	103
\N	5665	1	74
Regulators of stationary/sporulation gene expression [Transcription].... Antidote-toxin recognition MazE. MazE is the antidote to the toxin MazF of E. coli. MazE-MazF in E. coli is a regulated prokaryotic chromosomal addiction module. MazE antidote is degraded by the ClpPA protease of the bacterial proteasome. MazE-MazF is thought to play a role in programmed cell death when cells suffer nutrient…	2041	3	83.6667									B-BCD7-rV_87
\N	5666	1	63
\N	5667	1	70
\N	5668	1	178
\N	5669	1	125
PD-(D/E)XK nuclease superfamily. Members of this family belong to the PD-(D/E)XK nuclease superfamily.... Protein of unknown function (DUF2800). This is a family of uncharacterized proteins found in bacteria and viruses. Some members of this family are annotated as being Phi APSE P51-like proteins.	632	6	390.333																																							B-PBC1_gp28
\N	5670	1	79
Protein of unknown function (DUF2815). This is a phage related family of proteins with unknown function.	633	6	186.167																																							B-PBC1_gp30
\N	5671	1	170
bifunctional 3'-5' exonuclease/DNA polymerase; Provisional.... DNA polymerase I; Provisional.... DNA polymerase I. All proteins in this family for which functions are known are DNA polymerases Many also have an exonuclease motif. This family is based on the phylogenomic analysis of JA Eisen (1999, Ph.D. Thesis, Stanford University) [DNA metabolism, DNA replication, recombination, and repair].... …	634	6	659.167																																							B-PBC1_gp33
\N	5672	1	90
\N	5673	1	114
\N	5674	1	59
\N	5675	1	33
\N	3061	3	98
\N	5676	1	130
\N	5677	1	84
Helix-turn-helix XRE-family like proteins. Prokaryotic DNA binding proteins belonging to the xenobiotic response element family of transcriptional regulators.... Predicted transcriptional regulators [Transcription].... Helix-turn-helix domain. This domain is a helix-turn-helix domain that probably binds to DNA.... transcriptional regulator, y4mF family. Members of this family belong to a clade of…	5678	1	103
\N	5679	1	78
\N	5680	1	107
\N	5681	1	54
\N	5682	1	81
RNA polymerase sigma factor SigB; Validated.... sporulation sigma factor SigE; Reviewed.... RNA polymerase sigma factor SigC; Validated.... RNA polymerase factor sigma-32; Reviewed.... RNA polymerase sigma factor RpoD; Validated.... flagellar biosynthesis sigma factor; Validated.... RNA polymerase sigma factor WhiG; Reviewed.... RNA polymerase sigma factor sigma-28; Reviewed.... RNA polymerase si…	5683	1	405
ATP-dependent metalloprotease FtsH. HflB(FtsH) is a pleiotropic protein required for correct cell division in bacteria. It has ATP-dependent zinc metalloprotease activity. It was formerly designated cell division protein FtsH [Cellular processes, Cell division, Protein fate, Degradation of proteins, peptides, and glycopeptides].... Transcriptional activator of acetoin/glycerol metabolism [Seconda…	4849	2	366																										B-G_596
Predicted P-loop ATPase and inactivated derivatives [General function prediction only].... Virulence-associated protein E. This family contains several bacterial virulence-associated protein E like proteins. These proteins contain a P-loop motif.	651	5	816.2																																							B-PBC1_gp48
\N	5684	1	28
VRR-NUC domain.... This model contains proteins with the VRR-NUC domain. It is associated with members of the PD-(D/E)XK nuclease superfamily, which include the type III restriction modification enzymes, for example StyLTI.	652	6	94.3333																																							B-PBC1_gp49
Type III restriction enzyme, res subunit.... DEAD/DEAH box helicase. Members of this family include the DEAD and DEAH box helicases. Helicases are involved in unwinding nucleic acids. The DEAD box helicases are involved in various aspects of RNA metabolism, including nuclear transcription, pre mRNA splicing, ribosome biogenesis, nucleocytoplasmic transport, translation, RNA decay and organellar g…	653	7	396.571																																							B-PBC1_gp50
Phage terminase, small subunit [DNA replication, recombination, and repair].... Terminase small subunit. Packaging of double-stranded viral DNA concatemers requires interaction of the prohead with virus DNA. This process is mediated by a phage-encoded DNA recognition and terminase protein. The terminase enzymes described so far, which are hetero-oligomers composed of a small and a large subunit, …	1	13	158.308													B-BMBtp2_39
phage terminase, large subunit, PBSX family. This model detects members of a highly divergent family of the large subunit of phage terminase. All members are encoded by phage genomes or within prophage regions of bacterial genomes. This is a distinct family from pfam03354 [Mobile and extrachromosomal element functions, Prophage functions].... Phage terminase large subunit [General function predic…	2	14	396													B-BMBtp2_40
\N	3026	2	245
phage portal protein, SPP1 family. This model represents one of several distantly related families of phage portal protein. This protein forms a hole, or portal, that enables DNA passage during packaging and ejection. It also forms the junction between the phage head (capsid) and the tail proteins. It functions as a dodecamer of a single polypeptide of average mol. wt. of 40-90 KDa [Mobile and ex…	3	13	478.692	YES
NAD+--asparagine ADP-ribosyltransferase [Signal transduction mechanisms].... Uncharacterized protein, homolog of phage Mu protein gp30 [Function unknown].... Phage Mu protein F like protein. Members of this family are found in double-stranded DNA bacteriophages, and in some bacteria. A member of this family is required for viral head morphogenesis in bacteriophage SPP1. This family is possibly a …	4	5	370.2
Phage minor structural protein GP20. This family consists of several phage minor structural protein GP20 sequences of around 180 residues in length. The function of this family is unknown.	5	10	199.2										B-BCJA1c-r_7																													B-PBC1_gp07
\N	3027	2	123
Phage major capsid protein E. Major capsid protein E is involved with the stabilisation of the condensed form of the DNA molecule in phage heads.	3028	2	346
\N	3029	2	54
\N	9	4	120
Protein of unknown function (DUF2829). This is a uncharacterized family of proteins found in bacteria and bacteriphages.	91	18	93.2222	Yes - pham circle?																		B-BceA1_60, B-BceA1_61, B-BceA1_7							B-G_59								B-JL_108
\N	92	4	106
\N	93	4	83.5
\N	10	4	120
\N... Bacteriophage protein of unknown function (DUF646). This family of proteins is found in the caudovirales. It may be a tail component.	11	5	152.6
\N	12	4	145.5
\N	13	4	58
Phage tail sheath protein. This family includes a variety of phage tail sheath proteins.	14	7	438.857
Protein of unknown function (DUF2001). This family includes phage-like element PBSX protein whose structure adopts a beta barrel flanked with alpha helical regions.	15	7	154.286
Helix-turn-helix XRE-family like proteins. Prokaryotic DNA binding proteins belonging to the xenobiotic response element family of transcriptional regulators.... Predicted transcriptional regulator [Transcription].... Cro/C1-type HTH DNA-binding domain. This is a helix-turn-helix domain that probably binds to DNA.... Helix-turn-helix XRE-family like proteins.	3030	2	174
Predicted transcriptional regulator [Transcription].... Cro/C1-type HTH DNA-binding domain. This is a helix-turn-helix domain that probably binds to DNA.	3031	2	77
\N	3032	2	109
Phage XkdN-like protein. This family of proteins are functionally uncharacterized. They are found in prophage sequence in various bacteria.	17	4	136
\N	18	4	34
\N	3033	2	186
\N	20	4	680.5	Yes, TMP
LysM domain/BON superfamily protein; Provisional.... Uncharacterized protein containing LysM domain [Function unknown].... Lysine Motif is a small domain involved in binding peptidoglycan. LysM, a small globular domain with approximately 40 amino acids, is a widespread protein module involved in binding peptidoglycan in bacteria and chitin in eukaryotes. The domain was originally identified in en…	22	4	225
invasion associated secreted endopeptidase; Provisional.... outer membrane lipoprotein; Provisional.... Cell wall-associated hydrolases (invasion-associated proteins) [Cell envelope biogenesis, outer membrane].... NlpC/P60 family. The function of this domain is unknown. It is found in several lipoproteins.... \N	23	6	375.667
Protein of unknown function (DUF2577). This family of proteins has no known function.	24	4	119
Protein of unknown function (DUF2634). Some members in this family of proteins are annotated as phage related, xkdS however currently there is no known function.	26	6	132.667
Uncharacterized homolog of phage Mu protein gp47 [Function unknown].... Baseplate J-like protein. The P2 bacteriophage J protein lies at the edge of the baseplate. This family also includes a number of bacterial homologues, which are thought to have been horizontally transferred.	27	7	361
Uncharacterized protein conserved in bacteria (DUF2313). Members of this family of proteins comprise various hypothetical and putative bacteriophage tail proteins.	28	4	224
\N	29	4	92
\N	3034	2	96
\N	3035	2	366
\N	3036	2	115
flagellar rod assembly protein/muramidase FlgJ; Reviewed.... N-acetylmuramoyl-L-alanine amidase; Validated.... flagellar rod assembly protein/muramidase FlgJ; Validated.... flagellar rod assembly protein/muramidase FlgJ. The N-terminal region of this protein acts directly in flagellar rod assembly. The C-terminal region is a flagellum-specific muramidase (peptidoglycan hydrolase) required for for…	36	4	207
\N	3039	2	43
Uncharacterized conserved protein [Function unknown].... NYN domain. These domains are found in the eukaryotic proteins typified by the Nedd4-binding protein 1 and the bacterial YacP-like proteins (Nedd4-BP1, YacP nucleases; NYN domains). The NYN domain shares a common protein fold with two other previously characterized groups of nucleases, namely the PIN (PilT N-terminal) and FLAP/5' --> 3' exo…	3040	2	323
\N	3041	2	52
type VII secretion-associated serine protease mycosin. Members of this family are subtilisin-related serine proteases, found strictly in the Actinobacteria and associated with type VII secretion operons. The designation mycosin is used for members from Mycobacterium [Protein fate, Protein and peptide secretion and trafficking, Protein fate, Protein modification and repair].... cyanobactin maturat…	3042	2	380
\N	3043	2	64
\N	3044	2	40
DNA polymerase III subunits gamma and tau; Provisional.... N-acetylneuraminic acid mutarotase; Provisional.... mutatrotase, YjhT family. Members of this protein family contain multiple copies of the beta-propeller-forming Kelch repeat. All are full-length homologs to YjhT of Escherichia coli, which has been identified as a mutarotase for sialic acid. This protein improves bacterial ability to obt…	3045	2	417
\N	3046	2	221
\N	3047	2	60
YolD-like protein. Members of this family are functionally uncharacterized. However it has been predicted that thes proteins are functionally equivalent to the UmuD subunit of polymerase V from gram-negative bacteria.	40	4	112.25
\N	3049	2	193
\N	3050	2	215
Predicted transcription factor, homolog of eukaryotic MBF1 [Transcription].... Helix-turn-helix XRE-family like proteins. Prokaryotic DNA binding proteins belonging to the xenobiotic response element family of transcriptional regulators.... bifunctional HTH-domain containing protein/aminotransferase; Provisional.... hypothetical protein; Provisional.... Predicted transcriptional regulators [Trans…	50	6	120.5
\N	3051	2	73
\N	3052	2	37
\N	49	4	67.5
anaerobic benzoate catabolism transcriptional regulator; Reviewed.... Helix-turn-helix XRE-family like proteins. Prokaryotic DNA binding proteins belonging to the xenobiotic response element family of transcriptional regulators.... bifunctional HTH-domain containing protein/aminotransferase; Provisional.... Predicted transcriptional regulator with C-terminal CBS domains [Transcription].... Predic…	51	4	210
conjugal transfer protein TrbA; Provisional.... anaerobic benzoate catabolism transcriptional regulator; Reviewed.... transcriptional regulator, y4mF family. Members of this family belong to a clade of helix-turn-helix DNA-binding proteins, among the larger family pfam01381 (HTH_3; Helix-turn-helix). Members are similar in sequence to the HipB protein of E. coli. Genes for members of the seed ali…	52	8	76.375															B-BV1-r_30
\N	3053	2	74
Helix-turn-helix XRE-family like proteins. Prokaryotic DNA binding proteins belonging to the xenobiotic response element family of transcriptional regulators.... bifunctional HTH-domain containing protein/aminotransferase; Provisional.... anaerobic benzoate catabolism transcriptional regulator; Reviewed.... hypothetical protein; Provisional.... Predicted transcriptional regulator [Transcription].…	3054	2	106
Helix-turn-helix XRE-family like proteins. Prokaryotic DNA binding proteins belonging to the xenobiotic response element family of transcriptional regulators.... Predicted transcriptional regulator with C-terminal CBS domains [Transcription].... Predicted transcriptional regulators [Transcription].... Helix-turn-helix domain. This domain is a helix-turn-helix domain that probably binds to DNA....…	3055	2	68
\N	53	8	58
Mnt.	3056	3	50.6667
Helix-turn-helix XRE-family like proteins. Prokaryotic DNA binding proteins belonging to the xenobiotic response element family of transcriptional regulators.... Helix-turn-helix domain. This domain is a helix-turn-helix domain that probably binds to DNA.... Helix-turn-helix domain. Members of this family contains a DNA-binding helix-turn-helix domain.... Helix-turn-helix XRE-family like proteins.	3057	2	141
\N	58	4	50.5
Helix-turn-helix XRE-family like proteins. Prokaryotic DNA binding proteins belonging to the xenobiotic response element family of transcriptional regulators.... Predicted transcription factor, homolog of eukaryotic MBF1 [Transcription].... Predicted transcriptional regulator contains Xre-like HTH domain [Function unknown].... Predicted transcriptional regulators [Transcription].... transcription…	59	4	82
\N	60	4	68.75
\N	61	4	56.75
\N	62	4	82
\N	63	4	85.5
Siphovirus Gp157. This family contains both viral and bacterial proteins which are related to the Gp157 protein of the Streptococcus thermophilus SFi bacteriophages. It is thought that bacteria possessing the gene coding for this protein have an increased resistance to the bacteriophage.	64	13	164.538													B-BMBtp2_11																											B-PM1-r_gp06
ERF superfamily. The DNA single-strand annealing proteins (SSAPs), such as RecT, Red-beta, ERF and Rad52, function in RecA-dependent and RecA-independent DNA recombination pathways. This family includes proteins related to ERF.	65	4	198.75
DNA polymerase III, alpha subunit [DNA replication, recombination, and repair].... Primosomal replication protein N [DNA replication, recombination, and repair].... SSB_OBF: A subfamily of OB folds similar to the OB fold of ssDNA-binding protein (SSB). SSBs bind with high affinity to ssDNA. They bind to and protect ssDNA intermediates during DNA metabolic pathways. All bacterial and eukaryotic SS…	66	16	142.625	Yes - pham circle?>																																			B-MG-B1_gp19				B-PM1-r_gp24
HNH endonuclease.... \N	67	4	115
phage replication protein O, N-terminal domain. This model represents the N-terminal region of the phage lambda replication protein O and homologous regions of other phage proteins [DNA metabolism, DNA replication, recombination, and repair, Mobile and extrachromosomal element functions, Prophage functions].	3058	2	341
The AAA+ (ATPases Associated with a wide variety of cellular Activities) superfamily represents an ancient group of ATPases belonging to the ASCE (for additional strand, catalytic E) division of the P-loop NTPase fold. The ASCE division also includes ABC, RecA-like, VirD4-like, PilT-like, and SF1/2 helicases. Members of the AAA+ ATPases function as molecular chaperons, ATPase subunits of protease…	3059	2	308
\N	70	4	90.5
ORF6C domain. This domain was identified by Iyer and colleagues.... ORF6N domain. This domain was identified by Iyer and colleagues.	71	4	244
\N	72	3	69
YopX protein. YopX is a protein that is largely helical, with three identical chains probably complexing into a twelve-chain structure.	73	3	164
phage uncharacterized protein TIGR01671. This model represents an uncharacterized, well-conserved family of proteins found in bacteriophage and prophage regions of Gram-positive bacteria [Mobile and extrachromosomal element functions, Prophage functions, Hypothetical proteins, Conserved].... YopX protein. YopX is a protein that is largely helical, with three identical chains probably complexing i…	74	4	133.5
Holliday junction-specific endonuclease; Reviewed.... Penicillin-binding protein-related factor A, putative recombinase [General function prediction only].... Recombination protein U.... recombination protein U. The Bacillus protein has been shown to be required for DNA recombination and repair. RJD 11/20/00 [DNA metabolism, DNA replication, recombination, and repair].	75	9	174	Yes														B-BV1-r_44				B-BceA1_53
\N	76	4	91
\N	77	4	34
dCTP pyrophosphatase; Provisional.... Dimeric dUTPase [Carbohydrate transport and metabolism].... dUTPase. 2-Deoxyuridine 5-triphosphate nucleotidohydrolase (dUTPase) catalyzes the hydrolysis of dUTP to dUMP and pyrophosphate (EC:3.6.1.23). Members of this family have a novel all-alpha fold and are unrelated to the all-beta fold found in dUTPases of the majority of organisms. This family contains…	78	13	185.538	Yes														B-BV1-r_43
\N	79	4	28.25
DNA adenine methylase (dam). All proteins in this family for which functions are known are DNA-adenine methyltransferases. This family is based on the phylogenomic analysis of JA Eisen (1999, Ph.D. Thesis, Stanford University). The DNA adenine methylase (dam) of E. coli and related species is instrumental in distinguishing the newly synthesized strand during DNA replication for methylation-direct…	80	3	222
Transcription elongation factor Elf1 like. This family of short proteins contains a putative zinc binding domain with four conserved cysteines. ELF1 has been identified as a transcription elongation factor in Saccharomyces cerevisiae.	3060	3	73
\N	1572	6	203.333							B-B4-rV_20	B-B5S-rV_19																																						B-Riley-DRAFT-JMU_274
\N	84	4	97
\N	85	4	60
\N	86	4	93
\N	87	4	219
\N	3062	2	107
\N	88	4	80
\N	89	4	89
RNA polymerase sigma factor SigX; Provisional.... two-component response regulator; Provisional.... RNA polymerase sigma factor, sigma-70 family. This model encompasses all varieties of the sigma-70 type sigma factors including the ECF subfamily. A number of sigma factors have names with a different number than 70 (i.e. sigma-38), but in fact, all except for the Sigma-54 family (TIGR02395) are in…	90	5	165.4	Yes
\N	6	3	109
Phage major capsid protein E. Major capsid protein E is involved with the stabilisation of the condensed form of the DNA molecule in phage heads.	7	3	339.667
\N	8	2	100
\N	16	2	33
\N	19	2	229
\N	21	2	93
\N	25	2	60
\N	30	2	271
\N	31	2	196
\N	32	2	129
\N	33	2	44
\N	35	2	80
\N	37	2	70
\N	38	2	228
\N	39	2	43
Prophage antirepressor [Transcription].... BRO family, N-terminal domain. This family includes the N-terminus of baculovirus BRO and ALI motif proteins. The function of BRO proteins is unknown. It has been suggested that BRO-A and BRO-C are DNA binding proteins that influence host DNA replication and/or transcription. This Pfam domain does not include the characteristic invariant alanine, leucine…	41	2	54
\N	42	2	58
\N	3129	1	122
\N	3130	1	53
Helix-turn-helix domain. This domain is a DNA-binding helix-turn-helix domain.... DNA binding domain, excisionase family. An excisionase, or Xis protein, is a small protein that binds and promotes excisive recombination; it is not enzymatically active. This model represents a number of putative excisionases and related proteins from temperate phage, plasmids, and transposons, as well as DNA bindi…	57	2	62
\N	68	2	353
RecA-like NTPases. This family includes the NTP binding domain of F1 and V1 H+ATPases, DnaB and related helicases as well as bacterial RecA and related eukaryotic and archaeal recombinases. This group also includes bacterial conjugation proteins and related DNA transfer proteins involved in type II and type IV secretion.... RecA-superfamily ATPases implicated in signal transduction [Signal transd…	69	4	247															B-BV1-r_40
\N	3131	1	108
phage uncharacterized protein TIGR01671. This model represents an uncharacterized, well-conserved family of proteins found in bacteriophage and prophage regions of Gram-positive bacteria [Mobile and extrachromosomal element functions, Prophage functions, Hypothetical proteins, Conserved].... YopX protein. YopX is a protein that is largely helical, with three identical chains probably complexing i…	3132	1	136
\N	3133	1	79
\N	81	2	74
phage N-6-adenine-methyltransferase. This model is a fragment-mode model for a phage-borne DNA N-6-adenine-methyltransferase [Mobile and extrachromosomal element functions, Prophage functions, DNA metabolism, Restriction/modification].... DNA N-6-adenine-methyltransferase (Dam). This family consists of several bacterial and phage DNA N-6-adenine-methyltransferase (Dam) like sequences.	3134	2	148.5
\N	3135	1	91
\N	82	2	84
\N	3136	1	74
\N	83	4	137.5																			B-BceA1_47
\N	48	1	48
\N	54	1	39
Helix-turn-helix XRE-family like proteins. Prokaryotic DNA binding proteins belonging to the xenobiotic response element family of transcriptional regulators.... Predicted transcriptional regulators [Transcription].... Cro/C1-type HTH DNA-binding domain. This is a helix-turn-helix domain that probably binds to DNA.... Helix-turn-helix. This large family of DNA binding helix-turn helix proteins in…	55	1	78
Helix-turn-helix XRE-family like proteins. Prokaryotic DNA binding proteins belonging to the xenobiotic response element family of transcriptional regulators.... Predicted transcription factor, homolog of eukaryotic MBF1 [Transcription].... Predicted transcriptional regulator [Transcription].... Predicted transcriptional regulators [Transcription].... Helix-turn-helix domain. This domain is a hel…	56	1	69
Phage portal protein. Bacteriophage portal proteins form a dodecamer and is located at a five-fold vertex of the viral capsid. The portal complex forms a channel through which the viral DNA is packaged into the capsid, and exits during infection. The portal protein is though to rotate during DNA packaging. Portal proteins from different phage show little sequence homology, so this family does not…	3781	2	265.5
signal peptide peptidase SppA, 36K type. The related but duplicated, double-length protein SppA (protease IV) of E. coli was shown experimentally to degrade signal peptides as are released by protein processing and secretion. This protein shows stronger homology to the C-terminal region of SppA than to the N-terminal domain or to the related putative protease SuhB. The member of this family from …	2094	4	234
phage major capsid protein, HK97 family. This model family represents the major capsid protein component of the heads (capsids) of bacteriophage HK97, phi-105, P27, and related phage. This model represents one of several analogous families lacking detectable sequence similarity. The gene encoding this component is typically located in an operon encoding the small and large terminase subunits, the…	3782	1	413
\N	3783	1	60
uncharacterized phage protein (possible DNA packaging). This model describes a small (~ 100 amino acids) protein found in phage and in putative prophage regions of a number of bacterial genomes. Members have been annotated in some cases as a possible DNA packaging protein, but the source of this annotation was not traced during construction of this model [Mobile and extrachromosomal element funct…	3784	1	97
Phage head-tail joining protein.... \N	2956	3	101.667															B-BV1-r_8
phage protein, HK97 gp10 family. This model represents an uncharacterized, highly divergent bacteriophage family. The family includes gp10 from HK022 and HK97. It appears related to TIGR01635, a phage morphogenesis family believed to be involved in tail completion [Mobile and extrachromosomal element functions, Prophage functions].	3785	1	149
\N	3786	1	128
Predicted secreted protein [Function unknown].... Phage major tail protein 2. characterized members are major tail proteins from various phage, including lactococcal temperate bacteriophage TP901-1.	3787	1	137
\N	3788	1	120
\N	3789	1	80
\N	3790	1	321
Phage-related protein [Function unknown].	3791	1	516
\N	3792	1	119
Fibronectin type III protein. This domain family is found in bacteria and viruses, and is typically between 126 and 146 amino acids in length. The family is found in association with pfam09327, pfam00041. There are two completely conserved G residues that may be functionally important. Many of the proteins in this family are annotated as fibronectin type III however there is little accompanying l…	3793	1	617
Copper amine oxidase N-terminal domain. Copper amine oxidases catalyze the oxidative deamination of primary amines to the corresponding aldehydes, while reducing molecular oxygen to hydrogen peroxide. These enzymes are dimers of identical subunits, each comprising four domains. The N-terminal domain, which is absent in some amine oxidases, consists of a five-stranded antiparallel beta sheet twist…	3794	1	166
\N	3795	1	74
nitrous oxide reductase family maturation protein NosD. Members of this family include NosD, a repetitive periplasmic protein required for the maturation of the copper-containing enzyme nitrous-oxide reductase. NosD appears to be part of a complex with NosF (an ABC transporter family ATP-binding protein) and NosY (a six-helix transmembrane protein in the ABC-2 permease family). However, NosDFY-li…	3796	1	487
Uncharacterized protein conserved in bacteria [Function unknown].... Methyltransferase domain. This family appears to be a methyltransferase domain.... Methyltransferase domain. Members of this family are SAM dependent methyltransferases.	3797	1	206
toxin secretion/phage lysis holin. This model describes one of the many mutally dissimilar families of holins, phage proteins that act together with lytic enzymes in bacterial lysis. This family includes, besides phage holins, the protein TcdE/UtxA involved in toxin secretion in Clostridium difficile and related species [Protein fate, Protein and peptide secretion and trafficking, Mobile and extr…	411	14	141			B-250_25												B-BV1-r_18																		B-IEBH-r_20						B-PBC1_gp21
N-acetyl-anhydromuranmyl-L-alanine amidase; Provisional.... N-acetyl-anhydromuramyl-L-alanine amidase [Cell envelope biogenesis, outer membrane].... Copper amine oxidase N-terminal domain. Copper amine oxidases catalyze the oxidative deamination of primary amines to the corresponding aldehydes, while reducing molecular oxygen to hydrogen peroxide. These enzymes are dimers of identical subunits, e…	3798	1	246
Small integral membrane protein [Function unknown].... Bacteriophage holin. This family of holins is found in several staphylococcal and streptococcal bacteriophages. Holins are a diverse family of proteins that cause bacterial membrane lysis during late-protein synthesis. It is thought that the temporal precision of holin-mediated lysis may occur through the buildup of a holin oligomer which cau…	3799	1	80
Domain of unknown function (DUF955). Family of bacterial and viral proteins with undetermined function. A conserved H-E-X-X-H motif is suggestive of a catalytic active site and shows similarity to pfam01435.	2333	6	153.167
Helix-turn-helix XRE-family like proteins. Prokaryotic DNA binding proteins belonging to the xenobiotic response element family of transcriptional regulators.... Predicted transcriptional regulators [Transcription].... Helix-turn-helix domain. This domain is a helix-turn-helix domain that probably binds to DNA.... Cro/C1-type HTH DNA-binding domain. This is a helix-turn-helix domain that probably…	3800	1	109
Cro/C1-type HTH DNA-binding domain. This is a helix-turn-helix domain that probably binds to DNA.... \N	2114	3	68.6667
\N	3801	1	71
\N	3802	1	107
\N	3803	1	49
\N	3804	1	68
\N	3805	1	89
\N	3806	1	92
recombination protein F; Reviewed.... chromosome segregation protein SMC, primarily archaeal type. SMC (structural maintenance of chromosomes) proteins bind DNA and act in organizing and segregating chromosomes for partition. SMC proteins are found in bacteria, archaea, and eukaryotes. It is found in a single copy and is homodimeric in prokaryotes, but six paralogs (excluded from this family) are…	3807	1	542
recombination and repair protein RecT; Reviewed.... Recombinational DNA repair protein (RecE pathway) [DNA replication, recombination, and repair].... RecT family. The DNA single-strand annealing proteins (SSAPs), such as RecT, Red-beta, ERF and Rad52, function in RecA-dependent and RecA-independent DNA recombination pathways. This family includes proteins related to RecT.... recombinase, phage R…	3808	1	251
PDDEXK-like domain of unknown function (DUF3799). This family of proteins is functionally uncharacterized. This family of proteins is found in bacteria and viruses. Proteins in this family are typically between 265 and 420 amino acids in length. It appears that these proteins are distantly related to the PDDEXK superfamily and so these domains are likely to be nucleases. This family has a C-termi…	3809	1	274
\N	3810	1	129
Domain of unknown function (DUF4373). This domain is found in bacteria, eukaryotes and viruses, and is approximately 90 amino acids in length.	3811	1	210
\N	3812	1	113
C-terminal DNA-binding domain of LuxR-like proteins. This domain contains a helix-turn-helix motif and binds DNA. Proteins belonging to this group are response regulators; some act as transcriptional activators, others as transcriptional repressors. Many are active as homodimers. Many are two domain proteins in which the DNA binding property of the C-terminal DNA binding domain is modulated by mo…	3813	1	246
\N	3814	1	55
\N	3815	1	51
\N	3816	1	69
\N	3817	1	77
\N	3818	1	90
\N	3819	1	215
\N	3820	1	61
\N	3821	1	111
\N	3822	1	63
\N	3823	1	104
\N	3824	1	58
\N	3825	1	134
\N	3826	1	126
\N	3827	1	72
\N	3828	1	63
\N	3829	1	135
\N	3830	1	82
\N	3831	1	110
\N	3832	1	72
\N	164	11	132											B-BCP78-r_71	B-BCU4-rV_63		B-BPS13-rV_176																	B-Hakuna-DRAFT-JMU_104						B-Megatron-DRAFT-JMU_104						B-Pegasus-DRAFT-JMU_46
\N	3833	1	68
\N	3834	1	103
\N	3835	1	53
\N	3836	1	121
\N	94	3	92.3333											B-BCP78-r_1	B-BCU4-rV_238
\N	95	16	167.312							B-B4-rV_275	B-B5S-rV_269			B-BCP78-r_2	B-BCU4-rV_239		B-BPS13-rV_264							B-CAM003-JMU_7			B-Evoli-JMU_7							B-Hakuna-DRAFT-JMU_6	B-HoodyT-JMU_7			B-JPB9_Draft-JMU_11		B-Megatron-DRAFT-JMU_7									B-Riley-DRAFT-JMU_6
\N	96	17	96.5294											B-BCP78-r_3	B-BCU4-rV_240		B-BPS13-rV_265							B-CAM003-JMU_6			B-Evoli-JMU_6								B-HoodyT-JMU_6					B-Megatron-DRAFT-JMU_6									B-Riley-DRAFT-JMU_5
\N	97	19	137.368							B-B4-rV_276	B-B5S-rV_270			B-BCP78-r_4	B-BCU4-rV_241		B-BPS13-rV_266				B-Bastille_gp265			B-CAM003-JMU_5			B-Evoli-JMU_5							B-Hakuna-DRAFT-JMU_5	B-HoodyT-JMU_5			B-JPB9_Draft-JMU_8		B-Megatron-DRAFT-JMU_5									B-Riley-DRAFT-JMU_4
Terminase, large subunit GpA [Replication, recombination and repair].... Phage terminase large subunit (GpA). This family consists of several phage terminase large subunit proteins as well as related sequences from several bacterial species. The DNA packaging enzyme of bacteriophage lambda, terminase, is a heteromultimer composed of a small subunit, gpNu1, and a large subunit, gpA, products of th…	98	43	432.884							B-B4-rV_277	B-B5S-rV_271			B-BCP78-r_5	B-BCU4-rV_242		B-BPS13-rV_268				B-Bastille_gp267			B-CAM003-JMU_3			B-Evoli-JMU_3							B-Hakuna-DRAFT-JMU_3	B-HoodyT-JMU_3		B-JL_4	B-JPB9_Draft-JMU_6, B-JPB9_Draft-JMU_7		B-Megatron-DRAFT-JMU_3						B-Pegasus-DRAFT-JMU_55			B-Riley-DRAFT-JMU_3
Protein of unknown function (DUF4127). This family of uncharacterized bacterial proteins are about 500 amino acids in length.... S-layer homology domain.	99	1	698											B-BCP78-r_6
Bacterial SH3 domain.... N-acetylmuramoyl-L-alanine amidase CwlD. Members of this protein family are the CwlD family of N-acetylmuramoyl-L-alanine amidase. This family has been called the germination-specific N-acetylmuramoyl-L-alanine amidase. CwlD is required, along with the putative deactylase PdaA, to make muramic delta-lactam, a novel peptidoglycan constituent found only in spores. CwlD muta…	100	6	264.333				B-AP50_gp31							B-BCP78-r_7						B-Basilisk_25											B-GIL16c_gp31											B-PBC1_gp25
\N	101	12	161.25							B-B4-rV_1	B-B5S-rV_272			B-BCP78-r_8	B-BCU4-rV_2						B-Bastille_gp001			B-CAM003-JMU_2			B-Evoli-JMU_2								B-HoodyT-JMU_2			B-JPB9_Draft-JMU_3											B-Riley-DRAFT-JMU_2
\N	102	18	227.833							B-B4-rV_5	B-B5S-rV_4			B-BCP78-r_9	B-BCU4-rV_3		B-BPS13-rV_8				B-Bastille_gp006			B-CAM003-JMU_293			B-Evoli-JMU_290							B-Hakuna-DRAFT-JMU_289	B-HoodyT-JMU_296			B-JPB9_Draft-JMU_319		B-Megatron-DRAFT-JMU_286									B-Riley-DRAFT-JMU_288
\N	103	8	115							B-B4-rV_6	B-B5S-rV_5			B-BCP78-r_10	B-BCU4-rV_4																																		B-Riley-DRAFT-JMU_287
Primosomal protein N' (replication factor Y) - superfamily II helicase [DNA replication, recombination, and repair].... Mitochondrial ribosomal death-associated protein 3. This is a family of conserved proteins which were originally described as death-associated-protein-3 (DAP-3). The proteins carry a P-loop DNA-binding motif, and induce apoptosis. DAP3 has been shown to be a pro-apoptotic factor…	104	12	235.917							B-B4-rV_7	B-B5S-rV_6			B-BCP78-r_11	B-BCU4-rV_5																																		B-Riley-DRAFT-JMU_286
\N	105	2	318											B-BCP78-r_12	B-BCU4-rV_6
PcfJ-like protein. The PcfJ-like protein family includes the E. faecalis PcfJ protein, which is functionally uncharacterized. It is found in bacteria and viruses, and is typically between 159 and 170 amino acids in length. There is a conserved HCV sequence motif.	106	13	461.462							B-B4-rV_9	B-B5S-rV_8			B-BCP78-r_13	B-BCU4-rV_7						B-Bastille_gp009			B-CAM003-JMU_290			B-Evoli-JMU_287								B-HoodyT-JMU_293			B-JPB9_Draft-JMU_315											B-Riley-DRAFT-JMU_284
\N	107	19	76.8947							B-B4-rV_10	B-B5S-rV_9			B-BCP78-r_14	B-BCU4-rV_8		B-BPS13-rV_10				B-Bastille_gp010			B-CAM003-JMU_289			B-Evoli-JMU_286							B-Hakuna-DRAFT-JMU_287	B-HoodyT-JMU_292			B-JPB9_Draft-JMU_314		B-Megatron-DRAFT-JMU_284									B-Riley-DRAFT-JMU_283
bifunctional dihydrofolate reductase-thymidylate synthase; Provisional.... Thymidylate synthase and pyrimidine hydroxymethylase: Thymidylate synthase (TS) and deoxycytidylate hydroxymethylase (dCMP-HMase) are homologs that catalyze analogous alkylation of C5 of pyrimidine nucleotides. Both enzymes are involved in the biosynthesis of DNA precursors and are active as homodimers. However, they exhib…	108	23	297.565							B-B4-rV_11	B-B5S-rV_10	B-BCD7-rV_12		B-BCP78-r_15	B-BCU4-rV_9		B-BPS13-rV_12			B-Basilisk_36	B-Bastille_gp012			B-CAM003-JMU_286			B-Evoli-JMU_284		B-G_124					B-Hakuna-DRAFT-JMU_285	B-HoodyT-JMU_289			B-JPB9_Draft-JMU_311		B-Megatron-DRAFT-JMU_282									B-Riley-DRAFT-JMU_282
dephospho-CoA kinase; Provisional.... AAA domain.... Dephospho-CoA kinase [Coenzyme metabolism].... deoxynucleoside monophosphate kinase; Provisional.... \N... hypothetical protein; Provisional.	109	20	202.75							B-B4-rV_13	B-B5S-rV_12			B-BCP78-r_16	B-BCU4-rV_10		B-BPS13-rV_14				B-Bastille_gp014			B-CAM003-JMU_284			B-Evoli-JMU_282							B-Hakuna-DRAFT-JMU_282	B-HoodyT-JMU_287			B-JPB9_Draft-JMU_309		B-Megatron-DRAFT-JMU_279					B-Pappano-JMU_86		B-Pleiades-JMU_82		B-Riley-DRAFT-JMU_281
\N	110	3	87.3333											B-BCP78-r_17	B-BCU4-rV_11
Hedgehog amino-terminal signalling domain. For the carboxyl Hint module, see pfam01079. Hedgehog is a family of secreted signal molecules required for embryonic cell differentiation.... bifunctional dihydrofolate reductase-thymidylate synthase; Provisional.... Dihydrofolate reductase (DHFR). Reduces 7,8-dihydrofolate to 5,6,7,8-tetrahydrofolate with NADPH as a cofactor. This is an essential step …	111	21	161							B-B4-rV_17	B-B5S-rV_16	B-BCD7-rV_9		B-BCP78-r_18	B-BCU4-rV_12		B-BPS13-rV_17			B-Basilisk_33	B-Bastille_gp018			B-CAM003-JMU_280			B-Evoli-JMU_278		B-G_125					B-Hakuna-DRAFT-JMU_279	B-HoodyT-JMU_283			B-JPB9_Draft-JMU_305		B-Megatron-DRAFT-JMU_276									B-Riley-DRAFT-JMU_276
Protein of unknown function (DUF3603). This protein is found in bacteria and eukaryotes. Proteins in this family are about 250 amino acids in length.	112	2	260											B-BCP78-r_19	B-BCU4-rV_13
\N	113	2	62											B-BCP78-r_20	B-BCU4-rV_14
\N	114	2	86											B-BCP78-r_21	B-BCU4-rV_15
\N	115	2	75											B-BCP78-r_22	B-BCU4-rV_16
\N	116	2	123											B-BCP78-r_23	B-BCU4-rV_17
\N	117	2	151											B-BCP78-r_24	B-BCU4-rV_18
\N	118	5	74.4											B-BCP78-r_25	B-BCU4-rV_19
\N	119	2	79											B-BCP78-r_26	B-BCU4-rV_20
Ku-core domain; includes the central DNA-binding beta-barrels, polypeptide rings, and the C-terminal arm of Ku proteins. The Ku protein consists of two tightly associated homologous subunits, Ku70 and Ku80, and was originally identified as an autoantigen recognized by the sera of patients with an autoimmunity disease. In eukaryotes, the Ku heterodimer contributes to genomic integrity through its …	120	3	322.333											B-BCP78-r_27	B-BCU4-rV_21
\N	121	2	89											B-BCP78-r_28	B-BCU4-rV_22
This domain is found in phosphoadenosine phosphosulphate (PAPS) reductase enzymes or PAPS sulphotransferase. PAPS reductase is part of the adenine nucleotide alpha hydrolases superfamily also including N type ATP PPases and ATP sulphurylases. A highly modified version of the P loop, the fingerprint peptide of mononucleotide-binding proteins, is present in the active site of the protein, which app…	122	1	110											B-BCP78-r_29
This domain is found in phosphoadenosine phosphosulphate (PAPS) reductase enzymes or PAPS sulphotransferase. PAPS reductase is part of the adenine nucleotide alpha hydrolases superfamily also including N type ATP PPases and ATP sulphurylases. A highly modified version of the P loop, the fingerprint peptide of mononucleotide-binding proteins, is present in the active site of the protein, which app…	123	4	339.5											B-BCP78-r_30	B-BCU4-rV_23					B-Basilisk_124																			B-MG-B1_gp25
\N	124	7	94.5714							B-B4-rV_73	B-B5S-rV_71			B-BCP78-r_31	B-BCU4-rV_24																																		B-Riley-DRAFT-JMU_224
\N	125	2	84											B-BCP78-r_32	B-BCU4-rV_25
\N	126	3	81.3333											B-BCP78-r_33	B-BCU4-rV_26
\N	127	5	126.8											B-BCP78-r_34	B-BCU4-rV_27					B-Basilisk_106
\N	128	2	71											B-BCP78-r_35	B-BCU4-rV_28
\N	129	2	126											B-BCP78-r_36	B-BCU4-rV_29
\N	130	7	106.571											B-BCP78-r_37	B-BCU4-rV_30									B-CAM003-JMU_205			B-Evoli-JMU_204								B-HoodyT-JMU_207														B-Riley-DRAFT-JMU_212
\N	131	2	143											B-BCP78-r_38	B-BCU4-rV_31
\N	132	2	74											B-BCP78-r_39	B-BCU4-rV_32
\N	133	17	76.8824							B-B4-rV_89	B-B5S-rV_86			B-BCP78-r_40	B-BCU4-rV_33		B-BPS13-rV_106				B-Bastille_gp076			B-CAM003-JMU_200			B-Evoli-JMU_198							B-Hakuna-DRAFT-JMU_188	B-HoodyT-JMU_202			B-JPB9_Draft-JMU_222		B-Megatron-DRAFT-JMU_183									B-Riley-DRAFT-JMU_202
\N	134	2	104											B-BCP78-r_41	B-BCU4-rV_34
\N	135	2	72											B-BCP78-r_42	B-BCU4-rV_35
\N	136	2	54											B-BCP78-r_43	B-BCU4-rV_36
\N	137	16	89.375							B-B4-rV_97	B-B5S-rV_94			B-BCP78-r_44	B-BCU4-rV_37		B-BPS13-rV_111				B-Bastille_gp084			B-CAM003-JMU_192			B-Evoli-JMU_190							B-Hakuna-DRAFT-JMU_181	B-HoodyT-JMU_194			B-JPB9_Draft-JMU_214		B-Megatron-DRAFT-JMU_176									B-Riley-DRAFT-JMU_195
\N	138	3	67.6667											B-BCP78-r_45	B-BCU4-rV_38
\N	139	2	93											B-BCP78-r_46	B-BCU4-rV_39
\N	140	2	86											B-BCP78-r_47	B-BCU4-rV_40
\N	141	2	80											B-BCP78-r_48	B-BCU4-rV_41
\N	142	1	43											B-BCP78-r_49
\N	143	2	181											B-BCP78-r_50	B-BCU4-rV_42
\N	144	2	72											B-BCP78-r_51	B-BCU4-rV_43
\N	145	2	146											B-BCP78-r_52	B-BCU4-rV_44
\N	146	2	61											B-BCP78-r_53	B-BCU4-rV_45
\N	147	3	140.333											B-BCP78-r_54	B-BCU4-rV_46
\N	148	2	112											B-BCP78-r_55	B-BCU4-rV_47
\N	149	2	82											B-BCP78-r_56	B-BCU4-rV_48
\N	150	3	70											B-BCP78-r_57	B-BCU4-rV_49
\N	151	2	132											B-BCP78-r_58	B-BCU4-rV_50
\N	152	2	90											B-BCP78-r_59	B-BCU4-rV_51
\N	153	6	69.3333							B-B4-rV_106	B-B5S-rV_103			B-BCP78-r_60	B-BCU4-rV_52																																		B-Riley-DRAFT-JMU_186
transcriptional regulator ICP4; Provisional.... Rhoptry-associated protein 1 (RAP-1). This family consists of several rhoptry-associated protein 1 (RAP-1) sequences which appear to be specific to Plasmodium falciparum.	154	2	191											B-BCP78-r_61	B-BCU4-rV_53
\N	155	2	114											B-BCP78-r_62	B-BCU4-rV_54
\N	156	3	127.333											B-BCP78-r_63	B-BCU4-rV_55
\N	157	2	112											B-BCP78-r_64	B-BCU4-rV_56
\N	158	2	60											B-BCP78-r_65	B-BCU4-rV_57
\N	159	3	58.6667											B-BCP78-r_66	B-BCU4-rV_58
\N	160	11	69.8182							B-B4-rV_213	B-B5S-rV_206			B-BCP78-r_67	B-BCU4-rV_59						B-Bastille_gp199			B-CAM003-JMU_75			B-Evoli-JMU_75								B-HoodyT-JMU_76			B-JPB9_Draft-JMU_92											B-Riley-DRAFT-JMU_70
\N	161	2	140											B-BCP78-r_68	B-BCU4-rV_60
\N	162	12	137.167							B-B4-rV_130	B-B5S-rV_125			B-BCP78-r_69	B-BCU4-rV_61						B-Bastille_gp111			B-CAM003-JMU_168			B-Evoli-JMU_165								B-HoodyT-JMU_169			B-JPB9_Draft-JMU_188											B-Riley-DRAFT-JMU_160
\N	163	2	110											B-BCP78-r_70	B-BCU4-rV_62
Protein of unknown function (DUF1523).	165	5	121											B-BCP78-r_72	B-BCU4-rV_64
\N	166	20	345.75							B-B4-rV_131	B-B5S-rV_126			B-BCP78-r_73	B-BCU4-rV_65		B-BPS13-rV_121				B-Bastille_gp113, B-Bastille_gp112			B-CAM003-JMU_166, B-CAM003-JMU_167			B-Evoli-JMU_163, B-Evoli-JMU_164							B-Hakuna-DRAFT-JMU_172	B-HoodyT-JMU_167, B-HoodyT-JMU_168			B-JPB9_Draft-JMU_187		B-Megatron-DRAFT-JMU_167									B-Riley-DRAFT-JMU_159
metal-dependent hydrolase; Provisional.... carbon-phosphorus lyase complex accessory protein; Provisional.... Predicted Zn-dependent hydrolases of the beta-lactamase fold [General function prediction only].... ribonuclease Z; Reviewed.... ribonuclease Z. Processing of the 3-prime end of tRNA precursors may be the result of endonuclease or exonuclease activity, and differs in different species. Me…	167	17	246.647							B-B4-rV_134	B-B5S-rV_128			B-BCP78-r_74	B-BCU4-rV_66		B-BPS13-rV_125				B-Bastille_gp115			B-CAM003-JMU_164			B-Evoli-JMU_161							B-Hakuna-DRAFT-JMU_165	B-HoodyT-JMU_165			B-JPB9_Draft-JMU_185		B-Megatron-DRAFT-JMU_161									B-Riley-DRAFT-JMU_156
\N	168	2	64											B-BCP78-r_75	B-BCU4-rV_67
\N... ATP-dependent 26S proteasome regulatory subunit [Posttranslational modification, protein turnover, chaperones].... ATPase family associated with various cellular activities (AAA). AAA family proteins often perform chaperone-like functions that assist in the assembly, operation, or disassembly of protein complexes.... cell division protein; Validated.... proteasome ATPase. In the Actinobacte…	169	4	362											B-BCP78-r_76	B-BCU4-rV_68
\N	170	3	129.667											B-BCP78-r_77	B-BCU4-rV_69
Uncharacterized protein conserved in bacteria [Function unknown].	171	3	677.333											B-BCP78-r_78	B-BCU4-rV_70
\N	172	2	72											B-BCP78-r_79	B-BCU4-rV_71
\N	173	16	60.625							B-B4-rV_137	B-B5S-rV_131			B-BCP78-r_80	B-BCU4-rV_72		B-BPS13-rV_129				B-Bastille_gp118			B-CAM003-JMU_160			B-Evoli-JMU_157							B-Hakuna-DRAFT-JMU_160	B-HoodyT-JMU_161			B-JPB9_Draft-JMU_180		B-Megatron-DRAFT-JMU_156									B-Riley-DRAFT-JMU_150
\N	174	2	60											B-BCP78-r_81	B-BCU4-rV_73
\N	175	2	128											B-BCP78-r_82	B-BCU4-rV_74
\N	176	2	81											B-BCP78-r_83	B-BCU4-rV_75
\N	177	2	169											B-BCP78-r_84	B-BCU4-rV_76
\N	178	2	122											B-BCP78-r_85	B-BCU4-rV_77
\N	179	2	64											B-BCP78-r_86	B-BCU4-rV_78
\N	180	2	79											B-BCP78-r_87	B-BCU4-rV_79
\N	181	2	138											B-BCP78-r_88	B-BCU4-rV_80
\N	182	5	78.8											B-BCP78-r_89	B-BCU4-rV_81						B-Bastille_gp121			B-CAM003-JMU_156											B-HoodyT-JMU_157
\N	183	2	71											B-BCP78-r_90	B-BCU4-rV_82
conserved hypothetical protein. This family consists of proteins over 500 amino acids long in Caenorhabditis elegans and several bacteria (Pseudomonas aeruginosa, Nostoc sp. PCC 7120, Leptospira interrogans, etc.). The function is unknown.... V-type ATP synthase subunit I; Validated.... Membrane-bound metallopeptidase [Cell division and chromosome partitioning].... Transmembrane protein. This ent…	184	10	225.8											B-BCP78-r_91	B-BCU4-rV_83						B-Bastille_gp102			B-CAM003-JMU_177			B-Evoli-JMU_175								B-HoodyT-JMU_179			B-JPB9_Draft-JMU_198											B-Riley-DRAFT-JMU_173
HNH nucleases; HNH endonuclease signature which is found in viral, prokaryotic, and eukaryotic proteins. The alignment includes members of the large group of homing endonucleases, yeast intron 1 protein, MutS, as well as bacterial colicins, pyocins, and anaredoxins.	185	2	250											B-BCP78-r_92	B-BCU4-rV_84
ATPases associated with a variety of cellular activities. AAA - ATPases associated with a variety of cellular activities. This profile/alignment only detects a fraction of this vast family. The poorly conserved N-terminal helix is missing from the alignment.... Type II/IV secretion system protein. This family contains both type II and type IV pathway secretion proteins from bacteria. VirB11 ATPas…	186	14	751.143							B-B4-rV_123	B-B5S-rV_118			B-BCP78-r_93	B-BCU4-rV_85						B-Bastille_gp103			B-CAM003-JMU_176			B-Evoli-JMU_174								B-HoodyT-JMU_178			B-JPB9_Draft-JMU_197											B-Riley-DRAFT-JMU_170
\N	187	14	296.5							B-B4-rV_124	B-B5S-rV_119			B-BCP78-r_94	B-BCU4-rV_86						B-Bastille_gp105			B-CAM003-JMU_174			B-Evoli-JMU_172								B-HoodyT-JMU_176			B-JPB9_Draft-JMU_196											B-Riley-DRAFT-JMU_167
\N	188	14	176.429							B-B4-rV_125	B-B5S-rV_120			B-BCP78-r_95	B-BCU4-rV_87						B-Bastille_gp106			B-CAM003-JMU_173			B-Evoli-JMU_170								B-HoodyT-JMU_174			B-JPB9_Draft-JMU_194											B-Riley-DRAFT-JMU_165
\N	189	12	62.75							B-B4-rV_126	B-B5S-rV_121			B-BCP78-r_96	B-BCU4-rV_88						B-Bastille_gp107			B-CAM003-JMU_172			B-Evoli-JMU_169								B-HoodyT-JMU_173			B-JPB9_Draft-JMU_193											B-Riley-DRAFT-JMU_164
\N	190	12	53.5							B-B4-rV_127	B-B5S-rV_122			B-BCP78-r_97	B-BCU4-rV_89						B-Bastille_gp108			B-CAM003-JMU_171			B-Evoli-JMU_168								B-HoodyT-JMU_172			B-JPB9_Draft-JMU_192											B-Riley-DRAFT-JMU_163
\N	191	13	93.6923							B-B4-rV_128	B-B5S-rV_123			B-BCP78-r_98	B-BCU4-rV_90						B-Bastille_gp109			B-CAM003-JMU_170			B-Evoli-JMU_167								B-HoodyT-JMU_171			B-JPB9_Draft-JMU_191											B-Riley-DRAFT-JMU_162
PRTRC system protein D. A novel genetic system characterized by six major proteins, included a ParB homolog and a ThiF homolog, is designated PRTRC, or ParB-Related,ThiF-Related Cassette. It is often found on plasmids. This protein family is designated PRTRC system protein D. The gray zone, between trusted and noise, includes proteins found in the same genomes as other proteins of the PRTRC syste…	192	14	353.5							B-B4-rV_129	B-B5S-rV_124			B-BCP78-r_99	B-BCU4-rV_91						B-Bastille_gp110			B-CAM003-JMU_169			B-Evoli-JMU_166								B-HoodyT-JMU_170			B-JPB9_Draft-JMU_190											B-Riley-DRAFT-JMU_161
\N	193	3	79											B-BCP78-r_100	B-BCU4-rV_92
RNA polymerase sigma factor RpoE; Provisional.... RNA polymerase sigma factor SigB; Validated.... sporulation sigma factor SigE; Reviewed.... RNA polymerase sigma factor SigC; Validated.... RNA polymerase sigma factor RpoD; Validated.... flagellar biosynthesis sigma factor; Validated.... RNA polymerase factor sigma-32; Reviewed.... RNA polymerase sigma factor WhiG; Reviewed.... RNA polymerase sig…	194	2	566											B-BCP78-r_101	B-BCU4-rV_93
RNA polymerase sigma factor SigB; Validated.... sporulation sigma factor SigE; Reviewed.... RNA polymerase sigma factor SigC; Validated.... RNA polymerase factor sigma-32; Reviewed.... RNA polymerase sigma factor RpoD; Validated.... flagellar biosynthesis sigma factor; Validated.... RNA polymerase sigma factor WhiG; Reviewed.... RNA polymerase sigma factor, cyanobacterial RpoD-like family. This f…	195	2	246											B-BCP78-r_102	B-BCU4-rV_94
\N	196	2	88											B-BCP78-r_103	B-BCU4-rV_95
\N	197	2	68											B-BCP78-r_104	B-BCU4-rV_96
\N	198	3	267.667											B-BCP78-r_105	B-BCU4-rV_97
\N	199	2	77											B-BCP78-r_106	B-BCU4-rV_98
\N	200	2	77.5											B-BCP78-r_107	B-BCU4-rV_99
\N	201	3	106.667											B-BCP78-r_108	B-BCU4-rV_100
\N	202	2	60											B-BCP78-r_109	B-BCU4-rV_101
\N	203	2	209											B-BCP78-r_110	B-BCU4-rV_102
\N	204	2	185											B-BCP78-r_111	B-BCU4-rV_103
\N	205	2	88											B-BCP78-r_112	B-BCU4-rV_104
\N	206	21	161.762							B-B4-rV_156	B-B5S-rV_150			B-BCP78-r_113	B-BCU4-rV_105		B-BPS13-rV_138				B-Bastille_gp129			B-CAM003-JMU_146			B-Evoli-JMU_143							B-Hakuna-DRAFT-JMU_150	B-HoodyT-JMU_147			B-JPB9_Draft-JMU_165		B-Megatron-DRAFT-JMU_146									B-Riley-DRAFT-JMU_130
fumarate reductase flavoprotein subunit; Provisional.... \N	207	25	235.76							B-B4-rV_158	B-B5S-rV_152			B-BCP78-r_114	B-BCU4-rV_106		B-BPS13-rV_142				B-Bastille_gp130			B-CAM003-JMU_145			B-Evoli-JMU_142							B-Hakuna-DRAFT-JMU_145	B-HoodyT-JMU_146			B-JPB9_Draft-JMU_164		B-Megatron-DRAFT-JMU_142									B-Riley-DRAFT-JMU_129
\N	208	17	288.941							B-B4-rV_159	B-B5S-rV_153			B-BCP78-r_115	B-BCU4-rV_107		B-BPS13-rV_144				B-Bastille_gp131			B-CAM003-JMU_144			B-Evoli-JMU_141							B-Hakuna-DRAFT-JMU_141	B-HoodyT-JMU_145			B-JPB9_Draft-JMU_163		B-Megatron-DRAFT-JMU_139									B-Riley-DRAFT-JMU_128
\N	209	2	78											B-BCP78-r_116	B-BCU4-rV_108
\N	210	21	160.048							B-B4-rV_160	B-B5S-rV_154			B-BCP78-r_117	B-BCU4-rV_109		B-BPS13-rV_145				B-Bastille_gp132			B-CAM003-JMU_143			B-Evoli-JMU_140							B-Hakuna-DRAFT-JMU_140	B-HoodyT-JMU_144			B-JPB9_Draft-JMU_162		B-Megatron-DRAFT-JMU_138									B-Riley-DRAFT-JMU_127
\N	211	5	183.8											B-BCP78-r_118	B-BCU4-rV_110
\N	212	25	240.04							B-B4-rV_165	B-B5S-rV_159			B-BCP78-r_119	B-BCU4-rV_111						B-Bastille_gp135			B-CAM003-JMU_139			B-Evoli-JMU_135							B-Hakuna-DRAFT-JMU_132	B-HoodyT-JMU_140			B-JPB9_Draft-JMU_156		B-Megatron-DRAFT-JMU_130									B-Riley-DRAFT-JMU_123
\N	213	4	128.5											B-BCP78-r_120	B-BCU4-rV_112
\N	214	2	65											B-BCP78-r_121	B-BCU4-rV_113
\N	215	2	144											B-BCP78-r_122	B-BCU4-rV_114
\N	216	2	91											B-BCP78-r_123	B-BCU4-rV_115
\N	217	2	157											B-BCP78-r_124	B-BCU4-rV_116
\N	218	2	123											B-BCP78-r_125	B-BCU4-rV_117
\N	219	2	130											B-BCP78-r_126	B-BCU4-rV_118
\N	220	18	206.778							B-B4-rV_167	B-B5S-rV_161			B-BCP78-r_127	B-BCU4-rV_119		B-BPS13-rV_158				B-Bastille_gp138			B-CAM003-JMU_136			B-Evoli-JMU_132							B-Hakuna-DRAFT-JMU_123	B-HoodyT-JMU_136			B-JPB9_Draft-JMU_153		B-Megatron-DRAFT-JMU_123									B-Riley-DRAFT-JMU_121
\N	221	2	57											B-BCP78-r_128	B-BCU4-rV_120
\N	222	2	81											B-BCP78-r_129	B-BCU4-rV_121
\N	223	2	109											B-BCP78-r_130	B-BCU4-rV_122
\N	224	2	58											B-BCP78-r_131	B-BCU4-rV_123
\N	225	2	170											B-BCP78-r_132	B-BCU4-rV_124
\N	226	2	92											B-BCP78-r_133	B-BCU4-rV_125
\N	227	2	78											B-BCP78-r_134	B-BCU4-rV_126
\N	228	2	107											B-BCP78-r_135	B-BCU4-rV_127
Methylase involved in ubiquinone/menaquinone biosynthesis [Coenzyme metabolism].... Uncharacterized protein conserved in bacteria [Function unknown].... 2-polyprenyl-3-methyl-5-hydroxy-6-metoxy-1,4-benzoquinol methylase [Coenzyme metabolism].... hypothetical protein; Provisional.... S-adenosylmethionine-dependent methyltransferases (SAM or AdoMet-MTase), class I; AdoMet-MTases are enzymes that us…	229	7	151.143							B-B4-rV_147	B-B5S-rV_141			B-BCP78-r_136	B-BCU4-rV_128																																		B-Riley-DRAFT-JMU_139
\N	230	2	65											B-BCP78-r_137	B-BCU4-rV_129
\N	231	2	74											B-BCP78-r_138	B-BCU4-rV_130
Uncharacterized conserved protein [Function unknown].... Thg1 C terminal domain. Thg1 polymerases contain an additional region of conservation C-terminal to the core palm domain that comprise of 5 helices and two strands. This region has several well-conserved charged residues including a basic residue found towards the end of the first helix of this unit might contribute to the Thg1-specific act…	232	4	244.5											B-BCP78-r_139	B-BCU4-rV_131														B-G_378
\N	233	3	126.333											B-BCP78-r_140	B-BCU4-rV_132
Mre11 nuclease, N-terminal metallophosphatase domain. Mre11 (also known as SbcD in Escherichia coli) is a subunit of the MRX protein complex. This complex includes: Mre11, Rad50, and Xrs2/Nbs1, and plays a vital role in several nuclear processes including DNA double-strand break repair, telomere length maintenance, cell cycle checkpoint control, and meiotic recombination, in eukaryotes. During do…	234	25	425.72							B-B4-rV_172	B-B5S-rV_166			B-BCP78-r_141	B-BCU4-rV_133		B-BPS13-rV_163				B-Bastille_gp143			B-CAM003-JMU_131			B-Evoli-JMU_127							B-Hakuna-DRAFT-JMU_118	B-HoodyT-JMU_131			B-JPB9_Draft-JMU_149		B-Megatron-DRAFT-JMU_118									B-Riley-DRAFT-JMU_115
\N	235	2	96											B-BCP78-r_142	B-BCU4-rV_134
\N	236	14	320.643							B-B4-rV_173	B-B5S-rV_167			B-BCP78-r_143	B-BCU4-rV_135						B-Bastille_gp145			B-CAM003-JMU_130			B-Evoli-JMU_125								B-HoodyT-JMU_130			B-JPB9_Draft-JMU_147											B-Riley-DRAFT-JMU_114
\N... hypothetical protein.	237	17	160.412							B-B4-rV_174	B-B5S-rV_168			B-BCP78-r_144	B-BCU4-rV_136		B-BPS13-rV_167				B-Bastille_gp147			B-CAM003-JMU_128			B-Evoli-JMU_123							B-Hakuna-DRAFT-JMU_113	B-HoodyT-JMU_128			B-JPB9_Draft-JMU_145		B-Megatron-DRAFT-JMU_113									B-Riley-DRAFT-JMU_113
Phage lysis protein, holin. This family constitutes holin proteins from the dsDNA Siphidoviridae group bacteriophages. Most bacteriophages require an endolysin and a holin for host lysis. During late gene expression, holins accumulate and oligomerise in the host cell membrane. They then suddenly trigger to permeablise the membrane, which causes lysis by allowing endolysin to attach the peptidogly…	238	18	100.111							B-B4-rV_175	B-B5S-rV_169			B-BCP78-r_145	B-BCU4-rV_137		B-BPS13-rV_168				B-Bastille_gp148			B-CAM003-JMU_127			B-Evoli-JMU_122							B-Hakuna-DRAFT-JMU_112	B-HoodyT-JMU_127			B-JPB9_Draft-JMU_144		B-Megatron-DRAFT-JMU_112									B-Riley-DRAFT-JMU_112
\N	239	25	212.32							B-B4-rV_177	B-B5S-rV_171			B-BCP78-r_146	B-BCU4-rV_138		B-BPS13-rV_170				B-Bastille_gp151			B-CAM003-JMU_124			B-Evoli-JMU_120							B-Hakuna-DRAFT-JMU_109	B-HoodyT-JMU_124			B-JPB9_Draft-JMU_141		B-Megatron-DRAFT-JMU_110									B-Riley-DRAFT-JMU_110
\N	240	20	117.5							B-B4-rV_179	B-B5S-rV_173			B-BCP78-r_147	B-BCU4-rV_139		B-BPS13-rV_172				B-Bastille_gp152			B-CAM003-JMU_123			B-Evoli-JMU_119							B-Hakuna-DRAFT-JMU_108	B-HoodyT-JMU_123			B-JPB9_Draft-JMU_140		B-Megatron-DRAFT-JMU_108									B-Riley-DRAFT-JMU_108
DNA repair protein RadA; Provisional.... DNA repair protein RAD51. This eukaryotic sequence family consists of RAD51, a protein involved in DNA homologous recombination and repair. It is similar in sequence the exclusively meiotic recombinase DMC1 (TIGR02238), to archaeal families RadA (TIGR02236) and RadB (TIGR02237), and to bacterial RecA (TIGR02012).... Uncharacterized conserved protein [Funct…	241	27	399.963							B-B4-rV_180	B-B5S-rV_174			B-BCP78-r_148	B-BCU4-rV_140		B-BPS13-rV_173				B-Bastille_gp153			B-CAM003-JMU_122			B-Evoli-JMU_118							B-Hakuna-DRAFT-JMU_107	B-HoodyT-JMU_122			B-JPB9_Draft-JMU_139		B-Megatron-DRAFT-JMU_107									B-Riley-DRAFT-JMU_107
\N	242	2	123											B-BCP78-r_149	B-BCU4-rV_141
\N	243	7	125.143							B-B4-rV_181	B-B5S-rV_175			B-BCP78-r_150	B-BCU4-rV_142																																		B-Riley-DRAFT-JMU_105
dihydrolipoamide succinyltransferase; Provisional.... NADH dehydrogenase subunit E; Provisional.... dihydrolipoamide acetyltransferase; Reviewed.... cell division protein DedD; Provisional.... bifunctional uroporphyrinogen-III synthetase/uroporphyrin-III C-methyltransferase; Reviewed.... ATP-dependent RNA helicase RhlB; Provisional.... polyketide-type polyunsaturated fatty acid synthase PfaA. Mem…	244	22	397.454							B-B4-rV_182	B-B5S-rV_176			B-BCP78-r_151	B-BCU4-rV_143		B-BPS13-rV_174				B-Bastille_gp154			B-CAM003-JMU_121			B-Evoli-JMU_117							B-Hakuna-DRAFT-JMU_106	B-HoodyT-JMU_121			B-JPB9_Draft-JMU_137, B-JPB9_Draft-JMU_138		B-Megatron-DRAFT-JMU_106									B-Riley-DRAFT-JMU_104
\N	245	10	91.8											B-BCP78-r_152	B-BCU4-rV_144						B-Bastille_gp156			B-CAM003-JMU_119			B-Evoli-JMU_115								B-HoodyT-JMU_119			B-JPB9_Draft-JMU_135								B-Pegasus-DRAFT-JMU_192
\N	246	3	104.333											B-BCP78-r_153	B-BCU4-rV_145
\N	247	26	169.154							B-B4-rV_184	B-B5S-rV_178			B-BCP78-r_154	B-BCU4-rV_146		B-BPS13-rV_178				B-Bastille_gp159			B-CAM003-JMU_116			B-Evoli-JMU_112							B-Hakuna-DRAFT-JMU_101	B-HoodyT-JMU_116			B-JPB9_Draft-JMU_133		B-Megatron-DRAFT-JMU_101									B-Riley-DRAFT-JMU_101
DEDDy 3'-5' exonuclease domain of Drosophila Egalitarian (Egl) and similar proteins. The Egalitarian (Egl) protein subfamily is composed of Drosophila Egl and similar proteins. Egl is a component of an mRNA-binding complex which is required for oocyte specification. Egl contains a DEDDy-type DnaQ-like 3'-5' exonuclease domain possessing three conserved sequence motifs termed ExoI, ExoII and ExoII…	248	47	702.872							B-B4-rV_196	B-B5S-rV_190			B-BCP78-r_155	B-BCU4-rV_147		B-BPS13-rV_188				B-Bastille_gp175, B-Bastille_gp173			B-CAM003-JMU_101, B-CAM003-JMU_99			B-Evoli-JMU_99							B-Hakuna-DRAFT-JMU_88, B-Hakuna-DRAFT-JMU_89	B-HoodyT-JMU_100, B-HoodyT-JMU_102		B-JL_134	B-JPB9_Draft-JMU_117, B-JPB9_Draft-JMU_118		B-Megatron-DRAFT-JMU_88, B-Megatron-DRAFT-JMU_90						B-Pegasus-DRAFT-JMU_144, B-Pegasus-DRAFT-JMU_147			B-Riley-DRAFT-JMU_88
\N	249	2	58											B-BCP78-r_156	B-BCU4-rV_148
\N... Bacterial nucleoid DNA-binding protein [DNA replication, recombination, and repair].... Integration host factor (IHF) and HU are small heterodimeric members of the DNABII protein family that bind and bend DNA, functioning as architectural factors in many cellular processes including transcription, site-specific recombination, and higher-order nucleoprotein complex assembly. The dimer subuni…	250	25	104.56							B-B4-rV_204	B-B5S-rV_197			B-BCP78-r_157	B-BCU4-rV_149		B-BPS13-rV_195				B-Bastille_gp187			B-CAM003-JMU_87			B-Evoli-JMU_87							B-Hakuna-DRAFT-JMU_80	B-HoodyT-JMU_88			B-JPB9_Draft-JMU_105		B-Megatron-DRAFT-JMU_80									B-Riley-DRAFT-JMU_81
\N	251	25	243.96							B-B4-rV_205	B-B5S-rV_198			B-BCP78-r_158	B-BCU4-rV_150		B-BPS13-rV_196				B-Bastille_gp188			B-CAM003-JMU_86			B-Evoli-JMU_86							B-Hakuna-DRAFT-JMU_79	B-HoodyT-JMU_87			B-JPB9_Draft-JMU_104		B-Megatron-DRAFT-JMU_79									B-Riley-DRAFT-JMU_80
\N	252	2	69											B-BCP78-r_159	B-BCU4-rV_151
Predicted nucleotidyltransferase [General function prediction only].... hypothetical protein; Provisional.... Predicted nucleotidyltransferase. Members of this family of bacterial proteins catalyze the transfer of nucleotide residues from nucleoside diphosphates or triphosphates into dimer or polymer forms.	253	3	254.667											B-BCP78-r_160	B-BCU4-rV_152
\N	254	3	66											B-BCP78-r_161	B-BCU4-rV_153
\N	255	3	214.333											B-BCP78-r_162	B-BCU4-rV_154
ybbN protein family; ybbN is a hypothetical protein containing a redox-inactive TRX-like domain. Its gene has been sequenced from several gammaproteobacteria and actinobacteria.... TRX-like protein A (TxlA) family; TxlA was originally isolated from the cyanobacterium Synechococcus. It is found only in oxygenic photosynthetic organisms. TRX is a small enzyme that participate in redox reactions, vi…	256	16	87.1875							B-B4-rV_208	B-B5S-rV_201			B-BCP78-r_163	B-BCU4-rV_155		B-BPS13-rV_200				B-Bastille_gp194			B-CAM003-JMU_80			B-Evoli-JMU_80								B-HoodyT-JMU_81			B-JPB9_Draft-JMU_97		B-Megatron-DRAFT-JMU_73									B-Riley-DRAFT-JMU_76
flavodoxin; Provisional.... Flavodoxin domain. This family represents a flavodoxin domain.... flavodoxin; Validated.... Flavodoxin.... flavodoxin, short chain. Flavodoxins are small redox-active proteins with a flavin mononucleotide (FMN) prosthetic group. They can act in nitrogen fixation by nitrogenase, in sulfite reduction, and light-dependent NADP+ reduction in during photosynthesis, among ot…	257	15	149.667							B-B4-rV_210	B-B5S-rV_203			B-BCP78-r_164	B-BCU4-rV_156		B-BPS13-rV_204				B-Bastille_gp196			B-CAM003-JMU_78			B-Evoli-JMU_78							B-Hakuna-DRAFT-JMU_70	B-HoodyT-JMU_79			B-JPB9_Draft-JMU_95		B-Megatron-DRAFT-JMU_70									B-Riley-DRAFT-JMU_73
ribonucleoside-diphosphate reductase.... Ribonucleotide Reductase R2-like protein, Mn/Fe-binding domain. Rv0233 is a Mycobacterium tuberculosis ribonucleotide reductase R2 protein with a heterodinuclear manganese/iron-carboxylate cofactor located in its metal center. The Rv0233-like family may represent a structural/functional counterpart of the evolutionary ancestor of the RNRR2's (Ribonucleotid…	258	21	346.476		B-0305phi8-36_115					B-B4-rV_211	B-B5S-rV_204			B-BCP78-r_165	B-BCU4-rV_157		B-BPS13-rV_205				B-Bastille_gp197			B-CAM003-JMU_77			B-Evoli-JMU_77							B-Hakuna-DRAFT-JMU_69	B-HoodyT-JMU_78			B-JPB9_Draft-JMU_93, B-JPB9_Draft-JMU_94		B-Megatron-DRAFT-JMU_69						B-Pegasus-DRAFT-JMU_69			B-Riley-DRAFT-JMU_72
Hedgehog/Intein domain, found in Hedgehog proteins as well as proteins which contain inteins and undergo protein splicing (e.g. DnaB, RIR1-2, GyrA and Pol). In protein splicing an intervening polypeptide sequence - the intein - is excised from a protein, and the flanking polypeptide sequences - the exteins - are joined by a peptide bond. In addition to the autocatalytic splicing domain, many inte…	259	43	594.744		B-0305phi8-36_116					B-B4-rV_215	B-B5S-rV_208	B-BCD7-rV_78		B-BCP78-r_166	B-BCU4-rV_158		B-BPS13-rV_208			B-Basilisk_63	B-Bastille_gp204			B-CAM003-JMU_70			B-Evoli-JMU_70		B-G_82					B-Hakuna-DRAFT-JMU_66	B-HoodyT-JMU_70			B-JPB9_Draft-JMU_85, B-JPB9_Draft-JMU_86		B-Megatron-DRAFT-JMU_66					B-Pappano-JMU_70, B-Pappano-JMU_72	B-Pegasus-DRAFT-JMU_68	B-Pleiades-JMU_66, B-Pleiades-JMU_68		B-Riley-DRAFT-JMU_68
\N	260	30	187.633							B-B4-rV_216	B-B5S-rV_209			B-BCP78-r_167	B-BCU4-rV_159		B-BPS13-rV_210				B-Bastille_gp205			B-CAM003-JMU_69			B-Evoli-JMU_69							B-Hakuna-DRAFT-JMU_64	B-HoodyT-JMU_69		B-JL_114	B-JPB9_Draft-JMU_83		B-Megatron-DRAFT-JMU_64						B-Pegasus-DRAFT-JMU_122			B-Riley-DRAFT-JMU_67
\N	261	2	67											B-BCP78-r_168	B-BCU4-rV_160
\N	262	3	127.333											B-BCP78-r_169	B-BCU4-rV_161
\N	263	16	101.188							B-B4-rV_219	B-B5S-rV_212			B-BCP78-r_170	B-BCU4-rV_162		B-BPS13-rV_214				B-Bastille_gp208			B-CAM003-JMU_66			B-Evoli-JMU_66							B-Hakuna-DRAFT-JMU_61	B-HoodyT-JMU_66			B-JPB9_Draft-JMU_80		B-Megatron-DRAFT-JMU_61									B-Riley-DRAFT-JMU_64
deoxyuridine 5'-triphosphate nucleotidohydrolase; Provisional.... dUTPase [Nucleotide transport and metabolism].... dUTP pyrophosphatase.... dUTPase. dUTPase hydrolyses dUTP to dUMP and pyrophosphate.... dUTPase; Provisional.... ORF007 dUTPase; Provisional.... Trimeric dUTP diphosphatases. Trimeric dUTP diphosphatases, or dUTPases, are the most common family of dUTPase, found in bacteria, eukaryo…	264	20	255.9							B-B4-rV_221	B-B5S-rV_214			B-BCP78-r_171	B-BCU4-rV_163		B-BPS13-rV_215				B-Bastille_gp211			B-CAM003-JMU_63			B-Evoli-JMU_63							B-Hakuna-DRAFT-JMU_60	B-HoodyT-JMU_64			B-JPB9_Draft-JMU_76		B-Megatron-DRAFT-JMU_60									B-Riley-DRAFT-JMU_62
\N	265	4	92.75											B-BCP78-r_172	B-BCU4-rV_164
\N	266	2	49											B-BCP78-r_173
DNA primase; Provisional.... Transposase zinc-ribbon domain. This zinc binding domain is found in a range of transposase proteins such as ISSPO8, ISSOD11, ISRSSP2 etc. It is likely a zinc-binding beta ribbon domain that could bind the DNA.... Toprim domain. The toprim domain is found in a wide variety of enzymes involved in nucleic acid manipulation.... Toprim-like. This is a family or Toprim-lik…	267	26	357.038							B-B4-rV_222	B-B5S-rV_215			B-BCP78-r_174	B-BCU4-rV_165		B-BPS13-rV_217				B-Bastille_gp213			B-CAM003-JMU_60			B-Evoli-JMU_61							B-Hakuna-DRAFT-JMU_58	B-HoodyT-JMU_62			B-JPB9_Draft-JMU_73		B-Megatron-DRAFT-JMU_58									B-Riley-DRAFT-JMU_60
\N	268	17	197.529							B-B4-rV_223	B-B5S-rV_216			B-BCP78-r_175	B-BCU4-rV_166		B-BPS13-rV_219				B-Bastille_gp214			B-CAM003-JMU_59			B-Evoli-JMU_60							B-Hakuna-DRAFT-JMU_56	B-HoodyT-JMU_61			B-JPB9_Draft-JMU_72		B-Megatron-DRAFT-JMU_56									B-Riley-DRAFT-JMU_59
hypothetical protein; Provisional.... Uncharacterized protein conserved in bacteria with the myosin-like domain [Function unknown].... Protein of unknown function (DUF812). This family consists of several eukaryotic proteins of unknown function.... NHLM bacteriocin system secretion protein. Members of this protein family are homologs of the HlyD membrane fusion protein of type I secretion systems…	269	33	613.576							B-B4-rV_224	B-B5S-rV_217			B-BCP78-r_176	B-BCU4-rV_167		B-BPS13-rV_220				B-Bastille_gp215			B-CAM003-JMU_58			B-Evoli-JMU_59							B-Hakuna-DRAFT-JMU_55	B-HoodyT-JMU_60		B-JL_102	B-JPB9_Draft-JMU_71		B-Megatron-DRAFT-JMU_55						B-Pegasus-DRAFT-JMU_118			B-Riley-DRAFT-JMU_58
metallophosphatase superfamily, metallophosphatase domain. Metallophosphatases (MPPs), also known as metallophosphoesterases, phosphodiesterases (PDEs), binuclear metallophosphoesterases, and dimetal-containing phosphoesterases (DMPs), represent a diverse superfamily of enzymes with a conserved domain containing an active site consisting of two metal ions (usually manganese, iron, or zinc) coordi…	270	30	356.4							B-B4-rV_226	B-B5S-rV_219			B-BCP78-r_177	B-BCU4-rV_168						B-Bastille_gp218			B-CAM003-JMU_55			B-Evoli-JMU_56							B-Hakuna-DRAFT-JMU_52	B-HoodyT-JMU_57		B-JL_98	B-JPB9_Draft-JMU_69		B-Megatron-DRAFT-JMU_52						B-Pegasus-DRAFT-JMU_112			B-Riley-DRAFT-JMU_56
flagellar accessory protein FlaH; Validated.... DNA repair and recombination protein RadB. This family consists exclusively of archaeal RadB protein, a homolog of bacterial RecA (TIGR02012), eukaryotic RAD51 (TIGR02239) and DMC1 (TIGR02238), and archaeal RadA (TIGR02236).... RecA-like NTPases. This family includes the NTP binding domain of F1 and V1 H+ATPases, DnaB and related helicases as well a…	271	27	489.815							B-B4-rV_229	B-B5S-rV_223			B-BCP78-r_178	B-BCU4-rV_169		B-BPS13-rV_224				B-Bastille_gp223			B-CAM003-JMU_50			B-Evoli-JMU_51							B-Hakuna-DRAFT-JMU_50	B-HoodyT-JMU_52			B-JPB9_Draft-JMU_64		B-Megatron-DRAFT-JMU_50									B-Riley-DRAFT-JMU_53
\N	272	2	56											B-BCP78-r_179	B-BCU4-rV_170
\N... helix_turn_helix, cAMP Regulatory protein C-terminus; DNA binding domain of prokaryotic regulatory proteins belonging to the catabolite activator protein family.... CRISPR locus-related DNA-binding protein. Most but not all examples of this family are associated with CRISPR loci, a combination of DNA repeats and characteristic proteins encoded near the repeat cluster. The C-terminal region …	273	18	580.111							B-B4-rV_230	B-B5S-rV_224			B-BCP78-r_180	B-BCU4-rV_171		B-BPS13-rV_226				B-Bastille_gp224			B-CAM003-JMU_49			B-Evoli-JMU_50							B-Hakuna-DRAFT-JMU_48	B-HoodyT-JMU_51			B-JPB9_Draft-JMU_63		B-Megatron-DRAFT-JMU_48									B-Riley-DRAFT-JMU_52
excinuclease ABC, B subunit. All proteins in this family for wich functions are known are DNA helicases that function in the nucleotide excision repair and are endonucleases that make the 3' incision next to DNA damage. They are part of a pathway requiring UvrA, UvrB, UvrC, and UvrD homologs. This family is based on the phylogenomic analysis of JA Eisen (1999, Ph.D. Thesis, Stanford University) […	274	35	565.971							B-B4-rV_232	B-B5S-rV_226			B-BCP78-r_181	B-BCU4-rV_172		B-BPS13-rV_228				B-Bastille_gp226			B-CAM003-JMU_47			B-Evoli-JMU_48							B-Hakuna-DRAFT-JMU_46	B-HoodyT-JMU_49		B-JL_91	B-JPB9_Draft-JMU_58, B-JPB9_Draft-JMU_59, B-JPB9_Draft-JMU_60		B-Megatron-DRAFT-JMU_46						B-Pegasus-DRAFT-JMU_107			B-Riley-DRAFT-JMU_50
\N	275	3	91.3333											B-BCP78-r_182	B-BCU4-rV_173
\N	276	26	63.1154							B-B4-rV_233	B-B5S-rV_227			B-BCP78-r_183	B-BCU4-rV_174		B-BPS13-rV_229				B-Bastille_gp227			B-CAM003-JMU_46			B-Evoli-JMU_47							B-Hakuna-DRAFT-JMU_45	B-HoodyT-JMU_48			B-JPB9_Draft-JMU_56		B-Megatron-DRAFT-JMU_45						B-Pegasus-DRAFT-JMU_97			B-Riley-DRAFT-JMU_49
M domain of GW182.... \N	277	33	1133.88							B-B4-rV_234	B-B5S-rV_228			B-BCP78-r_184	B-BCU4-rV_175		B-BPS13-rV_230				B-Bastille_gp228			B-CAM003-JMU_45			B-Evoli-JMU_46							B-Hakuna-DRAFT-JMU_44	B-HoodyT-JMU_47		B-JL_83	B-JPB9_Draft-JMU_54, B-JPB9_Draft-JMU_55		B-Megatron-DRAFT-JMU_44						B-Pegasus-DRAFT-JMU_96			B-Riley-DRAFT-JMU_48
Carbohydrate binding domain. This family includes diverse carbohydrate binding domains.... Baseplate J-like protein. The P2 bacteriophage J protein lies at the edge of the baseplate. This family also includes a number of bacterial homologues, which are thought to have been horizontally transferred.... Uncharacterized protein conserved in bacteria (DUF2313). Members of this family of proteins comp…	278	27	829.63							B-B4-rV_235	B-B5S-rV_229			B-BCP78-r_185	B-BCU4-rV_176		B-BPS13-rV_231				B-Bastille_gp229			B-CAM003-JMU_44			B-Evoli-JMU_45							B-Hakuna-DRAFT-JMU_43	B-HoodyT-JMU_46			B-JPB9_Draft-JMU_52, B-JPB9_Draft-JMU_53		B-Megatron-DRAFT-JMU_43									B-Riley-DRAFT-JMU_47
\N... L-fuculose kinases; a subfamily of the FGGY family of carbohydrate kinases. This subfamily is composed of bacterial L-fuculose kinases (FK, also known as fuculokinase, EC 2.7.1.51), which catalyze the ATP-dependent phosphorylation of L-fuculose to produce L-fuculose-1-phosphate and ADP. The presence of Mg2+ or Mn2+ is required for enzymatic activity. FKs belong to the FGGY family of carbohy…	279	32	351.656							B-B4-rV_236	B-B5S-rV_230			B-BCP78-r_186	B-BCU4-rV_177		B-BPS13-rV_232				B-Bastille_gp230			B-CAM003-JMU_43			B-Evoli-JMU_44							B-Hakuna-DRAFT-JMU_42	B-HoodyT-JMU_45		B-JL_81	B-JPB9_Draft-JMU_51		B-Megatron-DRAFT-JMU_42						B-Pegasus-DRAFT-JMU_93			B-Riley-DRAFT-JMU_46
Protein of unknown function (DUF1371). This family consists of several hypothetical bacterial proteins of around 110 residues in length. The function of this family is unknown but members seem to be specific to Borrelia burgdorferi (Lyme disease spirochete).... Phage baseplate assembly protein W [General function prediction only].... \N... baseplate wedge subunit.... Gene 25-like lysozyme. This f…	280	28	238.036							B-B4-rV_237	B-B5S-rV_231			B-BCP78-r_187	B-BCU4-rV_178		B-BPS13-rV_233				B-Bastille_gp231			B-CAM003-JMU_42			B-Evoli-JMU_43							B-Hakuna-DRAFT-JMU_41	B-HoodyT-JMU_44			B-JPB9_Draft-JMU_50		B-Megatron-DRAFT-JMU_41									B-Riley-DRAFT-JMU_45
\N	281	25	175.64							B-B4-rV_238	B-B5S-rV_232			B-BCP78-r_188	B-BCU4-rV_179		B-BPS13-rV_234				B-Bastille_gp232			B-CAM003-JMU_41			B-Evoli-JMU_42							B-Hakuna-DRAFT-JMU_40	B-HoodyT-JMU_43			B-JPB9_Draft-JMU_49		B-Megatron-DRAFT-JMU_40									B-Riley-DRAFT-JMU_44
\N	282	25	260.08							B-B4-rV_239	B-B5S-rV_233			B-BCP78-r_189	B-BCU4-rV_180		B-BPS13-rV_235				B-Bastille_gp233			B-CAM003-JMU_40			B-Evoli-JMU_41							B-Hakuna-DRAFT-JMU_39	B-HoodyT-JMU_42			B-JPB9_Draft-JMU_48		B-Megatron-DRAFT-JMU_39									B-Riley-DRAFT-JMU_43
Orthopoxvirus protein of unknown function (DUF830). This family consists of several Orthopoxvirus proteins of unknown function.... hypothetical protein; Provisional.	283	6	160.333											B-BCP78-r_190	B-BCU4-rV_181																																		B-Riley-DRAFT-JMU_42
\N	284	12	63.8333							B-B4-rV_240	B-B5S-rV_234			B-BCP78-r_191	B-BCU4-rV_182						B-Bastille_gp234			B-CAM003-JMU_39			B-Evoli-JMU_40								B-HoodyT-JMU_41			B-JPB9_Draft-JMU_47											B-Riley-DRAFT-JMU_41
Domain of unknown function (DUF4376). This domain family is found in bacteria and viruses, and is approximately 110 amino acids in length.... \N	285	17	178.177							B-B4-rV_241	B-B5S-rV_235			B-BCP78-r_192	B-BCU4-rV_183		B-BPS13-rV_236				B-Bastille_gp235			B-CAM003-JMU_38			B-Evoli-JMU_39							B-Hakuna-DRAFT-JMU_37	B-HoodyT-JMU_40			B-JPB9_Draft-JMU_46		B-Megatron-DRAFT-JMU_37									B-Riley-DRAFT-JMU_40
\N... Chaperone of endosialidase. This is the very C-terminal, chaperone, domain of the bacteriophage protein endosialidase. It releases itself, via the serine-lysine dyad at the N-terminus, from the remainder of the end-tail-spike. Cleavage occurs after the threonine which is the final residue of the End-tail-spike family, pfam12219. The endosialidase protein forms homotrimeric molecules in bact…	286	20	827.9							B-B4-rV_242	B-B5S-rV_236			B-BCP78-r_193	B-BCU4-rV_184		B-BPS13-rV_238				B-Bastille_gp237			B-CAM003-JMU_36			B-Evoli-JMU_37							B-Hakuna-DRAFT-JMU_34	B-HoodyT-JMU_38			B-JPB9_Draft-JMU_43, B-JPB9_Draft-JMU_44		B-Megatron-DRAFT-JMU_35									B-Riley-DRAFT-JMU_39
fibritin; Provisional.... ATPase involved in DNA repair [DNA replication, recombination, and repair].... chromosome segregation protein SMC, common bacterial type. SMC (structural maintenance of chromosomes) proteins bind DNA and act in organizing and segregating chromosomes for partition. SMC proteins are found in bacteria, archaea, and eukaryotes. This family represents the SMC protein of most …	287	35	1316.26							B-B4-rV_243	B-B5S-rV_237			B-BCP78-r_194, B-BCP78-r_196, B-BCP78-r_197	B-BCU4-rV_185, B-BCU4-rV_187, B-BCU4-rV_188		B-BPS13-rV_239			B-Basilisk_21	B-Bastille_gp238			B-CAM003-JMU_35			B-Evoli-JMU_36							B-Hakuna-DRAFT-JMU_33	B-HoodyT-JMU_37			B-JPB9_Draft-JMU_42		B-Megatron-DRAFT-JMU_34									B-Riley-DRAFT-JMU_38
group I intron endonuclease. This model represents one subfamily of endonucleases containing the endo/excinuclease amino terminal domain, pfam01541 at its amino end. A distinct subfamily includes excinuclease abc subunit c (uvrC). Members of pfam01541 are often termed GIY-YIG endonucleases after conserved motifs near the amino end. This subfamily in This model is found in open reading frames of g…	288	2	225											B-BCP78-r_195	B-BCU4-rV_186
\N... Uncharacterized protein conserved in bacteria [Function unknown].... Membrane-bound lytic murein transglycosylase [Cell envelope biogenesis, outer membrane].... Protein of unknown function (DUF3682). This domain family is found in eukaryotes, and is typically between 125 and 136 amino acids in length.... 3D domain. This short presumed domain contains three conserved aspartate residues, henc…	289	32	746.719							B-B4-rV_244	B-B5S-rV_238			B-BCP78-r_198	B-BCU4-rV_189		B-BPS13-rV_240				B-Bastille_gp239			B-CAM003-JMU_34			B-Evoli-JMU_35							B-Hakuna-DRAFT-JMU_32	B-HoodyT-JMU_36		B-JL_76	B-JPB9_Draft-JMU_40, B-JPB9_Draft-JMU_41		B-Megatron-DRAFT-JMU_33						B-Pegasus-DRAFT-JMU_88			B-Riley-DRAFT-JMU_37
Plant protein of unknown function (DUF869). This family consists of a number of sequences found in Arabidopsis thaliana, Oryza sativa and Lycopersicon esculentum (Tomato). The function of this family is unknown.... attachment protein.... Intra-flagellar transport protein 57. Eukaryotic cilia and flagella are specialised organelles found at the periphery of cells of diverse organisms. Intra-flagel…	290	30	1202.3							B-B4-rV_245	B-B5S-rV_239			B-BCP78-r_199	B-BCU4-rV_190		B-BPS13-rV_241				B-Bastille_gp240			B-CAM003-JMU_33			B-Evoli-JMU_34		B-G_183					B-Hakuna-DRAFT-JMU_31	B-HoodyT-JMU_34			B-JPB9_Draft-JMU_39		B-Megatron-DRAFT-JMU_32									B-Riley-DRAFT-JMU_35
\N	291	46	167.5							B-B4-rV_246, B-B4-rV_247	B-B5S-rV_240, B-B5S-rV_241			B-BCP78-r_200, B-BCP78-r_201	B-BCU4-rV_191, B-BCU4-rV_192		B-BPS13-rV_242, B-BPS13-rV_243				B-Bastille_gp242, B-Bastille_gp241			B-CAM003-JMU_31, B-CAM003-JMU_32			B-Evoli-JMU_32, B-Evoli-JMU_33							B-Hakuna-DRAFT-JMU_29, B-Hakuna-DRAFT-JMU_30	B-HoodyT-JMU_32, B-HoodyT-JMU_33			B-JPB9_Draft-JMU_37, B-JPB9_Draft-JMU_38		B-Megatron-DRAFT-JMU_30, B-Megatron-DRAFT-JMU_31									B-Riley-DRAFT-JMU_33, B-Riley-DRAFT-JMU_34
\N	292	2	208.5											B-BCP78-r_202	B-BCU4-rV_193
\N	293	1	80											B-BCP78-r_203
Helix-turn-helix domain.... \N	294	16	257.312							B-B4-rV_231	B-B5S-rV_225			B-BCP78-r_204	B-BCU4-rV_194		B-BPS13-rV_227				B-Bastille_gp225			B-CAM003-JMU_48			B-Evoli-JMU_49							B-Hakuna-DRAFT-JMU_47	B-HoodyT-JMU_50			B-JPB9_Draft-JMU_61, B-JPB9_Draft-JMU_62		B-Megatron-DRAFT-JMU_47									B-Riley-DRAFT-JMU_51
Membrane-bound metallopeptidase [Cell division and chromosome partitioning].... Transmembrane protein. This entry is a highly conserved protein present in eukaryotes.... V-type ATP synthase subunit I; Validated.... chromosome segregation protein SMC, primarily archaeal type. SMC (structural maintenance of chromosomes) proteins bind DNA and act in organizing and segregating chromosomes for partiti…	295	22	213.318		B-0305phi8-36_186					B-B4-rV_249	B-B5S-rV_243			B-BCP78-r_205	B-BCU4-rV_196		B-BPS13-rV_244				B-Bastille_gp243			B-CAM003-JMU_30			B-Evoli-JMU_31							B-Hakuna-DRAFT-JMU_28	B-HoodyT-JMU_31			B-JPB9_Draft-JMU_35		B-Megatron-DRAFT-JMU_29						B-Pegasus-DRAFT-JMU_67			B-Riley-DRAFT-JMU_31
\N	296	32	139.625							B-B4-rV_254	B-B5S-rV_248			B-BCP78-r_206	B-BCU4-rV_197		B-BPS13-rV_247				B-Bastille_gp244			B-CAM003-JMU_29			B-Evoli-JMU_30							B-Hakuna-DRAFT-JMU_25	B-HoodyT-JMU_30		B-JL_72	B-JPB9_Draft-JMU_34		B-Megatron-DRAFT-JMU_26						B-Pegasus-DRAFT-JMU_84			B-Riley-DRAFT-JMU_26
\N... Phage tail sheath protein. This family includes a variety of phage tail sheath proteins.	297	32	573.594							B-B4-rV_255	B-B5S-rV_249			B-BCP78-r_207	B-BCU4-rV_198		B-BPS13-rV_248				B-Bastille_gp245			B-CAM003-JMU_28			B-Evoli-JMU_29							B-Hakuna-DRAFT-JMU_24	B-HoodyT-JMU_29		B-JL_71	B-JPB9_Draft-JMU_33		B-Megatron-DRAFT-JMU_25						B-Pegasus-DRAFT-JMU_83			B-Riley-DRAFT-JMU_25
\N	298	24	76.3333							B-B4-rV_256	B-B5S-rV_250			B-BCP78-r_208	B-BCU4-rV_199		B-BPS13-rV_249				B-Bastille_gp246			B-CAM003-JMU_27			B-Evoli-JMU_28							B-Hakuna-DRAFT-JMU_23	B-HoodyT-JMU_28			B-JPB9_Draft-JMU_32		B-Megatron-DRAFT-JMU_24									B-Riley-DRAFT-JMU_24
\N	299	25	284.72							B-B4-rV_257	B-B5S-rV_251			B-BCP78-r_209	B-BCU4-rV_200		B-BPS13-rV_250				B-Bastille_gp247			B-CAM003-JMU_26			B-Evoli-JMU_27							B-Hakuna-DRAFT-JMU_22	B-HoodyT-JMU_27			B-JPB9_Draft-JMU_31		B-Megatron-DRAFT-JMU_23									B-Riley-DRAFT-JMU_23
\N	300	24	205.208							B-B4-rV_258	B-B5S-rV_252			B-BCP78-r_210	B-BCU4-rV_201						B-Bastille_gp248			B-CAM003-JMU_25			B-Evoli-JMU_26							B-Hakuna-DRAFT-JMU_21	B-HoodyT-JMU_26			B-JPB9_Draft-JMU_30		B-Megatron-DRAFT-JMU_22									B-Riley-DRAFT-JMU_22
\N	301	26	266.154							B-B4-rV_259	B-B5S-rV_253			B-BCP78-r_211	B-BCU4-rV_202		B-BPS13-rV_251				B-Bastille_gp249			B-CAM003-JMU_24			B-Evoli-JMU_25							B-Hakuna-DRAFT-JMU_20	B-HoodyT-JMU_25			B-JPB9_Draft-JMU_29		B-Megatron-DRAFT-JMU_21									B-Riley-DRAFT-JMU_21
\N	302	32	285.594							B-B4-rV_260	B-B5S-rV_254			B-BCP78-r_212	B-BCU4-rV_203		B-BPS13-rV_253				B-Bastille_gp250			B-CAM003-JMU_23			B-Evoli-JMU_24							B-Hakuna-DRAFT-JMU_19	B-HoodyT-JMU_24		B-JL_66	B-JPB9_Draft-JMU_28		B-Megatron-DRAFT-JMU_20						B-Pegasus-DRAFT-JMU_78			B-Riley-DRAFT-JMU_20
\N	303	20	75.9							B-B4-rV_261	B-B5S-rV_255			B-BCP78-r_213	B-BCU4-rV_204		B-BPS13-rV_254				B-Bastille_gp251			B-CAM003-JMU_22			B-Evoli-JMU_23							B-Hakuna-DRAFT-JMU_18	B-HoodyT-JMU_23			B-JPB9_Draft-JMU_27		B-Megatron-DRAFT-JMU_19									B-Riley-DRAFT-JMU_19
\N	304	33	460.939							B-B4-rV_262	B-B5S-rV_256			B-BCP78-r_214	B-BCU4-rV_205		B-BPS13-rV_255				B-Bastille_gp252			B-CAM003-JMU_21			B-Evoli-JMU_22							B-Hakuna-DRAFT-JMU_17	B-HoodyT-JMU_21, B-HoodyT-JMU_22		B-JL_64	B-JPB9_Draft-JMU_26		B-Megatron-DRAFT-JMU_18						B-Pegasus-DRAFT-JMU_76			B-Riley-DRAFT-JMU_18
RNA polymerase sigma factor RpoD; Validated.... cell envelope integrity inner membrane protein TolA; Provisional.... recombination and DNA strand exchange inhibitor protein; Reviewed.... Borrelia P83/100 protein. This family consists of several Borrelia P83/P100 antigen proteins.... preprotein translocase subunit SecA; Reviewed.... \N... Nucleosome binding factor SPN, SPT16 subunit [Transcription…	305	18	299.5							B-B4-rV_263	B-B5S-rV_257			B-BCP78-r_215	B-BCU4-rV_206		B-BPS13-rV_256				B-Bastille_gp253			B-CAM003-JMU_20			B-Evoli-JMU_21							B-Hakuna-DRAFT-JMU_16	B-HoodyT-JMU_20			B-JPB9_Draft-JMU_25		B-Megatron-DRAFT-JMU_17									B-Riley-DRAFT-JMU_17
\N... phage prohead protease, HK97 family. This model describes the prohead protease of HK97 and related phage. It is generally encoded next to the gene for the capsid protein that it processes, and in some cases may be fused to it. This family does not show similarity to the prohead protease of phage T4 (see pfam03420) [Mobile and extrachromosomal element functions, Prophage functions, Protein f…	306	32	263.969							B-B4-rV_264	B-B5S-rV_258			B-BCP78-r_216	B-BCU4-rV_207		B-BPS13-rV_257				B-Bastille_gp254			B-CAM003-JMU_19			B-Evoli-JMU_20							B-Hakuna-DRAFT-JMU_15	B-HoodyT-JMU_19		B-JL_62	B-JPB9_Draft-JMU_23		B-Megatron-DRAFT-JMU_16						B-Pegasus-DRAFT-JMU_74			B-Riley-DRAFT-JMU_16
\N	307	2	56											B-BCP78-r_217	B-BCU4-rV_208
phage portal protein, HK97 family. This model represents one of several distantly related families of phage portal protein. This protein forms a hole, or portal, that enables DNA passage during packaging and ejection. It also forms the junction between the phage head (capsid) and the tail proteins. It functions as a dodecamer of a single polypeptide of average mol. wt. of 40-90 KDa [Mobile and ex…	308	33	539.394							B-B4-rV_266	B-B5S-rV_260			B-BCP78-r_218	B-BCU4-rV_209		B-BPS13-rV_258				B-Bastille_gp256			B-CAM003-JMU_17			B-Evoli-JMU_18							B-Hakuna-DRAFT-JMU_13	B-HoodyT-JMU_17		B-JL_61	B-JPB9_Draft-JMU_21		B-Megatron-DRAFT-JMU_14						B-Pegasus-DRAFT-JMU_73			B-Riley-DRAFT-JMU_15
\N	309	24	99.2083							B-B4-rV_267	B-B5S-rV_261			B-BCP78-r_219	B-BCU4-rV_210						B-Bastille_gp257			B-CAM003-JMU_16			B-Evoli-JMU_17							B-Hakuna-DRAFT-JMU_12	B-HoodyT-JMU_16			B-JPB9_Draft-JMU_20		B-Megatron-DRAFT-JMU_13									B-Riley-DRAFT-JMU_14
\N	310	3	215.667											B-BCP78-r_220															B-G_530
Protein of unknown function (DUF3257). This family are putative endonuclease proteins which are restricted to Synechocystis.	311	1	131											B-BCP78-r_237
Helix-turn-helix domain. This helix-turn-helix domain is often found in transferases and is likely to be DNA-binding.... Predicted transcription factor, homolog of eukaryotic MBF1 [Transcription].... Predicted transcriptional regulator [Transcription].... helix-turn-helix protein.... DNA-binding transcriptional repressor PuuR; Provisional.... transcriptional repressor DicA; Reviewed.... Helix-tur…	312	19	87.3158							B-B4-rV_268	B-B5S-rV_262			B-BCP78-r_240	B-BCU4-rV_232									B-CAM003-JMU_13			B-Evoli-JMU_13								B-HoodyT-JMU_13			B-JPB9_Draft-JMU_17											B-Riley-DRAFT-JMU_13
\N	313	2	64											B-BCP78-r_241	B-BCU4-rV_233
\N	314	17	76.4118							B-B4-rV_270	B-B5S-rV_264			B-BCP78-r_242	B-BCU4-rV_234		B-BPS13-rV_260				B-Bastille_gp260			B-CAM003-JMU_12			B-Evoli-JMU_12							B-Hakuna-DRAFT-JMU_10	B-HoodyT-JMU_12			B-JPB9_Draft-JMU_16		B-Megatron-DRAFT-JMU_11									B-Riley-DRAFT-JMU_11
hypothetical protein.	315	23	107.391							B-B4-rV_271	B-B5S-rV_265			B-BCP78-r_243	B-BCU4-rV_235		B-BPS13-rV_261				B-Bastille_gp261			B-CAM003-JMU_11			B-Evoli-JMU_11							B-Hakuna-DRAFT-JMU_9	B-HoodyT-JMU_11			B-JPB9_Draft-JMU_15		B-Megatron-DRAFT-JMU_10									B-Riley-DRAFT-JMU_10
\N	316	18	116.5							B-B4-rV_272	B-B5S-rV_266			B-BCP78-r_244	B-BCU4-rV_236						B-Bastille_gp262			B-CAM003-JMU_10			B-Evoli-JMU_10								B-HoodyT-JMU_10			B-JPB9_Draft-JMU_14											B-Riley-DRAFT-JMU_9
\N	317	18	95.6111							B-B4-rV_273	B-B5S-rV_267			B-BCP78-r_245	B-BCU4-rV_237		B-BPS13-rV_262				B-Bastille_gp263			B-CAM003-JMU_9			B-Evoli-JMU_9							B-Hakuna-DRAFT-JMU_8	B-HoodyT-JMU_9			B-JPB9_Draft-JMU_13		B-Megatron-DRAFT-JMU_9									B-Riley-DRAFT-JMU_8
Predicted site-specific integrase-resolvase [DNA replication, recombination, and repair].... Helix-turn-helix domain. This domain is a DNA-binding helix-turn-helix domain.... DNA binding domain, excisionase family. An excisionase, or Xis protein, is a small protein that binds and promotes excisive recombination; it is not enzymatically active. This model represents a number of putative excisionas…	318	3	58																B-Bam35c_Bam35cp01												B-GIL16c_gp01
hypothetical protein.	319	4	170				B-AP50_gp02												B-Bam35c_Bam35cp02												B-GIL16c_gp02
\N	320	4	74				B-AP50_gp03												B-Bam35c_Bam35cp03												B-GIL16c_gp03
\N	321	4	242				B-AP50_gp04												B-Bam35c_Bam35cp04												B-GIL16c_gp04
DNA polymerase; Provisional.... DNA polymerase type B, organellar and viral. Like pfam00136, members of this family are also DNA polymerase type B proteins. Those included here are found in plant and fungal mitochondria, and in viruses.	322	4	738.5				B-AP50_gp05												B-Bam35c_Bam35cp05												B-GIL16c_gp05
LexA repressor; Validated.... SOS regulatory protein LexA. LexA acts as a homodimer to repress a number of genes involved in the response to DNA damage (SOS response), including itself and RecA. RecA, in the presence of single-stranded DNA, acts as a co-protease to activate a latent autolytic protease activity (EC 3.4.21.88) of LexA, where the active site Ser is part of LexA. The autolytic cleava…	323	4	66.25				B-AP50_gp06												B-Bam35c_Bam35cp06												B-GIL16c_gp06
\N	324	4	50.75				B-AP50_gp07												B-Bam35c_Bam35cp07												B-GIL16c_gp07
\N	325	1	84																												B-GIL16c_gp08
replication factor C large subunit; Provisional.... \N	326	5	129				B-AP50_gp11												B-Bam35c_Bam35cp10												B-GIL16c_gp09
\N	327	5	244.6				B-AP50_gp12												B-Bam35c_Bam35cp11												B-GIL16c_gp10
\N	328	5	81.2				B-AP50_gp13												B-Bam35c_Bam35cp12												B-GIL16c_gp11
\N	329	3	102																B-Bam35c_Bam35cp13												B-GIL16c_gp12
\N	330	5	212				B-AP50_gp14												B-Bam35c_Bam35cp14												B-GIL16c_gp13
\N	331	5	47.6				B-AP50_gp15												B-Bam35c_Bam35cp15												B-GIL16c_gp14
\N	332	1	45																												B-GIL16c_gp15
\N	333	5	46.8				B-AP50_gp16												B-Bam35c_Bam35cp16												B-GIL16c_gp16
\N	334	3	85.6667																B-Bam35c_Bam35cp17												B-GIL16c_gp17
\N	335	5	355				B-AP50_gp17												B-Bam35c_Bam35cp18												B-GIL16c_gp18
\N	336	3	76																B-Bam35c_Bam35cp19												B-GIL16c_gp19
YvrJ protein family. This family of short proteins are related to B. subtilis YvrJ protein. None of the members of this family have been functionally characterized.	337	6	58.6667				B-AP50_gp19												B-Bam35c_Bam35cp20												B-GIL16c_gp20
\N	338	1	35																												B-GIL16c_gp21
\N	339	5	148.6				B-AP50_gp20												B-Bam35c_Bam35cp21												B-GIL16c_gp22
\N	340	5	58.6				B-AP50_gp21												B-Bam35c_Bam35cp22												B-GIL16c_gp23
\N	341	5	48				B-AP50_gp22												B-Bam35c_Bam35cp23												B-GIL16c_gp24
\N	342	3	91																B-Bam35c_Bam35cp24												B-GIL16c_gp25
\N	343	3	204																B-Bam35c_Bam35cp25												B-GIL16c_gp26
flagellar rod assembly protein/muramidase FlgJ; Reviewed.... N-acetylmuramoyl-L-alanine amidase; Validated.... flagellar rod assembly protein/muramidase FlgJ; Validated.... flagellar rod assembly protein/muramidase FlgJ. The N-terminal region of this protein acts directly in flagellar rod assembly. The C-terminal region is a flagellum-specific muramidase (peptidoglycan hydrolase) required for for…	344	5	237.2				B-AP50_gp25												B-Bam35c_Bam35cp26												B-GIL16c_gp27
\N... Peptidase M15.	345	5	172				B-AP50_gp26												B-Bam35c_Bam35cp27												B-GIL16c_gp28
\N	346	5	300				B-AP50_gp27												B-Bam35c_Bam35cp28												B-GIL16c_gp29
\N	347	3	293																B-Bam35c_Bam35cp29												B-GIL16c_gp30
putative phage tail component, N-terminal domain. This model represents the best-conserved region of about 125 amino acids, toward the N-terminus, of a family of proteins from temperate phage of a number of Gram-positive bacteria. These phage proteins range in length from 230 to 525 amino acids [Mobile and extrachromosomal element functions, Prophage functions].... Phage-related protein [Function…	348	15	454.6			B-250_21										B-BMBtp2_1						B-BceA1_18	B-BtCS33_gp13													B-IEBH-r_16
Carbohydrate binding domain. This family includes diverse carbohydrate binding domains.... F0F1 ATP synthase subunit B'; Validated.... TolA protein. TolA couples the inner membrane complex of itself with TolQ and TolR to the outer membrane complex of TolB and OprL (also called Pal). Most of the length of the protein consists of low-complexity sequence that may differ in both length and compositio…	349	19	1642.84			B-250_22										B-BMBtp2_2				B-Basilisk_22		B-BceA1_19	B-BtCS33_gp14													B-IEBH-r_17	B-JL_85
\N	350	2	95													B-BMBtp2_3
Putative cell-wall binding lipoprotein. YkyA is a family of proteins containing a lipoprotein signal and a hydrolase domain. It is similar to cell wall binding proteins and might also be recognisable by a host immune defence system. It is thus likely to belong to pathways important for pathogenicity.... Zn-ribbon protein, possibly nucleic acid-binding [General function prediction only].... multip…	352	6	462.667													B-BMBtp2_5
Helix-turn-helix XRE-family like proteins. Prokaryotic DNA binding proteins belonging to the xenobiotic response element family of transcriptional regulators.... bifunctional HTH-domain containing protein/aminotransferase; Provisional.... LexA repressor; Validated.... SOS regulatory protein LexA. LexA acts as a homodimer to repress a number of genes involved in the response to DNA damage (SOS res…	353	2	210													B-BMBtp2_6
hypothetical protein; Provisional.... Helix-turn-helix XRE-family like proteins. Prokaryotic DNA binding proteins belonging to the xenobiotic response element family of transcriptional regulators.... Predicted transcriptional regulators [Transcription].... Cro/C1-type HTH DNA-binding domain. This is a helix-turn-helix domain that probably binds to DNA.... Helix-turn-helix domain. This domain is a…	354	2	82													B-BMBtp2_7
\N	355	2	81.5													B-BMBtp2_8
\N	356	2	89													B-BMBtp2_9
\N	357	2	60													B-BMBtp2_10
\N	358	2	67													B-BMBtp2_12
ERF superfamily. The DNA single-strand annealing proteins (SSAPs), such as RecT, Red-beta, ERF and Rad52, function in RecA-dependent and RecA-independent DNA recombination pathways. This family includes proteins related to ERF.	359	3	223.667													B-BMBtp2_13																											B-PM1-r_gp07
\N	360	2	104													B-BMBtp2_14
\N	361	2	177													B-BMBtp2_15
\N	362	2	195													B-BMBtp2_16
\N	363	2	271													B-BMBtp2_17
Uncharacterized phage-encoded protein [Function unknown].... ORF6C domain. This domain was identified by Iyer and colleagues.... Phage regulatory protein Rha (Phage_pRha). Members of this protein family are found in temperate phage and bacterial prophage regions. Members include the product of the rha gene of the lambdoid phage phi-80, a late operon gene. The presence of this gene interferes with…	364	2	239													B-BMBtp2_18
\N	365	2	160													B-BMBtp2_19
\N	366	2	68													B-BMBtp2_20
\N	367	1	45													B-BMBtp2_21
\N	368	2	50													B-BMBtp2_22
\N	369	2	147													B-BMBtp2_23
TM2 domain-containing protein.... TM2 domain. This family is composed of a pair of transmembrane alpha helices connected by a short linker. The function of this domain is unknown, however it occurs in a wide range or protein contexts.	370	2	66													B-BMBtp2_24
RecA-superfamily ATPases implicated in signal transduction [Signal transduction mechanisms].... 41 helicase; Provisional.... RecA-like NTPases. This family includes the NTP binding domain of F1 and V1 H+ATPases, DnaB and related helicases as well as bacterial RecA and related eukaryotic and archaeal recombinases. This group also includes bacterial conjugation proteins and related DNA transfer pro…	371	7	413													B-BMBtp2_25
\N	372	2	66													B-BMBtp2_26
\N	373	1	71													B-BMBtp2_27
\N	374	2	85.5													B-BMBtp2_28
\N	375	1	48													B-BMBtp2_29
Protein of unknown function (DUF1064). This family consists of several phage and bacterial proteins of unknown function.	376	2	199													B-BMBtp2_30
\N	377	1	50													B-BMBtp2_31
\N	378	2	60													B-BMBtp2_32
\N	379	1	54													B-BMBtp2_33
\N	380	1	92													B-BMBtp2_34
\N	381	2	79.5													B-BMBtp2_35
\N	382	2	94													B-BMBtp2_36
hypothetical protein.... Phage protein (N4 Gp49/phage Sf6 gene 66) family. This family of phage proteins is functionally uncharacterized. The family includes bacteriophage Sf6 gene 66, as well as phage N4 GP49 protein. Proteins in this family are typically between 87 and 154 amino acids in length. There is a conserved NGF sequence motif.	383	1	87													B-BMBtp2_37
\N	384	2	89													B-BMBtp2_38
phage portal protein, SPP1 family. This model represents one of several distantly related families of phage portal protein. This protein forms a hole, or portal, that enables DNA passage during packaging and ejection. It also forms the junction between the phage head (capsid) and the tail proteins. It functions as a dodecamer of a single polypeptide of average mol. wt. of 40-90 KDa [Mobile and ex…	385	2	490													B-BMBtp2_41
Uncharacterized protein, homolog of phage Mu protein gp30 [Function unknown].... Phage Mu protein F like protein. Members of this family are found in double-stranded DNA bacteriophages, and in some bacteria. A member of this family is required for viral head morphogenesis in bacteriophage SPP1. This family is possibly a minor head protein. This family may be related to the family TT_ORF1 (pfam029…	386	2	341													B-BMBtp2_42
\N	387	2	66													B-BMBtp2_43
Domain of unknown function (DUF4355). This family of proteins is found in bacteria and viruses. Proteins in this family are typically between 180 and 214 amino acids in length.	388	2	205													B-BMBtp2_44
\N	389	2	278													B-BMBtp2_45
Head-Tail Connector Protein gp15 of Bacteriophage SPP1 and similar proteins. The bacteriophage SPP1 gp15 protein is critical in the assembly of the connector, a specialized structure that serves as an interface for head and tail attachment, as well as a point at which DNA exits the head during infection by the bacteriophage. It forms a dodecameric ring structure that comprises the middle ring of …	390	2	121													B-BMBtp2_46
\N	391	2	110													B-BMBtp2_47
\N	392	2	138													B-BMBtp2_48
\N	393	2	133													B-BMBtp2_49
\N	394	2	221													B-BMBtp2_50
\N	395	2	139													B-BMBtp2_51
\N	396	2	78.5													B-BMBtp2_52
phage terminase, small subunit, putative, P27 family. This model describes a distinct family of phage (and integrated prophage) putative terminase small subunit. Members tend to be adjacent to the phage terminase large subunit gene [Mobile and extrachromosomal element functions, Prophage functions].... Phage terminase, small subunit [DNA replication, recombination, and repair].... Phage terminase…	398	10	167.2																				B-BtCS33_gp01
phage portal protein, HK97 family. This model represents one of several distantly related families of phage portal protein. This protein forms a hole, or portal, that enables DNA passage during packaging and ejection. It also forms the junction between the phage head (capsid) and the tail proteins. It functions as a dodecamer of a single polypeptide of average mol. wt. of 40-90 KDa [Mobile and ex…	400	10	419.1																				B-BtCS33_gp03
phage prohead protease, HK97 family. This model describes the prohead protease of HK97 and related phage. It is generally encoded next to the gene for the capsid protein that it processes, and in some cases may be fused to it. This family does not show similarity to the prohead protease of phage T4 (see pfam03420) [Mobile and extrachromosomal element functions, Prophage functions, Protein fate, O…	401	6	206
Predicted phage phi-C31 gp36 major capsid-like protein [General function prediction only].... phage major capsid protein, HK97 family. This model family represents the major capsid protein component of the heads (capsids) of bacteriophage HK97, phi-105, P27, and related phage. This model represents one of several analogous families lacking detectable sequence similarity. The gene encoding this co…	402	10	389.6																				B-BtCS33_gp05
Phage gp6-like head-tail connector protein. This family of proteins contain head-tail connector proteins related to gp6 from bacteriophage HK97. A structure of this protein shows similarity to gp15 a well characterized connector component of bacteriophage SPP1.... Head-Tail Connector Protein gp6 of Bacteriophage HK97 and similar proteins. The bacteriophage HK97 gp6 protein is critical in the asse…	403	8	95.75
Bacteriophage head-tail adaptor [General function prediction only].... Phage head-tail joining protein.... phage head-tail adaptor, putative, SPP1 family. This family describes a small protein of about 100 amino acids found in bacteriophage and in bacterial prophage regions. Examples include gp9 of phage HK022 and gp16 of phage SPP1. This minor structural protein is suggested to be a head-tail ad…	404	7	107
phage protein, HK97 gp10 family. This model represents an uncharacterized, highly divergent bacteriophage family. The family includes gp10 from HK022 and HK97. It appears related to TIGR01635, a phage morphogenesis family believed to be involved in tail completion [Mobile and extrachromosomal element functions, Prophage functions].... Bacteriophage protein of unknown function (DUF646). This famil…	405	9	143.556																				B-BtCS33_gp07
Protein of unknown function (DUF3168). This family of proteins has no known function but is likely to be a component of bacteriophage.	406	8	119																				B-BtCS33_gp08
phage major tail protein, phi13 family. This model describes a set of proteins that share low levels of sequence similarity but similar lengths and similar patterns of charged, hydrophobic, and Gly/Pro residues. All members (except one attributed to mouse embryo cDNA) belong to phage of Gram-positive bacteria. Several are identified as phage major tail proteins. Some members of this family have a…	407	8	201.875																				B-BtCS33_gp09
\N	408	8	105																				B-BtCS33_gp10
\N	409	6	58																				B-BtCS33_gp11
chromosome segregation protein; Provisional.... ATPase involved in DNA repair [DNA replication, recombination, and repair].... \N... phosphodiesterase; Provisional.... putative 3-hydroxyphenylpropionic transporter MhpT; Provisional.... corrinoid ABC transporter permease; Reviewed.... Protein of unknown function (DUF456). This family is a putative membrane protein that contains glycine zipper moti…	410	11	1120.55			B-250_2																	B-BtCS33_gp12																						B-Pappano-JMU_15		B-Pleiades-JMU_15
\N	412	6	164
antitoxin HipB; Provisional.... Helix-turn-helix XRE-family like proteins. Prokaryotic DNA binding proteins belonging to the xenobiotic response element family of transcriptional regulators.... Predicted transcriptional regulators [Transcription].... Cro/C1-type HTH DNA-binding domain. This is a helix-turn-helix domain that probably binds to DNA.... Helix-turn-helix domain. Members of this family…	413	8	70
\N	414	8	102.125
\N	415	7	60
DNA translocase FtsK; Provisional.... type VII secretion protein EssC, C-terminal domain. This model describes the C-terminal domain, or longer subunit, of the Firmicutes type VII secretion protein EssC. This protein (homologous to EccC in Actinobacteria) and the WXG100 target proteins are the only homologous parts of type VII secretion between Firmicutes and Actinobacteria [Protein fate, Protein…	416	16	414.125					B-Andromeda_67										B-BV1-r_22							B-Curly_65	B-Eoghan_66		B-Finn_64				B-Gemini_67											B-PM1-r_gp83
Replication-relaxation. This family includes proteins which are essential for plasmid replication and plasmid DNA relaxation.	417	8	205.125
conjugal transfer protein TrbA; Provisional.... Helix-turn-helix XRE-family like proteins. Prokaryotic DNA binding proteins belonging to the xenobiotic response element family of transcriptional regulators.... Cro/C1-type HTH DNA-binding domain. This is a helix-turn-helix domain that probably binds to DNA.... Helix-turn-helix XRE-family like proteins.	418	7	78.1429
\N	419	2	75
Helix-turn-helix domain.	420	6	287
Recombinase zinc beta ribbon domain. This short bacterial protein contains a zinc ribbon domain that is likely to be DNA-binding. This domain is found in site specific recombinase proteins. This family appears most closely related to pfam04606.... Serine Recombinase (SR) family, TndX-like transposase subfamily, catalytic domain; composed of large serine recombinases similar to Clostridium TndX an…	421	7	484
Helix-turn-helix XRE-family like proteins. Prokaryotic DNA binding proteins belonging to the xenobiotic response element family of transcriptional regulators.... Helix-turn-helix domain. This domain is a helix-turn-helix domain that probably binds to DNA.... Helix-turn-helix XRE-family like proteins.	422	2	42
Helix-turn-helix XRE-family like proteins. Prokaryotic DNA binding proteins belonging to the xenobiotic response element family of transcriptional regulators.... Helix-turn-helix. This large family of DNA binding helix-turn helix proteins includes Cro and CI. Within the Neisseria gonorrhoeae phage associated protein NGO0477, the full protein fold incorporates a helix-turn-helix motif, but the fun…	423	3	75
hypothetical protein.	424	4	52
ORF6N domain. This domain was identified by Iyer and colleagues.... Uncharacterized phage-encoded protein [Function unknown].... ORF6C domain. This domain was identified by Iyer and colleagues.... Phage regulatory protein Rha (Phage_pRha). Members of this protein family are found in temperate phage and bacterial prophage regions. Members include the product of the rha gene of the lambdoid phage p…	425	11	267.636																			B-BceA1_37	B-BtCS33_gp32
\N	426	8	216			B-250_40																														B-IEBH-r_42
replication factor C large subunit; Provisional.... DNA primase; Provisional.... YqfQ-like protein. The YqfQ-like protein family includes the B. subtilis YqfQ protein, also known as VrrA, which is functionally uncharacterized. This family of proteins is found in bacteria. Proteins in this family are typically between 146 and 237 amino acids in length. There are two conserved sequence motifs: QYGP…	427	6	318.167
The AAA+ (ATPases Associated with a wide variety of cellular Activities) superfamily represents an ancient group of ATPases belonging to the ASCE (for additional strand, catalytic E) division of the P-loop NTPase fold. The ASCE division also includes ABC, RecA-like, VirD4-like, PilT-like, and SF1/2 helicases. Members of the AAA+ ATPases function as molecular chaperons, ATPase subunits of protease…	428	7	301.286
\N	429	6	77
RNA polymerase factor sigma-32; Reviewed.... RNA polymerase sigma factor; Provisional.... RNA polymerase sigma factor SigB; Validated.... sporulation sigma factor SigE; Reviewed.... RNA polymerase sigma factor SigC; Validated.... RNA polymerase sigma factor RpoD; Validated.... flagellar biosynthesis sigma factor; Validated.... RNA polymerase sigma factor WhiG; Reviewed.... RNA polymerase sigma fa…	430	6	249.167
\N	431	5	158
\N	432	3	142.667
Lactoylglutathione lyase and related lyases [Amino acid transport and metabolism].... Glyoxalase-like domain. This domain is related to the Glyoxalase domain pfam00903.... Glyoxalase/Bleomycin resistance protein/Dioxygenase superfamily.... N-terminal domain of Sphingobium chlorophenolicum 2,6-dichloro-p-hydroquinone 1,2-dioxygenase (PcpA), and similar proteins. The N-terminal domain of Sphingobiu…	433	3	121
\N	434	6	56
\N	435	6	100
\N	436	6	79
\N	437	6	133
\N	438	6	74
\N	439	12	70.6667																			B-BceA1_2	B-BtCS33_gp55													B-IEBH-r_86
\N	440	6	134
\N	441	6	63
\N	442	5	81.4																				B-BtCS33_gp56
\N	443	4	63.5																																	B-IEBH-r_81
\N	444	10	90.3																			B-BceA1_59	B-BtCS33_gp54
HNH nucleases; HNH endonuclease signature which is found in viral, prokaryotic, and eukaryotic proteins. The alignment includes members of the large group of homing endonucleases, yeast intron 1 protein, MutS, as well as bacterial colicins, pyocins, and anaredoxins.... Restriction endonuclease [Defense mechanisms].... HNH endonuclease.	445	9	120.556																				B-BtCS33_gp57
\N	446	1	77
\N	447	1	42
\N	448	1	34
\N	449	1	144
\N	450	1	100
\N	451	1	93
\N	452	1	85
\N	453	1	67
\N	454	1	70
\N	455	1	82
\N	456	1	34
\N	457	1	204
\N	458	1	102
\N	459	1	91
\N	460	1	91
\N	461	1	46
\N	462	1	33
\N	463	1	162
\N	464	1	157
\N	465	1	266
\N	466	1	170
\N	467	1	153
\N	468	1	69
\N	469	1	175
\N	470	1	146
\N	471	1	66
\N	472	1	192
\N	473	1	63
\N	474	1	60
\N	475	1	58
The ASCH domain adopts a beta-barrel fold similar to that of the PUA domain. It is thought to function as an RNA-binding domain during coactivation, RNA-processing and possibly during prokaryotic translation regulation.... Domain of Unknown Function with PDB structure (DUF3850). The search results from NCBI sequence alignment indicates a conserved domain belonging to ASCH superfamily. Dali search…	476	1	136
\N	477	1	79
\N	478	1	159
\N	479	1	77
\N... Protein of unknown function (DUF1642). The sequences making up this family are derived from various hypothetical phage and prophage proteins. The region in question is approximately 140 amino acids long.	480	7	125.571
\N	481	1	129
phage uncharacterized protein TIGR01671. This model represents an uncharacterized, well-conserved family of proteins found in bacteriophage and prophage regions of Gram-positive bacteria [Mobile and extrachromosomal element functions, Prophage functions, Hypothetical proteins, Conserved].... YopX protein. YopX is a protein that is largely helical, with three identical chains probably complexing i…	482	4	126.25
Protein of unknown function (DUF1642). The sequences making up this family are derived from various hypothetical phage and prophage proteins. The region in question is approximately 140 amino acids long.	483	4	178.5
RNA ligase A; Provisional.... serine/threonine-specific protein phosphatase 2; Provisional.... Rhilph phosphatases, metallophosphatase domain. Rhilphs (Rhizobiales/ Rhodobacterales/ Rhodospirillaceae-like phosphatases) are a phylogenetically distinct group of PPP (phosphoprotein phosphatases), found only in land plants. They are named for their close relationship to to PPP phosphatases from alpha…	484	3	758
\N	485	1	75
\N	486	1	97
\N	487	1	69
\N	488	1	206
\N	489	1	206
\N	490	1	81
\N	491	1	43
transposase, IS605 OrfB family, central region. This model represents a region of a sequence similarity between a family of putative transposases of Thermoanaerobacter tengcongensis, smaller related proteins from Bacillus anthracis, putative transposes described by Pfam model pfam01385, and other proteins [Mobile and extrachromosomal element functions, Transposon functions].... Transposase and in…	492	8	381.625			B-250_29																														B-IEBH-r_25
Protein of unknown function (DUF4065). This family of proteins is functionally uncharacterized. This family of proteins is found in bacteria, archaea and viruses. Proteins in this family are typically between 155 and 202 amino acids in length.	493	2	163
\N	494	1	95
\N	495	1	61
\N	496	1	46
\N	497	1	145
\N	498	1	90
\N	499	1	161
\N	500	2	241
\N	501	1	552
\N	502	1	73
DNA starvation/stationary phase protection protein Dps; Provisional.... DNA-binding ferritin-like protein (oxidative damage protectant) [Inorganic ion transport and metabolism].... Ferritin-like domain. This family contains ferritins and other ferritin-like proteins such as members of the DPS family and bacterioferritins.... DPS protein, ferritin-like diiron-binding domain. DPS (DNA Protecting pr…	503	1	155
\N	504	1	62
Thymidine kinase [Nucleotide transport and metabolism].... Thymidine kinase.... thymidine kinase; Provisional.	505	1	194
\N	506	1	90
alpha-ribazole phosphatase CobZ. Sequences in the seed alignment were the experimentally characterized CobZ of the methanogenic archaeon Methanosarcina mazei, and other archaeal proteins found similarly next to or very near to other cobalamin biosynthesis genes. CobZ replaces the alpha-ribazole-phosphate phosphatase (EC 3.1.3.73) called CobC in analogous bacterial pathways for cobalamin biosynthe…	507	3	173.333																										B-G_55
\N	508	1	220
\N	509	1	107
PcfJ-like protein. The PcfJ-like protein family includes the E. faecalis PcfJ protein, which is functionally uncharacterized. It is found in bacteria and viruses, and is typically between 159 and 170 amino acids in length. There is a conserved HCV sequence motif.	510	1	498
Mg2+ and Co2+ transporters [Inorganic ion transport and metabolism].... CorA-like Mg2+ transporter protein. The CorA transport system is the primary Mg2+ influx system of Salmonella typhimurium and Escherichia coli. CorA is virtually ubiquitous in the Bacteria and Archaea. There are also eukaryotic relatives of this protein. The family includes the MRS2 protein from yeast that is thought to be an…	511	1	329
nicotinamide mononucleotide transporter PnuC. The PnuC protein of E. coli is membrane protein responsible for nicotinamide mononucleotide transport, subject to regulation by interaction with the NadR (also called NadI) protein (see TIGR01526). This model defines a region corresponding to most of the length of PnuC, found primarily in pathogens. The extreme N- and C-terminal regions are poorly con…	512	1	257
HNH endonuclease.... NUMOD4 motif. NUMOD4 is a putative DNA-binding motif found in homing endonucleases and related proteins.	513	1	244
Nucleoside 2-deoxyribosyltransferase [Nucleotide transport and metabolism].... Nucleoside 2-deoxyribosyltransferase. Nucleoside 2-deoxyribosyltransferase EC:2.4.2.6 catalyzes the cleavage of the glycosidic bonds of 2`-deoxyribonucleosides.	514	1	164
AAA domain.... NADH:Ubiquinone oxioreductase, 42 kDa (NDUO42) is a family of proteins that are highly similar to deoxyribonucleoside kinases (dNK). Members of this family have been identified as one of the subunits of NADH:Ubiquinone oxioreductase (complex I), a multi-protein complex located in the inner mitochondrial membrane. The main function of the complex is to transport electrons from NADH …	515	2	243
\N	516	2	125
\N	517	1	118
\N	519	1	187
\N	520	1	85
\N	521	1	107
\N	522	1	153
ribonuclease H; Provisional.... Predicted double-stranded RNA/RNA-DNA hybrid binding protein [General function prediction only].... Ribonuclease HI [DNA replication, recombination, and repair].... RNase H. RNase H digests the RNA strand of an RNA/DNA hybrid. Important enzyme in retroviral replication cycle, and often found as a domain associated with reverse transcriptases. Structure is a mixed a…	523	1	250
\N	524	1	264
\N	525	1	194
\N	526	1	205
\N	527	1	413
\N	528	1	57
NrdH-redoxin (NrdH) family; NrdH is a small monomeric protein with a conserved redox active CXXC motif within a TRX fold, characterized by a glutaredoxin (GRX)-like sequence and TRX-like activity profile. In vitro, it displays protein disulfide reductase activity that is dependent on TRX reductase, not glutathione (GSH). It is part of the NrdHIEF operon, where NrdEF codes for class Ib ribonucleot…	529	1	86
\N	530	1	41
\N	531	1	383
\N	532	1	32
Protein of unknown function (DUF2726). This bacterial family of proteins has no known function.	533	1	336
\N	534	1	93
\N	535	1	181
\N	536	1	118
\N	537	1	147
\N	538	1	215
\N	539	1	245
\N	540	1	62
\N	541	1	154
\N	542	1	158
\N	543	1	256
\N	544	1	117
DNA topoisomerase 2-like protein; Provisional.... AAA ATPase containing von Willebrand factor type A (vWA) domain [General function prediction only].	545	1	343
\N	546	1	105
\N	547	1	194
\N	548	1	298
\N	549	1	198
\N	550	1	194
\N	551	1	227
\N	552	1	944
\N	553	2	107.5
\N	554	1	42
\N	555	1	58
phage holin, LL-H family. This model represents a putative phage holin from a number of phage and prophage regions of Gram-positive bacteria. Like other holins, it is small (about 100 amino acids) with stretches of hydrophobic sequence and is encoded adjacent to lytic enzymes [Mobile and extrachromosomal element functions, Prophage functions].	556	1	154
LysM domain/BON superfamily protein; Provisional.... Membrane proteins related to metalloendopeptidases [Cell envelope biogenesis, outer membrane].... Predicted glycosyl hydrolase [General function prediction only].... membrane-bound lytic murein transglycosylase D; Provisional.... autolysin; Reviewed.... Lyzozyme M1 (1,4-beta-N-acetylmuramidase) [Cell envelope biogenesis, outer membrane].... FOG…	557	5	430.8
\N	558	1	205
\N	559	1	171
baseplate wedge subunit; Provisional.... Bacteriophage T4, Gp8. Members of this family of viral baseplate structural proteins adopt a structure consisting of a three-layer beta-sandwich with two finger-like loops containing an alpha-helix at the opposite sides of the sandwich. The two peripheral, five-stranded, antiparallel beta-sheets are stacked against the middle, four-stranded, antiparallel b…	560	13	174.154																																											B-Pegasus-DRAFT-JMU_95
\N	561	1	79
\N	562	1	240
\N	563	1	202
\N	564	1	188
\N	565	1	108
\N	566	1	206
\N	567	1	210
\N	568	1	181
\N	569	1	253
\N	570	1	104
DNA polymerase III subunits gamma and tau; Provisional.... DNA translocase FtsK; Provisional.... DNA polymerase III subunits gamma and tau; Validated.... cell division protein ZipA; Provisional.... large tegument protein UL36; Provisional.... Topoisomerase II-associated protein PAT1. Members of this family are necessary for accurate chromosome transmission during cell division.	571	1	408
\N	572	1	171
\N	573	1	91
\N	574	1	222
Bacterial surface proteins containing Ig-like domains [Cell motility and secretion].... Bacterial Ig-like domain (group 2). This family consists of bacterial domains with an Ig-like fold. Members of this family are found in bacterial and phage surface proteins such as intimins.... Bacterial Ig-like domain 2.... hypothetical protein.	575	1	224
\N	576	1	114
\N	577	1	277
Transposase and inactivated derivatives [DNA replication, recombination, and repair].... Helix-turn-helix domain. This is the N terminal helix-turn-helix domain of Transposase_2 pfam01385.... Probable transposase. This family includes IS891, IS1136 and IS1341. DUF1225, pfam06774, has now been merged into this family.... Putative transposase DNA-binding domain. This putative domain is found at the…	578	1	388
\N	579	1	123
\N	580	1	174
\N	581	1	167
\N	582	1	263
\N	583	1	227
\N	584	1	193
\N	585	1	134
\N	586	1	98
\N	587	1	43
\N	588	1	124
\N	589	1	74
\N	590	1	97
phage uncharacterized protein TIGR01671. This model represents an uncharacterized, well-conserved family of proteins found in bacteriophage and prophage regions of Gram-positive bacteria [Mobile and extrachromosomal element functions, Prophage functions, Hypothetical proteins, Conserved].... YopX protein. YopX is a protein that is largely helical, with three identical chains probably complexing i…	591	3	123.667
\N	592	1	111
Protein of unknwon function (DUF3310). This is a family of conserved bacteriophage proteins of unknown function.	593	1	152
cellulose synthase catalytic subunit (UDP-forming). Cellulose synthase catalyzes the beta-1,4 polymerization of glucose residues in the formation of cellulose. In bacteria, the substrate is UDP-glucose. The synthase consists of two subunits (or domains in the frequent cases where it is encoded as a single polypeptide), the catalytic domain modelled here and the regulatory domain (pfam03170). The …	594	1	519
\N	595	1	104
\N	596	1	156
\N	597	1	114
\N	598	1	257
\N	599	1	135
\N	600	1	119
\N	601	1	209
\N	602	1	116
\N	603	1	106
\N	604	1	94
\N	605	1	110
\N	606	1	77
\N	607	1	88
\N	608	1	94
\N	609	1	155
Sigma-70, region 4. Region 4 of sigma-70 like sigma-factors are involved in binding to the -35 promoter element via a helix-turn-helix motif. Due to the way Pfam works, the threshold has been set artificially high to prevent overlaps with other helix-turn-helix families. Therefore there are many false negatives.... Sigma70, region (SR) 4 refers to the most C-terminal of four conserved domains fou…	610	1	113
\N	611	1	161
\N	612	1	124
\N	613	1	92
Tn544B and related transposases, DNA breaking-rejoining enzymes, integrase/recombinases, catalytic domain. This CD includes various bacterial transposases similar to TnpB from transposon Tn554.... tyrosine recombinase; Provisional.... VanD integrase, IntD, and related integrases, DNA breaking-rejoining enzymes, integrase/recombinases, N- and C-terminal domains. This CD includes various bacterial …	614	6	393.667
\N	615	5	204
\N	616	3	41
\N	617	4	60
conjugal transfer protein TrbA; Provisional.... Predicted transcriptional regulators [Transcription].... The S26 Type I signal peptidase (SPase; LepB; leader peptidase B; leader peptidase I; EC 3.4.21.89) family members are essential membrane-bound serine proteases that function to cleave the amino-terminal signal peptide extension from proteins that are translocated across biological membranes. …	618	4	223.25
Helix-turn-helix XRE-family like proteins. Prokaryotic DNA binding proteins belonging to the xenobiotic response element family of transcriptional regulators.... Cro/C1-type HTH DNA-binding domain. This is a helix-turn-helix domain that probably binds to DNA.... Helix-turn-helix domain. Members of this family contains a DNA-binding helix-turn-helix domain.... Helix-turn-helix. This large family o…	619	2	70
\N	620	4	147.25
\N	621	2	49
\N	622	2	70
\N	623	2	65
Hypothetical protein (DUF2513). This family is found in bacteria. The function is not known.	624	2	126
Protein of unknown function (DUF2829). This is a uncharacterized family of proteins found in bacteria and bacteriphages.	625	4	81
\N	626	4	121
\N	627	5	71
\N... Homeodomain-like domain.	628	5	87
Protein of unknown function (DUF1270). This family consists of several hypothetical Staphylococcus aureus and phage proteins of 53 residues in length. The function of this family is unknown.	629	7	53.2857
\N	630	3	107
\N	631	3	120
Protein of unknown function (DUF3113). This family of proteins has no known function. It has a highly conserved sequence.	635	8	57.75
PVL ORF-50-like family. This is a family of sequences found in both bacteria and bacteriophages. This region is approximately 130 residues long and in some cases is found as part of the PVL (Panton-Valentine leukocidin) group of genes, which encode a member of the leukocidin group of bacterial toxins that kill leukocytes by creation of pores in the cell membrane. PVL appears to be a virulence fac…	636	4	133.25
Protein of unknwon function (DUF3310). This is a family of conserved bacteriophage proteins of unknown function.	637	9	88.2222																																				B-MG-B1_gp03
\N	638	3	66
Phage Conserved Open Reading Frame 51. Family of conserved bacteriophage open reading frames.	639	8	81.375
\N	640	8	134.125
phage uncharacterized protein TIGR01671. This model represents an uncharacterized, well-conserved family of proteins found in bacteriophage and prophage regions of Gram-positive bacteria [Mobile and extrachromosomal element functions, Prophage functions, Hypothetical proteins, Conserved].... YopX protein. YopX is a protein that is largely helical, with three identical chains probably complexing i…	641	4	117
\N	642	7	97.2857
Protein of unknown function (DUF1024). This family consists of several hypothetical Staphylococcus aureus and Staphylococcus aureus phage phi proteins. The function of this family is unknown.	643	8	81.625
\N	644	1	56
Deoxycytidine deaminase [Nucleotide transport and metabolism].... dUTPase [Nucleotide transport and metabolism].... dUTP pyrophosphatase.... dUTPase. dUTPase hydrolyses dUTP to dUMP and pyrophosphate.... deoxyuridine 5'-triphosphate nucleotidohydrolase; Provisional.... dUTPase; Provisional.... ORF007 dUTPase; Provisional.... Trimeric dUTP diphosphatases. Trimeric dUTP diphosphatases, or dUTPases,…	645	12	165.083			B-250_50																														B-IEBH-r_62									B-Pappano-JMU_80		B-Pleiades-JMU_76
Protein of unknown function (DUF1381). This family consists of several hypothetical Staphylococcus aureus and Staphylococcus aureus bacteriophage proteins of around 65 residues in length. The function of this family is unknown.	646	8	70
\N	647	1	67
\N	648	4	78
Transcriptional activator RinB. This family consists of several Staphylococcus aureus bacteriophage RinB proteins and related sequences from their host. The int gene of staphylococcal bacteriophage phi 11 is the only viral gene responsible for the integrative recombination of phi 11. rinA and rinB, are both required to activate expression of the int gene.	649	10	54.2
Protein of unknown function (DUF1514). This family consists of several Staphylococcus aureus and related bacteriophage proteins of around 65 residues in length. The function of this family is unknown. Structural modelling suggests this domain may bind nucleic acids.	650	4	66
phage transcriptional activator, RinA family. This model represents a family of phage proteins, including RinA, a transcriptional activator in staphylococcal phage phi 11. This family shows similarity to ArpU, a phage-related putative autolysin regulator, and to some sporulation-specific sigma factors [Mobile and extrachromosomal element functions, Prophage functions, Regulatory functions, DNA in…	654	5	138.2
HNH nucleases; HNH endonuclease signature which is found in viral, prokaryotic, and eukaryotic proteins. The alignment includes members of the large group of homing endonucleases, yeast intron 1 protein, MutS, as well as bacterial colicins, pyocins, and anaredoxins.... Restriction endonuclease [Defense mechanisms].... HNH endonuclease.... HNH nucleases.	655	7	100.857															B-BV1-r_54
Phage gp6-like head-tail connector protein. This family of proteins contain head-tail connector proteins related to gp6 from bacteriophage HK97. A structure of this protein shows similarity to gp15 a well characterized connector component of bacteriophage SPP1.... Head-Tail Connector Protein gp6 of Bacteriophage HK97 and similar proteins. The bacteriophage HK97 gp6 protein is critical in the asse…	660	4	92
\N	661	5	110
\N	662	5	131
\N	663	5	131
phage major tail protein, phi13 family. This model describes a set of proteins that share low levels of sequence similarity but similar lengths and similar patterns of charged, hydrophobic, and Gly/Pro residues. All members (except one attributed to mouse embryo cDNA) belong to phage of Gram-positive bacteria. Several are identified as phage major tail proteins. Some members of this family have a…	664	5	213
Bacterial Ig-like domain 2.... \N... Bacterial surface proteins containing Ig-like domains [Cell motility and secretion].... Bacterial Ig-like domain (group 2). This family consists of bacterial domains with an Ig-like fold. Members of this family are found in bacterial and phage surface proteins such as intimins.	665	9	157.444
\N	666	5	115.4
Phage tail protein. This family consists of several Siphovirus and other phage tail component proteins as well as some bacterial proteins of unknown function.	667	5	257.4
Prophage endopeptidase tail. This family is of prophage tail proteins that are probably acting as endopeptidases.	668	5	527
hypothetical protein; Provisional.	669	5	96
\N	670	8	634.5
Domain of unknown function (DUF2479). This domain is found in phage from a number of different bacteria. It is purported to be a putative long tail fibre (Bacteriophage A118) protein, but this could not be confirmed.	671	4	490.75
Protein of unknown function (DUF2977). This family of proteins has no known function.	672	7	127.286
Domain of unknown function (DUF2479). This domain is found in phage from a number of different bacteria. It is purported to be a putative long tail fibre (Bacteriophage A118) protein, but this could not be confirmed.... phage uncharacterized protein, XkdX family. This model represents a family of small (about 50 amino acid) phage proteins, found in at least 12 different phage and prophage regions…	673	10	58.9																																										B-Pappano-JMU_21		B-Pleiades-JMU_21
Protein of unknown function (DUF2951). This family of proteins has no known function. It has a highly conserved sequence.	674	8	99.25
Phage lysis protein, holin. This family constitutes holin proteins from the dsDNA Siphidoviridae group bacteriophages. Most bacteriophages require an endolysin and a holin for host lysis. During late gene expression, holins accumulate and oligomerise in the host cell membrane. They then suddenly trigger to permeablise the membrane, which causes lysis by allowing endolysin to attach the peptidogly…	675	11	90.5455																	B-Basilisk_26																							B-PM1-r_gp82		B-Pappano-JMU_25
N-acetylmuramoyl-l-alanine amidase II; Provisional.... N-acetylmuramoyl-L-alanine amidase CwlD. Members of this protein family are the CwlD family of N-acetylmuramoyl-L-alanine amidase. This family has been called the germination-specific N-acetylmuramoyl-L-alanine amidase. CwlD is required, along with the putative deactylase PdaA, to make muramic delta-lactam, a novel peptidoglycan constituent f…	676	6	480
\N	677	1	114
\N	678	12	224					B-Andromeda_1, B-Andromeda_79																	B-Curly_1, B-Curly_77	B-Eoghan_1, B-Eoghan_76		B-Finn_1, B-Finn_77				B-Gemini_1, B-Gemini_79
\N	679	4	93					B-Andromeda_2																	B-Curly_2			B-Finn_3				B-Gemini_2
\N	680	7	76					B-Andromeda_3																	B-Curly_3	B-Eoghan_2		B-Finn_4				B-Gemini_3																B-Polaris-JMU_1
\N	681	3	100					B-Andromeda_4																	B-Curly_4							B-Gemini_4
\N	682	7	90.8571					B-Andromeda_5																	B-Curly_5	B-Eoghan_4						B-Gemini_5																B-Polaris-JMU_4
\N	683	4	49					B-Andromeda_6																	B-Curly_6			B-Finn_6				B-Gemini_6
\N	684	3	102					B-Andromeda_7																	B-Curly_7							B-Gemini_7
\N	685	7	97					B-Andromeda_8																	B-Curly_8	B-Eoghan_7		B-Finn_8				B-Gemini_8																B-Polaris-JMU_7
Phage terminase large subunit (GpA). This family consists of several phage terminase large subunit proteins as well as related sequences from several bacterial species. The DNA packaging enzyme of bacteriophage lambda, terminase, is a heteromultimer composed of a small subunit, gpNu1, and a large subunit, gpA, products of the Nu1 and A genes, respectively. Terminase is involved in the site-specif…	686	7	561					B-Andromeda_9																	B-Curly_9	B-Eoghan_9		B-Finn_9				B-Gemini_9																B-Polaris-JMU_10
Mu-like prophage protein gp29 [Function unknown].... Protein of unknown function (DUF935). This family consists of several bacterial proteins of unknown function as well as the Bacteriophage Mu gp29 protein.... Phage portal protein. Bacteriophage portal proteins form a dodecamer and is located at a five-fold vertex of the viral capsid. The portal complex forms a channel through which the viral DN…	687	7	439					B-Andromeda_10																	B-Curly_10	B-Eoghan_10		B-Finn_10				B-Gemini_10																B-Polaris-JMU_11
Uncharacterized protein, homolog of phage Mu protein gp30 [Function unknown].... Phage Mu protein F like protein. Members of this family are found in double-stranded DNA bacteriophages, and in some bacteria. A member of this family is required for viral head morphogenesis in bacteriophage SPP1. This family is possibly a minor head protein. This family may be related to the family TT_ORF1 (pfam029…	688	7	300					B-Andromeda_11																	B-Curly_11	B-Eoghan_11		B-Finn_11				B-Gemini_11																B-Polaris-JMU_12
\N	689	7	157.857					B-Andromeda_12																	B-Curly_12	B-Eoghan_12		B-Finn_12				B-Gemini_12																B-Polaris-JMU_13
\N	690	4	40.75					B-Andromeda_13																	B-Curly_13							B-Gemini_13																B-Polaris-JMU_14
\N	691	7	283.143					B-Andromeda_14																	B-Curly_14	B-Eoghan_13		B-Finn_13				B-Gemini_14																B-Polaris-JMU_15
\N	692	7	140					B-Andromeda_15																	B-Curly_15	B-Eoghan_14		B-Finn_14				B-Gemini_15																B-Polaris-JMU_16
\N	693	7	295.429					B-Andromeda_16																	B-Curly_16	B-Eoghan_15		B-Finn_15				B-Gemini_16																B-Polaris-JMU_17
\N	694	7	68.4286					B-Andromeda_17																	B-Curly_17	B-Eoghan_16		B-Finn_16				B-Gemini_17																B-Polaris-JMU_18
Protein of unknown function (DUF1320). This family consists of both hypothetical bacterial and phage proteins of around 145 residues in length. The function of this family is unknown.	695	7	130					B-Andromeda_18																	B-Curly_18	B-Eoghan_17		B-Finn_17				B-Gemini_18																B-Polaris-JMU_19
Mu-like prophage protein gpG [General function prediction only].... Phage virion morphogenesis family. Protein S of phage P2 is thought to be involved in tail completion and stable head joining.	696	7	147.714					B-Andromeda_19																	B-Curly_19	B-Eoghan_18		B-Finn_18				B-Gemini_19																B-Polaris-JMU_20
\N	697	7	143.143					B-Andromeda_20																	B-Curly_20	B-Eoghan_19		B-Finn_19				B-Gemini_20																B-Polaris-JMU_21
\N	698	6	58					B-Andromeda_21																	B-Curly_21	B-Eoghan_20						B-Gemini_21																B-Polaris-JMU_22
\N	699	7	312					B-Andromeda_22																	B-Curly_22	B-Eoghan_21		B-Finn_20				B-Gemini_22																B-Polaris-JMU_23
\N	700	7	113.429					B-Andromeda_23																	B-Curly_23	B-Eoghan_22		B-Finn_21				B-Gemini_23																B-Polaris-JMU_24
\N	701	7	66.2857					B-Andromeda_24																	B-Curly_24	B-Eoghan_23		B-Finn_22				B-Gemini_24																B-Polaris-JMU_25
Phage-related minor tail protein [Function unknown].... putative minor structural protein.... Phage-related protein [Function unknown].... Predicted membrane protein [Function unknown].... Mu-like prophage protein [General function prediction only].... tape measure domain. Proteins containing this domain are strictly bacterial, including bacteriophage and prophage regions of bacterial genomes. Mo…	702	7	780.286					B-Andromeda_25																	B-Curly_25	B-Eoghan_24		B-Finn_23				B-Gemini_25																B-Polaris-JMU_26
\N	703	7	831.429					B-Andromeda_26																	B-Curly_26	B-Eoghan_25		B-Finn_24				B-Gemini_26																B-Polaris-JMU_27
\N	704	7	100					B-Andromeda_27																	B-Curly_27	B-Eoghan_26		B-Finn_25				B-Gemini_27																B-Polaris-JMU_28
nitrous oxide reductase family maturation protein NosD. Members of this family include NosD, a repetitive periplasmic protein required for the maturation of the copper-containing enzyme nitrous-oxide reductase. NosD appears to be part of a complex with NosF (an ABC transporter family ATP-binding protein) and NosY (a six-helix transmembrane protein in the ABC-2 permease family). However, NosDFY-li…	705	7	552.714					B-Andromeda_28																	B-Curly_28	B-Eoghan_27		B-Finn_26				B-Gemini_28																B-Polaris-JMU_29
\N	706	8	324.875					B-Andromeda_29																	B-Curly_29	B-Eoghan_28		B-Finn_27				B-Gemini_29										B-PBC1_gp19						B-Polaris-JMU_30
\N	707	6	81.8333					B-Andromeda_30																	B-Curly_30	B-Eoghan_29						B-Gemini_30										B-PBC1_gp20
hypothetical protein; Provisional.... phosphodiesterase; Provisional.	708	7	138					B-Andromeda_31																	B-Curly_31	B-Eoghan_30		B-Finn_29				B-Gemini_31																B-Polaris-JMU_32
spore coat assembly protein SafA. SafA (YrbB) (SafA) of Bacillus subtilis is a protein found at the interface of the spore cortex and spore coat, and is dependent on SpoVID for its localization. This model is based on the N-terminal LysM (lysin motif) domain (see pfam01476) of SafA and, from several other spore-forming species, the protein with the most similar N-terminal region. However, this se…	709	15	269.533					B-Andromeda_32				B-BCD7-rV_115						B-BV1-r_19							B-Curly_32	B-Eoghan_31		B-Finn_30		B-GA-1_GA-1p37		B-Gemini_32	B-Gir1-JMU_12										B-PM1-r_gp81					B-Polaris-JMU_33
\N	710	7	70.2857					B-Andromeda_33																	B-Curly_33	B-Eoghan_32		B-Finn_31				B-Gemini_33																B-Polaris-JMU_34
\N	711	7	121.571					B-Andromeda_34																	B-Curly_35	B-Eoghan_33		B-Finn_32				B-Gemini_34																B-Polaris-JMU_35
\N	712	7	296.571					B-Andromeda_35																	B-Curly_36	B-Eoghan_34		B-Finn_33				B-Gemini_35																B-Polaris-JMU_36
\N	713	7	117					B-Andromeda_36																	B-Curly_37	B-Eoghan_35		B-Finn_34				B-Gemini_36																B-Polaris-JMU_37
DNA repair protein RadA; Provisional.... Predicted ATP-dependent serine protease [Posttranslational modification, protein turnover, chaperones].... GP4d_helicase is a homohexameric 5'-3' helicases. Helicases couple NTP hydrolysis to the unwinding of nucleic acid duplexes into their component strands.... Sms (bacterial radA) DNA repair protein. This protein is not related to archael radA any more …	714	7	436.143					B-Andromeda_37																	B-Curly_38	B-Eoghan_36		B-Finn_35				B-Gemini_37																B-Polaris-JMU_38
hypothetical protein; Provisional.... DNA primase; Validated.... DNA primase, catalytic core. Members of this family are DNA primase, a ubiquitous bacteria protein. Most members of this family contain nearly two hundred additional residues C-terminal to the region represented here, but conservation between species is poor and the C-terminal region was not included in the seed alignment. This prot…	715	7	329.429					B-Andromeda_38																	B-Curly_39	B-Eoghan_37		B-Finn_36				B-Gemini_38																B-Polaris-JMU_39
\N	716	7	119.429					B-Andromeda_39																	B-Curly_40	B-Eoghan_38		B-Finn_37				B-Gemini_39																B-Polaris-JMU_40
Transcriptional regulator, contains sigma factor-related N-terminal domain [Transcription].... \N	717	7	110.714					B-Andromeda_40																	B-Curly_41	B-Eoghan_39		B-Finn_38				B-Gemini_40																B-Polaris-JMU_41
Polymerase and Histidinol Phosphatase domain of alpha-subunit of bacterial polymerase III at DnaE2 gene. PolIIIA DnaE2 plays a role in SOS mutagenesis/translesion synthesis and has dominant effects in determining GC variability in the bacterial genome. PolIIIAs that contain an N-terminal PHP domain have been classified into four basic groups based on genome composition, phylogenetic, and domain s…	718	9	1030					B-Andromeda_41																	B-Curly_42	B-Eoghan_40		B-Finn_39	B-G_329			B-Gemini_41																B-Polaris-JMU_42
RecB family exonuclease [DNA replication, recombination, and repair].... PD-(D/E)XK nuclease superfamily. Members of this family belong to the PD-(D/E)XK nuclease superfamily.	719	7	280.571					B-Andromeda_42																	B-Curly_43	B-Eoghan_42		B-Finn_40				B-Gemini_42																B-Polaris-JMU_43
Protein of unknown function (DUF1064). This family consists of several phage and bacterial proteins of unknown function.	720	7	167					B-Andromeda_43																	B-Curly_44	B-Eoghan_43		B-Finn_41				B-Gemini_43																B-Polaris-JMU_44
Predicted DNA binding protein [General function prediction only].... DNA-directed RNA polymerase specialized sigma subunit [Transcription].... RNA polymerase sigma factor SigK; Reviewed.... RNA polymerase sigma-H factor. Members of this protein family are RNA polymerase sigma-H factor for sporulation in endospore-forming bacteria. This protein is also called Sigma-30 and SigH. Although rather clo…	721	7	226					B-Andromeda_44																	B-Curly_45	B-Eoghan_44		B-Finn_42				B-Gemini_44																B-Polaris-JMU_45
\N	722	11	81.7273					B-Andromeda_45, B-Andromeda_46																	B-Curly_46	B-Eoghan_45, B-Eoghan_46		B-Finn_43, B-Finn_44				B-Gemini_45, B-Gemini_46
FAD-dependent thymidylate synthase; Reviewed.... thymidylate synthase, flavin-dependent. Two forms of microbial thymidylate synthase are known: ThyA (2.1.1.45) and ThyX (2.1.1.148). This model describes ThyX, a homotetrameric flavoprotein. Both enzymes convert dUMP to dTMP. Under oxygen-limiting conditions, thyX can complement a thyA mutation [Purines, pyrimidines, nucleosides, and nucleotides, 2…	723	6	236					B-Andromeda_47																	B-Curly_47	B-Eoghan_47		B-Finn_45				B-Gemini_47
\N	724	3	29.6667					B-Andromeda_48																				B-Finn_46				B-Gemini_48
\N	725	2	48					B-Andromeda_49																								B-Gemini_49
chaperone protein DnaJ; Provisional.... \N	726	6	117					B-Andromeda_50																	B-Curly_48	B-Eoghan_48		B-Finn_47				B-Gemini_50
\N	727	6	55.5					B-Andromeda_51																	B-Curly_49	B-Eoghan_49		B-Finn_48				B-Gemini_51
\N	728	5	60					B-Andromeda_52																	B-Curly_50	B-Eoghan_50						B-Gemini_52
\N	729	6	87					B-Andromeda_53																	B-Curly_51	B-Eoghan_51		B-Finn_49				B-Gemini_53
\N	730	6	104					B-Andromeda_54																	B-Curly_52	B-Eoghan_52		B-Finn_50				B-Gemini_54
hypothetical protein; Provisional.... deoxynucleoside monophosphate kinase; Provisional.	731	6	194					B-Andromeda_55																	B-Curly_53	B-Eoghan_53		B-Finn_51				B-Gemini_55
Uncharacterized conserved protein [Function unknown].... chromosome segregation protein SMC, common bacterial type. SMC (structural maintenance of chromosomes) proteins bind DNA and act in organizing and segregating chromosomes for partition. SMC proteins are found in bacteria, archaea, and eukaryotes. This family represents the SMC protein of most bacteria. The smc gene is often associated with …	732	6	118.333					B-Andromeda_56																	B-Curly_54	B-Eoghan_54		B-Finn_52				B-Gemini_56
\N... Catalytic domain of the Serine/Threonine Kinase, Cyclin-Dependent protein Kinase 9. Serine/Threonine Kinases (STKs), Cyclin-Dependent protein Kinase 9 (CDK9) subfamily, catalytic (c) domain. STKs catalyze the transfer of the gamma-phosphoryl group from ATP to serine/threonine residues on protein substrates. The CDK9 subfamily is part of a larger superfamily that includes the catalytic domai…	733	6	271					B-Andromeda_57																	B-Curly_55	B-Eoghan_55		B-Finn_53				B-Gemini_57
\N	734	6	142					B-Andromeda_58																	B-Curly_56	B-Eoghan_56		B-Finn_54				B-Gemini_58
\N	735	6	138					B-Andromeda_59																	B-Curly_57	B-Eoghan_57		B-Finn_55				B-Gemini_59
\N	736	7	116.286					B-Andromeda_60																	B-Curly_58	B-Eoghan_58		B-Finn_56				B-Gemini_60
\N	737	7	73.5714					B-Andromeda_61																	B-Curly_59	B-Eoghan_59		B-Finn_57				B-Gemini_61
\N	738	7	111					B-Andromeda_62																	B-Curly_60	B-Eoghan_61		B-Finn_58				B-Gemini_62
\N	739	6	102					B-Andromeda_63																		B-Eoghan_62		B-Finn_59				B-Gemini_63
\N	740	8	130.25					B-Andromeda_64																	B-Curly_61	B-Eoghan_63		B-Finn_60				B-Gemini_64											B-PM1-r_gp42
\N	741	4	94					B-Andromeda_65																	B-Curly_62			B-Finn_62				B-Gemini_65
\N	742	2	62					B-Andromeda_66																								B-Gemini_66
\N... Replication-relaxation. This family includes proteins which are essential for plasmid replication and plasmid DNA relaxation.	743	8	180.5					B-Andromeda_68										B-BV1-r_23							B-Curly_66	B-Eoghan_67		B-Finn_65				B-Gemini_68											B-PM1-r_gp84
\N	744	7	141					B-Andromeda_69																	B-Curly_67	B-Eoghan_68		B-Finn_66				B-Gemini_69											B-PM1-r_gp85
\N	745	6	67					B-Andromeda_70																	B-Curly_68	B-Eoghan_69		B-Finn_67				B-Gemini_70
\N	746	6	162.5					B-Andromeda_71																	B-Curly_69	B-Eoghan_70		B-Finn_68				B-Gemini_71
DEDDh 3'-5' exonuclease domain of three prime repair exonuclease (TREX)1, TREX2, and similar proteins. Three prime repair exonuclease (TREX)1 and TREX2 are closely related DEDDh-type DnaQ-like 3'-5' exonucleases. They contain three conserved sequence motifs known as ExoI, II, and III, with a specific Hx(4)D conserved pattern at ExoIII. These motifs contain four conserved acidic residues that part…	747	9	210.333					B-Andromeda_72																	B-Curly_70	B-Eoghan_71		B-Finn_69	B-G_392			B-Gemini_72													B-Pappano-JMU_60		B-Pleiades-JMU_56
\N	748	6	249.333					B-Andromeda_73																	B-Curly_71	B-Eoghan_72		B-Finn_70				B-Gemini_73
\N	749	4	69.5					B-Andromeda_74																	B-Curly_72			B-Finn_71				B-Gemini_74
endonuclease I.... Phage endonuclease I. The bacteriophage endonuclease I is a nuclease that is selective for the structure of the four-way Holliday DNA junction.	750	6	160					B-Andromeda_75																	B-Curly_73	B-Eoghan_73		B-Finn_73				B-Gemini_75
\N	751	2	61					B-Andromeda_76																								B-Gemini_76
\N	752	3	49					B-Andromeda_77																	B-Curly_74							B-Gemini_77
\N	753	6	50					B-Andromeda_78																	B-Curly_76	B-Eoghan_75		B-Finn_75				B-Gemini_78
\N	754	1	31
\N	755	2	48																																									B-PZA_10
\N	756	3	58.3333																																						B-Nf_putative protein J			B-PZA_9
\N	757	3	56																																						B-Nf_putative protein 56			B-PZA_8
\N	758	2	91.5																																									B-PZA_7
DNA polymerase; Provisional.... DNA polymerase type B, organellar and viral. Like pfam00136, members of this family are also DNA polymerase type B proteins. Those included here are found in plant and fungal mitochondria, and in viruses.... DNA polymerase type-B family. DNA polymerase alpha, delta, epsilon and zeta chain (eukaryota), DNA polymerases in archaea, DNA polymerase II in e. coli, mitoch…	759	8	600.375						B-B103_01																					B-GA-1_GA-1p09			B-Gir1-JMU_34						B-MG-B1_gp14		B-Nf_DNA polymerase			B-PZA_6
terminal protein.... Phi-29 DNA terminal protein GP3. This family consists of DNA terminal protein GP3 sequences from Phi-29 like bacteriophages. DNA terminal protein GP3 is linked to the 5' ends of both strands of the genome through a phosphodiester bond between the beta-hydroxyl group of a serine residue and the 5'-phosphate of the terminal deoxyadenylate. This protein is essential for DNA repl…	760	6	265.667						B-B103_02																					B-GA-1_GA-1p11			B-Gir1-JMU_1								B-Nf_terminal protein			B-PZA_5
Phi-29-like late genes activator (early protein GP4). This family consists of phi-29-like late genes activator (or early protein GP4). This protein is thought to be a positive regulator of late transcription and may function as a sigma like component of the host RNA polymerase.... transcriptional regulator.	761	5	126.8						B-B103_03																					B-GA-1_GA-1p12											B-Nf_transcriptional regulator			B-PZA_4
\N	762	4	123						B-B103_04																																B-Nf_single-stranded DNA binding protein			B-PZA_3
\N	763	2	65.5																																									B-PZA_2
dsDNA binding protein.	764	6	97.6667						B-B103_05																					B-GA-1_GA-1p17			B-Gir1-JMU_3								B-Nf_double-stranded DNA binding protein			B-PZA_1
Phi29 scaffolding protein. This protein is also referred to as gp7. The protein contains a DNA-binding function and may halve a role in mediating the structural transition from prohead to mature virus and also scaffold release.Gp7 is arranged within the capsid as a series of concentric shells.... scaffolding protein.	765	4	99.5						B-B103_06																																B-Nf_scaffold protein			B-PZA_11
major head protein.... Bacterial Ig-like domain (group 2). This family consists of bacterial domains with an Ig-like fold. Members of this family are found in bacterial and phage surface proteins such as intimins.... Bacterial Ig-like domain 2.	766	8	450.875						B-B103_07																					B-GA-1_GA-1p23			B-Gir1-JMU_5						B-MG-B1_gp27		B-Nf_major head protein			B-PZA_12
Head fiber protein. This head fiber protein is also refereed to as Gp8.5. Gp8.5 is a structural protein in phage. It is a dispensable head protein.	767	4	275						B-B103_08																																B-Nf_head fiber protein			B-PZA_13
tail protein.	768	8	600						B-B103_09																					B-GA-1_GA-1p25			B-Gir1-JMU_6						B-MG-B1_gp28		B-Nf_tail protein			B-PZA_14
putative upper collar protein.... Phage Connector (GP10). The head-tail connector of bacteriophage 29 is composed of 12 36 kDa subunits with 12 fold symmetry. It is the central component of a rotary motor that packages the genomic dsDNA into pre-formed proheads. This motor consists of the head-tail connector, surrounded by a 29-encoded, 174-base, RNA and a viral ATPase protein.... upper collar pr…	769	8	304.5						B-B103_10																					B-GA-1_GA-1p27			B-Gir1-JMU_7						B-MG-B1_gp29		B-Nf_upper collar connector			B-PZA_15
N-acetylmuramoyl-L-alanine amidase; Validated.... lower collar protein.	770	8	307.625						B-B103_11																					B-GA-1_GA-1p29			B-Gir1-JMU_8						B-MG-B1_gp30		B-Nf_lower collar			B-PZA_16
Endopygalactorunase [Cell envelope biogenesis, outer membrane].... Right handed beta helix region. This region contains a parallel beta helix region that shares some similarity with Pectate lyases.... parallel beta-helix repeat-containing protein. Members of this protein family contain a tandem pair of beta-helix repeats (see TIGR03804). Each repeat is expected to consist of three beta strands th…	771	7	865.714						B-B103_12																																B-Nf_pre-neck appendage preprotein			B-PZA_17
putative peptidase; Provisional.... Peptidase family M23. Members of this family are zinc metallopeptidases with a range of specificities. The peptidase family M23 is included in this family, these are Gly-Gly endopeptidases. Peptidase family M23 are also endopeptidases. This family also includes some bacterial lipoproteins such as Escherichia coli murein hydrolase activator NlpD, for which no pr…	772	6	361.167						B-B103_13																					B-GA-1_GA-1p33			B-Gir1-JMU_10								B-Nf_morphogenesis protein			B-PZA_18
toxin secretion/phage lysis holin. This model describes one of the many mutally dissimilar families of holins, phage proteins that act together with lytic enzymes in bacterial lysis. This family includes, besides phage holins, the protein TcdE/UtxA involved in toxin secretion in Clostridium difficile and related species [Protein fate, Protein and peptide secretion and trafficking, Mobile and extr…	773	6	132						B-B103_14																					B-GA-1_GA-1p35			B-Gir1-JMU_11								B-Nf_holin			B-PZA_19
Endolysins and autolysins are found in viruses and bacteria, respectively. The ds DNA phages of eubacteria use endolysins or muralytic enzymes in conjunction with hollin, a small membrane protein, to degrade the peptidoglycan found in bacterial cell walls. Similarly, bacteria produce autolysins to facilitate the biosynthesis of its cell wall hetropolymer peptidoglycan and cell division. Both endo…	774	4	260.25						B-B103_15																																B-Nf_peptidoglycan hydrolase			B-PZA_20
DNA encapsidation protein.... Podovirus DNA encapsidation protein (Gp16). This family consists of several DNA encapsidation protein (Gp16) sequences from the phi-29-like viruses. Gene product 16 catalyzes the in vivo and in vitro genome-encapsidation reaction.	775	8	336.625						B-B103_16																					B-GA-1_GA-1p39			B-Gir1-JMU_13						B-MG-B1_gp35		B-Nf_DNA encapsidation ATPase			B-PZA_21
\N	776	2	54																																									B-PZA_23
Bacteriophage phi-29 early protein GP16.7. This family consists of several bacteriophage phi-29 early protein GP16.7 sequences of around 130 residues in length. The function of this family is unknown.	777	3	130																																						B-Nf_DNA replication organizer			B-PZA_24
\N	778	2	105																																									B-PZA_25
\N	779	2	108																																									B-PZA_26
\N	780	2	170																																									B-PZA_27
\N	781	1	148
phosphodiesterase; Provisional.... recombination and DNA strand exchange inhibitor protein; Reviewed.... Archaeal/vacuolar-type H+-ATPase subunit I [Energy production and conversion].... Chromosome segregation ATPases [Cell division and chromosome partitioning].... F0F1-type ATP synthase, subunit b [Energy production and conversion].... Meiotically up-regulated gene 113. This is a family of funga…	782	1	513
Helix-turn-helix XRE-family like proteins. Prokaryotic DNA binding proteins belonging to the xenobiotic response element family of transcriptional regulators.... LexA repressor; Validated.... Predicted transcriptional regulator [Transcription].... SOS-response transcriptional repressors (RecA-mediated autopeptidases) [Transcription / Signal transduction mechanisms].... Cro/C1-type HTH DNA-binding…	783	1	267
\N	784	1	91
\N	785	1	47
\N	786	2	35
\N	787	1	64
Domain of unknown function (DUF4145). This domain is found in a variety of restriction endonuclease enzymes. The exact function of this domain is uncertain.	788	1	257
Helix-turn-helix XRE-family like proteins. Prokaryotic DNA binding proteins belonging to the xenobiotic response element family of transcriptional regulators.... Predicted transcriptional regulators [Transcription].... Helix-turn-helix domain. This domain is a helix-turn-helix domain that probably binds to DNA.... Helix-turn-helix domain. Members of this family contains a DNA-binding helix-turn-h…	789	1	75
Putative primosome component and related proteins [DNA replication, recombination, and repair].... Replication initiation and membrane attachment. This family consists of several bacterial replication initiation and membrane attachment (DnaB) proteins, as well as DnaD which is a component of the PriA primosome. The PriA primosome functions to recruit the replication fork helicase onto the DNA. Th…	790	1	282
The AAA+ (ATPases Associated with a wide variety of cellular Activities) superfamily represents an ancient group of ATPases belonging to the ASCE (for additional strand, catalytic E) division of the P-loop NTPase fold. The ASCE division also includes ABC, RecA-like, VirD4-like, PilT-like, and SF1/2 helicases. Members of the AAA+ ATPases function as molecular chaperons, ATPase subunits of protease…	791	1	270
\N	792	1	56
\N	793	1	47
Plasmid maintenance system antidote protein [General function prediction only].... Helix-turn-helix domain. This domain is a helix-turn-helix domain that probably binds to DNA.... Helix-turn-helix XRE-family like proteins. Prokaryotic DNA binding proteins belonging to the xenobiotic response element family of transcriptional regulators.... conjugal transfer protein TrbA; Provisional.... Predicted…	794	4	64.5
\N	795	1	103
\N	796	1	115
\N	797	1	47
\N	798	1	40
\N	799	1	59
recombination and repair protein RecT; Reviewed.... Recombinational DNA repair protein (RecE pathway) [DNA replication, recombination, and repair].... RecT family. The DNA single-strand annealing proteins (SSAPs), such as RecT, Red-beta, ERF and Rad52, function in RecA-dependent and RecA-independent DNA recombination pathways. This family includes proteins related to RecT.... recombinase, phage R…	800	1	323
PD-(D/E)XK nuclease superfamily. Members of this family belong to the PD-(D/E)XK nuclease superfamily.... PDDEXK-like domain of unknown function (DUF3799). This family of proteins is functionally uncharacterized. This family of proteins is found in bacteria and viruses. Proteins in this family are typically between 265 and 420 amino acids in length. It appears that these proteins are distantly re…	801	1	278
\N	802	1	110
\N	803	1	171
\N	804	1	93
Protein of unknown function (DUF1642). The sequences making up this family are derived from various hypothetical phage and prophage proteins. The region in question is approximately 140 amino acids long.	805	1	161
\N	806	1	69
\N	807	1	91
Protein of unknown function (DUF1372). This family consists of several Streptococcus bacteriophage sequences and related proteins from Streptococcus species. Members of this family are typically around 100 residues in length and their function is unknown.	808	1	86
\N	809	1	133
Nucleoside Triphosphate Pyrophosphohydrolase (EC 3.6.1.8) MazG-like domain found in a group of uncharacterized proteins from bacteria and archaea. This family corresponds to a group of uncharacterized hypothetical proteins from bacteria and archaea, showing a high sequence similarity to the dimeric 2-deoxyuridine 5'-triphosphate nucleotidohydrolase (dUTP pyrophosphatase or dUTPase) and NTP-PPase …	810	1	165
Myb-like DNA-binding domain. This family contains the DNA binding domains from Myb proteins, as well as the SANT domain family.	811	1	186
Growth inhibitor [Signal transduction mechanisms].... PemK-like protein. PemK is a growth inhibitor in E. coli known to bind to the promoter region of the Pem operon, auto-regulating synthesis. This Pfam family consists of the PemK protein in addition to ChpA, ChpB and other PemK-like proteins.... toxin MazF; Provisional.... toxin ChpB; Provisional.	812	1	73
putative addiction module antidote. Members of this protein family are putative addiction module antidote proteins that appear recurringly in two-gene operons with members of the Doc (death-on-curing) family TIGR01550. Members of this family contain a SpoVT/AbrB-like domain (pfam04014). Note that the gene pairs with a member of this family tend to be found on bacterial chromosomes, not on plasmid…	813	1	95
phage transcriptional regulator, ArpU family. This model represents a family of phage proteins, including ArpU, called a putative autolysin regulatory protein. ArpU was described as a regulator of cellular muramidase-2 of Enterococcus hirae but appears to have been cloned from a prophage. This family appears related to the RinA family of bacteriophage transcriptional activators and to some sporul…	814	1	148
nucleoid occlusion protein. This model describes nucleoid occlusion protein, a close homolog to ParB chromosome partitioning proteins including Spo0J in Bacillus subtilis. Its gene often is located near the gene for the Spo0J ortholog. This protein bind a specific DNA sequence and blocks cytokinesis from happening until chromosome segregation is complete.... ParB/RepB/Spo0J family partition prote…	815	1	421
\N	816	1	153
phage terminase, large subunit, PBSX family. This model detects members of a highly divergent family of the large subunit of phage terminase. All members are encoded by phage genomes or within prophage regions of bacterial genomes. This is a distinct family from pfam03354 [Mobile and extrachromosomal element functions, Prophage functions].... Phage terminase large subunit [General function predic…	817	3	423																			B-BceA1_4
Uncharacterized protein, homolog of phage Mu protein gp30 [Function unknown].... Phage Mu protein F like protein. Members of this family are found in double-stranded DNA bacteriophages, and in some bacteria. A member of this family is required for viral head morphogenesis in bacteriophage SPP1. This family is possibly a minor head protein. This family may be related to the family TT_ORF1 (pfam029…	818	1	514
Cysteine-rich CPCC. This family of proteins is functionally uncharacterized. This family of proteins is found in bacteria, archaea, eukaryotes and viruses. Proteins in this family are typically between 68 and 104 amino acids in length. There are six conserved cysteines and a conserved CPCC sequence motif.	819	1	69
\N	820	1	57
\N	821	1	50
\N	822	1	46
Phage minor structural protein GP20. This family consists of several phage minor structural protein GP20 sequences of around 180 residues in length. The function of this family is unknown.	823	1	193
\N	824	3	333
\N	825	1	131
\N	826	1	115
\N	827	1	163
\N	828	1	138
\N	829	1	56
Phage XkdN-like protein. This family of proteins are functionally uncharacterized. They are found in prophage sequence in various bacteria.	830	1	198
Phage-related minor tail protein [Function unknown].... tape measure domain. Proteins containing this domain are strictly bacterial, including bacteriophage and prophage regions of bacterial genomes. Most members are 800 to 1800 amino acids long, making them among the longest predicted proteins of their respective phage genomes, where they are encoded in tail protein regions. This roughly 80-resi…	831	1	748	YES, TMP
\N	832	1	230
Protein of unknown function (DUF2577). This family of proteins has no known function.	833	1	100
Uncharacterized protein conserved in bacteria (DUF2313). Members of this family of proteins comprise various hypothetical and putative bacteriophage tail proteins.	834	1	197
\N	835	1	91
\N	836	1	149
\N	837	1	162
\N	838	1	141
\N	839	1	239
\N	840	1	92
\N	841	1	158
\N	842	1	106
\N	843	1	238
Small integral membrane protein [Function unknown].... Bacteriophage holin. This family of holins is found in several staphylococcal and streptococcal bacteriophages. Holins are a diverse family of proteins that cause bacterial membrane lysis during late-protein synthesis. It is thought that the temporal precision of holin-mediated lysis may occur through the buildup of a holin oligomer which cau…	844	2	81.5
glucan-binding repeat. This model describes a region of about 63 amino acids that is composed of three repeats of a more broadly distributed family of shorter repeats modeled by pfam01473. While the shorter repeats are often associated with choline binding (and therefore with cell wall binding), the longer repeat described here represents a subgroup of repeat sequences associated with glucan bind…	845	1	316
\N	846	1	45
\N	847	1	168
beta-channel forming cytolysin. This family of cytolytic pore-forming proteins includes alpha toxin and leukocidin F and S subunits from Staphylococcus aureus, hemolysin II of Bacillus cereus, and related toxins [Cellular processes, Toxin production and resistance].... Leukocidin/Hemolysin toxin family.	848	2	241.5
\N	849	1	76
\N	850	2	81
\N	851	2	53
\N	852	1	34
Serine Recombinase (SR) family, Resolvase and Invertase subfamily, catalytic domain; members contain a C-terminal DNA binding domain. Serine recombinases catalyze site-specific recombination of DNA molecules by a concerted, four-strand cleavage and rejoining mechanism which involves a transient phosphoserine linkage between DNA and the enzyme. They are functionally versatile and include resolvase…	853	1	545
\N	854	1	236
\N	855	1	171
Aminoglycoside N3'-acetyltransferase [Defense mechanisms].... Aminoglycoside 3-N-acetyltransferase. This family consists of bacterial aminoglycoside 3-N-acetyltransferases EC:2.3.1.81, these catalyze the reaction: Acetyl-Co + a 2-deoxystreptamine antibiotic <=> CoA + N3'-acetyl-2-deoxystreptamine antibiotic. The enzyme can use a range of antibiotics with 2-deoxystreptamine rings as acceptor for i…	856	1	272
\N	857	1	160
Staphylococcal nuclease homologues. SNase homologues are found in bacteria, archaea, and eukaryotes. They contain no disufide bonds.... Micrococcal nuclease (thermonuclease) homologs [DNA replication, recombination, and repair].... Staphylococcal nuclease homologues.... Excalibur calcium-binding domain. Extracellular Ca2+-dependent nuclease YokF from Bacillus subtilis and several other surface-ex…	858	1	296
\N	859	1	357
SMI1 / KNR4 family (SUKH-1). Proteins in this family are involved in the regulation of 1,3-beta-glucan synthase activity and cell-wall formation. Genome contextual information showed that SMI1 are primary immunity proteins in bacterial toxin systems.... SMI1 / KNR4 family. Proteins in this family are involved in the regulation of 1,3-beta-glucan synthase activity and cell-wall formation.	860	1	185
Uncharacterized conserved protein [Function unknown].... LXG domain of WXG superfamily. This domain is present is the N-terminal region of a group of polymorphic toxin proteins in bacteria. It is predicted to use Type VII secretion pathway to mediate export of bacterial toxins.	861	1	571
SMI1 / KNR4 family (SUKH-1). Proteins in this family are involved in the regulation of 1,3-beta-glucan synthase activity and cell-wall formation. Genome contextual information showed that SMI1 are primary immunity proteins in bacterial toxin systems.... SMI1 / KNR4 family. Proteins in this family are involved in the regulation of 1,3-beta-glucan synthase activity and cell-wall formation.	862	1	165
SMI1 / KNR4 family (SUKH-1). Proteins in this family are involved in the regulation of 1,3-beta-glucan synthase activity and cell-wall formation. Genome contextual information showed that SMI1 are primary immunity proteins in bacterial toxin systems.... SMI1 / KNR4 family. Proteins in this family are involved in the regulation of 1,3-beta-glucan synthase activity and cell-wall formation.	863	1	192
spermidine N1-acetyltransferase; Provisional.... Predicted acetyltransferase [General function prediction only].... Acetyltransferases, including N-acetylases of ribosomal proteins [Translation, ribosomal structure and biogenesis].... Sortase and related acyltransferases [Cell envelope biogenesis, outer membrane].... Acetyltransferases [General function prediction only].... Acetyltransferase (GNA…	864	1	177
\N	865	1	155
\N	866	1	118
\N	867	1	111
YolD-like protein. Members of this family are functionally uncharacterized. However it has been predicted that thes proteins are functionally equivalent to the UmuD subunit of polymerase V from gram-negative bacteria.	868	1	110
DNA polymerase IV; Reviewed.... Nucleotidyltransferase/DNA polymerase involved in DNA repair [DNA replication, recombination, and repair].... impB/mucB/samB family C-terminal. These proteins are involved in UV protection.... impB/mucB/samB family. These proteins are involved in UV protection.... IMS family HHH motif. These proteins are involved in UV protection, eg.... DNA polymerase V subunit Um…	869	1	416
\N	870	1	105
glycopeptide, sublancin family. Members of this family, including sublancin, are post-ribosomal natural products (PRNP) with an S-linked glycosylation. Sublancin itself also has two disulfide bonds. A related gene cluster in Bacillus cereus E33L includes the four Cys involved in the disulfide cluster but lacks the region with the glycosylated Cys. These score ~ 27 by This modelER3 model and are e…	871	1	56
multidrug resistance protein (mdr1); Provisional.... ABC transporter; Provisional.... A sub-family of peptidase family C39. Peptidase family C39 mostly contains bacteriocin-processing endopeptidases from bacteria. The cysteine peptidases in family C39 cleave the 'double-glycine' leader peptides from the precursors of various bacteriocins (mostly non-lantibiotic). The cleavage is mediated by the t…	872	1	705
PDIa family, PDIR subfamily; composed of proteins similar to human PDIR (for Protein Disulfide Isomerase Related). PDIR is composed of three redox active TRX (a) domains and an N-terminal redox inactive TRX-like (b) domain. Similar to PDI, it is involved in oxidative protein folding in the endoplasmic reticulum (ER) through its isomerase and chaperone activities. These activities are lower compar…	873	1	137
transferase 2, rSAM/selenodomain-associated. This enzyme may transfer a nucleotide, or it sugar moiety, as part of a biosynthetic pathway. Other proposed members of the pathway include another transferase (TIGR04282), a phosphoesterase, and a radical SAM enzyme (TIGR04167) whose C-terminal domain (pfam12345) frequently contains a selenocysteine [Unknown function, Enzymes of unknown specificity]..…	874	1	422
disulfide bond formation protein B; Provisional.... Disulfide bond formation protein DsbB [Posttranslational modification, protein turnover, chaperones].... Disulfide bond formation protein DsbB. This family consists of disulfide bond formation protein DsbB from bacteria. The DsbB protein oxidises the periplasmic protein DsbA which in turn oxidises cysteines in other periplasmic proteins in order…	875	1	148
Protein of unknown function (DUF2762). Members in this family of proteins are annotated as holin-like protein BhlA however this cannot be confirmed.	876	1	70
N-acetyl-anhydromuramyl-L-alanine amidase [Cell envelope biogenesis, outer membrane].... Bacterial SH3 domain homologues.... Bacterial SH3 domain.... N-acetylmuramoyl-L-alanine amidase [Cell envelope biogenesis, outer membrane].... N-acetylmuramoyl-L-alanine amidase. This family includes zinc amidases that have N-acetylmuramoyl-L-alanine amidase activity EC:3.5.1.28. This enzyme domain cleaves th…	877	4	352.25																																		B-JL_89
\N	878	1	274
Exopolysaccharide biosynthesis protein related to N-acetylglucosamine-1-phosphodiester alpha-N-acetylglucosaminidase [Carbohydrate transport and metabolism].... Right handed beta helix region. This region contains a parallel beta helix region that shares some similarity with Pectate lyases.... Pectate lyase superfamily protein. This family of proteins possesses a beta helical structure like Pecta…	879	1	644
\N	880	1	242
chromosome segregation protein SMC, primarily archaeal type. SMC (structural maintenance of chromosomes) proteins bind DNA and act in organizing and segregating chromosomes for partition. SMC proteins are found in bacteria, archaea, and eukaryotes. It is found in a single copy and is homodimeric in prokaryotes, but six paralogs (excluded from this family) are found in eukarotes, where SMC protein…	881	1	875
Phage-related protein [Function unknown].... Phage tail protein. This family consists of several Siphovirus and other phage tail component proteins as well as some bacterial proteins of unknown function.	882	1	252
reticulocyte binding protein 2-like protein; Provisional.... Goose Egg White Lysozyme domain. Eukaryotic 'goose-type' lysozymes (GEWL). These enzymes catalyze the cleavage of the beta-1,4-glycosidic bond between N-acetylmuramic acid (MurNAc) and N-acetylglucosamine (GlcNAc). Members include tunicate, Japanese flounder, ostrich, and mouse.... Lytic Transglycosylase (LT) and Goose Egg White Lysozym…	883	2	2235																	B-Basilisk_18
\N	884	1	227
\N	885	1	148
\N	886	1	228
INT_SG5, DNA breaking-rejoining enzymes, integrase/recombinases subgroup 5, N- and C-terminal domains. The CD contains mainly predicted bacterial integrase/recombinases.... DNA breaking-rejoining enzymes, intergrase/recombinases, C-terminal catalytic domain. The tyrosine recombinase/integrase family share the same catalytic domain containing six conserved active site residues. The best-studied me…	887	1	333
\N	888	1	139
\N	889	1	166
phage uncharacterized protein, XkdX family. This model represents a family of small (about 50 amino acid) phage proteins, found in at least 12 different phage and prophage regions of Gram-positive bacteria. In a number of these phage, the gene for this protein is found near the holin and endolysin genes [Mobile and extrachromosomal element functions, Prophage functions].... Phage uncharacterized …	890	1	63
\N	891	5	104.4																																								B-PM1-r_gp77		B-Pappano-JMU_20		B-Pleiades-JMU_20
\N	892	1	405
\N	893	1	118
\N	894	1	75
\N	895	1	169
\N	896	1	265
\N	897	1	236
\N	898	1	168
\N	899	1	216
\N	900	1	84
\N	901	1	131
\N	902	1	156
\N	903	1	338
\N	904	1	178
\N	905	1	478
\N	906	1	506
Phage Terminase. The majority of the members of this family are bacteriophage proteins, several of which are thought to be terminase large subunit proteins. There are also a number of bacterial proteins of unknown function.... Terminase-like family. This family represents a group of terminase proteins.	907	1	589
\N	908	1	306
\N	909	1	166
\N	910	1	136
\N	911	1	405
YonK protein. YonK protein is expressed by the bacterial prophage SPbetaC. It is a 63 residue protein that associates into a homo-octamer in the form of a beta-stranded barrel with four outer helical features at points of the compass. Its function is unknown.	912	1	63
Integration host factor (IHF) and HU are small heterodimeric members of the DNABII protein family that bind and bend DNA, functioning as architectural factors in many cellular processes including transcription, site-specific recombination, and higher-order nucleoprotein complex assembly. The dimer subunits associate to form a compact globular core from which two beta ribbon arms (one from each su…	913	3	99.3333		B-0305phi8-36_158																								B-G_239
RNA dependent RNA polymerase. This family of proteins are eukaryotic RNA dependent RNA polymerases. These proteins are involved in post transcriptional gene silencing where they are thought to amplify dsRNA templates.	914	1	839
\N	915	1	64
Helix-turn-helix XRE-family like proteins. Prokaryotic DNA binding proteins belonging to the xenobiotic response element family of transcriptional regulators.... bifunctional HTH-domain containing protein/aminotransferase; Provisional.... hypothetical protein; Provisional.... Predicted transcription factor, homolog of eukaryotic MBF1 [Transcription].... Predicted transcriptional regulators [Trans…	916	1	108
\N	917	1	203
\N	918	1	58
\N	919	1	62
\N	920	1	410
\N	921	1	168
\N	922	1	438
Predicted transcriptional regulator [Transcription].... Cro/C1-type HTH DNA-binding domain. This is a helix-turn-helix domain that probably binds to DNA.	923	1	75
\N	924	1	442
\N	925	1	131
\N	926	1	83
\N	927	1	71
\N	928	1	43
Superinfection exclusion protein B. This family includes superinfection exclusion proteins. These proteins prevent the growth of superinfecting phage which are insensitive to repression. It aborts lytic development of superinfecting phage.	929	1	178
\N	930	1	177
\N	931	1	138
\N	932	1	386
\N	933	1	41
\N	934	1	66
\N	935	1	105
Helix-turn-helix XRE-family like proteins. Prokaryotic DNA binding proteins belonging to the xenobiotic response element family of transcriptional regulators.... Cro/C1-type HTH DNA-binding domain. This is a helix-turn-helix domain that probably binds to DNA.... Helix-turn-helix domain. Members of this family contains a DNA-binding helix-turn-helix domain.... Helix-turn-helix. This large family o…	936	1	70
Tn4399 and related integrases, DNA breaking-rejoining enzymes, integrase/recombinases, N- and C-terminal domains. This CD includes various bacterial integrases, including cLV25, a Bacteroides fragilis chromosomal transfer factor integrase similar to the Bacteroides mobilizable transposon, Tn4399, integrase.... DNA breaking-rejoining enzymes, intergrase/recombinases, C-terminal catalytic domain. T…	937	1	358
DNA-sulfur modification-associated. This is family of bacterial proteins likely to be necessary for binding to DNA and recognising the modification sites. Members are found in bacteria, archaea and on viral plasmids, and are typically between 354 and 474 amino acids in length. There is a conserved DGQHR sequence motif.	938	1	460
\N	939	1	325
Helix-turn-helix XRE-family like proteins. Prokaryotic DNA binding proteins belonging to the xenobiotic response element family of transcriptional regulators.... Cro/C1-type HTH DNA-binding domain. This is a helix-turn-helix domain that probably binds to DNA.... Helix-turn-helix. This large family of DNA binding helix-turn helix proteins includes Cro and CI. Within the Neisseria gonorrhoeae phage…	940	1	74
Hypothetical protein Yopt. This hypothetical protein is expressed in bacteria, particularly Bacillus subtilis. It forms homo-dimers, with each monomer consisting of one alpha helix and three beta strands.	941	1	72
\N	942	1	65
\N	943	1	64
\N	944	1	111
phage uncharacterized protein TIGR01671. This model represents an uncharacterized, well-conserved family of proteins found in bacteriophage and prophage regions of Gram-positive bacteria [Mobile and extrachromosomal element functions, Prophage functions, Hypothetical proteins, Conserved].... YopX protein. YopX is a protein that is largely helical, with three identical chains probably complexing i…	945	4	145.5																																								B-PM1-r_gp41
\N	946	1	92
rod shape-determining protein MreC; Provisional.... \N	947	2	60.5
\N	948	1	116
\N	949	1	112
\N	950	1	135
\N	952	1	54
\N	953	1	67
\N	954	1	85
\N	955	1	150
\N	956	1	64
hypothetical protein; Provisional.... Uncharacterized protein conserved in bacteria [Function unknown].... Protein of unknown function (DUF1273). This family consists of several hypothetical bacterial proteins of around 180 residues in length. The function of this family is unknown.	957	1	171
\N	958	1	55
HNH nucleases; HNH endonuclease signature which is found in viral, prokaryotic, and eukaryotic proteins. The alignment includes members of the large group of homing endonucleases, yeast intron 1 protein, MutS, as well as bacterial colicins, pyocins, and anaredoxins.... HNH endonuclease.	959	1	197
\N	960	1	92
\N	961	1	72
YoqO-like protein. The YoqO-like protein family includes the B. subtilis YoqO protein, which is functionally uncharacterized. This family of proteins is found in bacteria and viruses. Proteins in this family are approximately 120 amino acids in length. There are two completely conserved residues (I and Y) that may be functionally important.	962	1	124
\N	963	1	113
\N	964	1	118
\N	965	1	115
\N	966	1	49
\N	967	1	137
ATP-dependent DNA ligase; Validated.... ATP-dependent DNA ligase; Provisional.... DNA ligase, ATP-dependent, PP_1105 family. This model describes a family of ATP-dependent DNA ligases present in about 12 % of prokaryotic genomes. It occurs as part of a four-gene system with an exonuclease, a helicase and a phosphoesterase, with all four genes clustered or at least the first two and last two paire…	968	1	270
Uncharacterized conserved protein [Function unknown].... Uncharacterized ACR, COG2135.... hypothetical protein; Provisional.	969	1	224
\N	970	1	73
\N	971	1	131
Phage-related replication protein [General function prediction only].... Protein of unknown function (DUF867). This family consists of a number of bacterial and phage proteins with no known function and is present in Bacillus species and the Lambda-like viruses.	972	8	215																																								B-PM1-r_gp35			B-Pegasus-DRAFT-JMU_164
Nitrous oxidase accessory protein [Inorganic ion transport and metabolism].... \N... Right handed beta helix region. This region contains a parallel beta helix region that shares some similarity with Pectate lyases.... Pectate lyase superfamily protein. This family of proteins possesses a beta helical structure like Pectate lyase. This family is most closely related to glycosyl hydrolase family 2…	973	8	593.625																																								B-PM1-r_gp08			B-Pegasus-DRAFT-JMU_103
\N	974	1	98
\N	975	1	126
\N	976	1	104
\N	977	1	123
\N	978	1	304
AAA domain. This AAA domain is found in a wide variety of presumed phage proteins.	979	1	323
\N	980	1	156
DnaB helicase C terminal domain. The hexameric helicase DnaB unwinds the DNA duplex at the chromosome replication fork. Although the mechanism by which DnaB both couples ATP hydrolysis to translocation along DNA and denatures the duplex is unknown, a change in the quaternary structure of the protein involving dimerization of the N-terminal domain has been observed and may occur during the enzymat…	981	1	504
hypothetical protein; Provisional.... DNA primase, catalytic core. Members of this family are DNA primase, a ubiquitous bacteria protein. Most members of this family contain nearly two hundred additional residues C-terminal to the region represented here, but conservation between species is poor and the C-terminal region was not included in the seed alignment. This protein contains a CHC2 zinc fi…	982	1	378
single-stranded-DNA-specific exonuclease RecJ. All proteins in this family are 5'-3' single-strand DNA exonucleases. These proteins are used in some aspects of mismatch repair, recombination, and recombinational repair [DNA metabolism, DNA replication, recombination, and repair].... Single-stranded DNA-specific exonuclease [DNA replication, recombination, and repair].... DHH family. It is predict…	983	1	576
Uncharacterized protein conserved in bacteria [Function unknown].... 3D domain. This short presumed domain contains three conserved aspartate residues, hence the name 3D. It has been shown to be part of the catalytic double psi beta barrel domain of MltA.	984	1	219
\N	985	1	49
\N	986	1	65
YorP protein. YorP is a 71 residue protein found in bacteria. As it is also found in a bacteriophage it might be of viral origin. The structure is of an alpha helix between two of five beta strands. The function is unknown.	987	1	71
\N	988	1	51
Deoxyribonucleoside kinase (dNK) catalyzes the phosphorylation of deoxyribonucleosides to yield corresponding monophosphates (dNMPs). This family consists of various deoxynucleoside kinases including deoxyribo- cytidine (EC 2.7.1.74), guanosine (EC 2.7.1.113), adenosine (EC 2.7.1.76), and thymidine (EC 2.7.1.21) kinases. They are key enzymes in the salvage of deoxyribonucleosides originating from…	989	1	165
5'(3')-deoxyribonucleotidase [Nucleotide transport and metabolism].... 5' nucleotidase, deoxy (Pyrimidine), cytosolic type C protein (NT5C). This family consists of several 5' nucleotidase, deoxy (Pyrimidine), cytosolic type C (NT5C) proteins. 5'(3')-Deoxyribonucleotidase is a ubiquitous enzyme in mammalian cells whose physiological function is not known.	990	1	172
\N	991	1	39
Cytosine-C5 specific DNA methylases; Methyl transfer reactions play an important role in many aspects of biology. Cytosine-specific DNA methylases are found both in prokaryotes and eukaryotes. DNA methylation, or the covalent addition of a methyl group to cytosine within the context of the CpG dinucleotide, has profound effects on the mammalian genome. These effects include transcriptional repres…	992	1	443
\N	993	1	72
\N	994	1	121
\N	995	1	75
\N	996	1	41
\N	997	1	70
\N	998	1	39
\N	999	1	59
\N	1000	1	180
\N	1001	1	131
\N	1002	1	115
\N	1003	1	41
\N	1004	1	120
\N	1005	1	156
\N	1006	1	44
\N	1007	1	64
\N	1008	1	66
\N	1009	1	117
Flavodoxins [Energy production and conversion].... Protein involved in ribonucleotide reduction [Nucleotide transport and metabolism].... NrdI Flavodoxin like.... ribonucleoside-diphosphate reductase 2, operon protein nrdI. Ribonucleotide reductases (RNRs) are enzymes that provide the precursors of DNA synthesis. The three characterized classes of RNRs differ by their metal cofactor and their sta…	1010	9	122.556									B-BCD7-rV_79								B-Basilisk_64									B-G_81																B-Pappano-JMU_69		B-Pleiades-JMU_65
ribonucleoside-diphosphate reductase small subunit; Provisional.... ribonucleotide-diphosphate reductase subunit beta; Validated.... Ribonucleotide reductase, beta subunit [Nucleotide transport and metabolism].... ribonucleoside-diphosphate reductase.... ribonucleoside-diphosphate reductase, class 1b, beta subunit. Members of this family are NrdF, the beta subunit of class 1b ribonucleotide reduc…	1011	13	323.538									B-BCD7-rV_76								B-Basilisk_62									B-G_83																B-Pappano-JMU_74		B-Pleiades-JMU_70
HNH endonuclease.	1012	1	173
dUTPase [Nucleotide transport and metabolism].... dUTP pyrophosphatase.... dUTPase. dUTPase hydrolyses dUTP to dUMP and pyrophosphate.... deoxyuridine 5'-triphosphate nucleotidohydrolase; Provisional.... dUTPase; Provisional.... ORF007 dUTPase; Provisional.... Trimeric dUTP diphosphatases. Trimeric dUTP diphosphatases, or dUTPases, are the most common family of dUTPase, found in bacteria, eukaryo…	1013	1	142
Transcriptional regulator, effector-binding domain/component [Transcription / Signal transduction mechanisms].... DNA gyrase inhibitor [DNA replication, recombination, and repair].... GyrI-like small molecule binding domain. This family contains the small molecule binding domain of a number of different bacterial transcription activators. This family also contains DNA gyrase inhibitors. The GyrI …	1014	1	149
\N	1015	1	81
\N	1016	1	96
\N	1017	1	113
\N	1018	1	117
\N	1019	1	21
Small, acid-soluble spore proteins, alpha/beta type.	1020	4	78.25																										B-G_417																	B-Pegasus-DRAFT-JMU_169
Calcineurin-like phosphoesterase. This family includes a diverse range of phosphoesterases, including protein phosphoserine phosphatases, nucleotidases, sphingomyelin phosphodiesterases and 2'-3' cAMP phosphodiesterases as well as nucleases such as bacterial SbcD or yeast MRE11. The most conserved regions in this superfamily centre around the metal chelating residues.... Microscilla MS158 and rel…	1021	1	275
\N	1022	1	63
Rubrerythrin [Energy production and conversion].	1023	1	43
\N	1024	1	48
\N	1025	1	25
\N	1026	1	105
\N	1027	1	62
\N	1028	1	120
\N	1029	1	70
\N	1030	1	47
Helix-turn-helix XRE-family like proteins. Prokaryotic DNA binding proteins belonging to the xenobiotic response element family of transcriptional regulators.... Cro/C1-type HTH DNA-binding domain. This is a helix-turn-helix domain that probably binds to DNA.... Helix-turn-helix XRE-family like proteins.	1031	1	80
Holliday junction-specific endonuclease; Reviewed.... Penicillin-binding protein-related factor A, putative recombinase [General function prediction only].... Recombination protein U.... recombination protein U. The Bacillus protein has been shown to be required for DNA recombination and repair. RJD 11/20/00 [DNA metabolism, DNA replication, recombination, and repair].	1032	1	195
\N	1033	1	58
PcfJ-like protein. The PcfJ-like protein family includes the E. faecalis PcfJ protein, which is functionally uncharacterized. It is found in bacteria and viruses, and is typically between 159 and 170 amino acids in length. There is a conserved HCV sequence motif.	1034	3	590
\N	1035	3	51
\N	1036	2	61.5
\N	1037	4	136.75
\N	1038	2	107.5
Pectate lyase superfamily protein. This family of proteins possesses a beta helical structure like Pectate lyase. This family is most closely related to glycosyl hydrolase family 28.... Right handed beta helix region. This region contains a parallel beta helix region that shares some similarity with Pectate lyases.... Periplasmic copper-binding protein (NosD). NosD is a periplasmic protein which …	1039	2	1324
Staphylococcal nuclease homologues. SNase homologues are found in bacteria, archaea, and eukaryotes. They contain no disufide bonds.... Micrococcal nuclease (thermonuclease) homologs [DNA replication, recombination, and repair].... Staphylococcal nuclease homologues.... Staphylococcal nuclease homologue. Present in all three domains of cellular life. Four copies in the transcriptional coactivator…	1040	2	122
Phosphoribosyl-ATP pyrophosphohydrolase. This enzyme catalyzes the second step in the histidine biosynthetic pathway.... Nucleoside Triphosphate Pyrophosphohydrolase (EC 3.6.1.8) MazG-like domain found in a group of uncharacterized proteins from bacteria and archaea. This family corresponds to a group of uncharacterized hypothetical proteins from bacteria and archaea, showing a high sequence simi…	1041	1	261
\N	1042	1	74
\N	1043	1	117
\N	1044	4	182.5
hypothetical protein.	1045	1	179
\N	1046	1	75
phage uncharacterized protein TIGR01671. This model represents an uncharacterized, well-conserved family of proteins found in bacteriophage and prophage regions of Gram-positive bacteria [Mobile and extrachromosomal element functions, Prophage functions, Hypothetical proteins, Conserved].... YopX protein. YopX is a protein that is largely helical, with three identical chains probably complexing i…	1047	1	117
\N	1048	3	76.6667
\N	1049	1	188
\N	1050	1	114
\N	1051	1	74
\N	1052	1	113
\N	1053	1	88
\N	1054	1	96
\N	1055	1	48
\N	1056	1	48
\N	1057	1	77
\N	1058	1	51
\N	1059	1	104
\N	1060	2	136.5
\N	1061	3	94.6667
\N	1062	2	101
\N	1063	1	69
\N	1064	1	85
\N	1065	1	245
\N	1066	1	119
\N	1067	1	133
\N	1068	1	102
\N	1069	1	112
\N	1070	1	112
\N	1071	1	47
\N	1072	1	60
\N	1073	2	75
\N	1074	2	61
\N	1075	1	69
\N	1076	2	134
\N	1077	1	344
\N	1078	1	70
Pentapeptide repeats containing protein [Function unknown].... Pentapeptide repeats (9 copies).... E3 ubiquitin-protein ligase SopA; Provisional.... secreted effector protein PipB; Provisional.... secreted effector protein PipB2; Provisional.... Pentapeptide repeats (8 copies). These repeats are found in many cyanobacterial proteins. The repeats were first identified in hglK. The function of thes…	1079	2	230.5
\N	1080	1	130
\N	1081	1	65
\N	1082	1	174
\N	1083	1	298
\N	1084	1	70
Pentapeptide repeats containing protein [Function unknown].... Pentapeptide repeats (9 copies).... E3 ubiquitin-protein ligase SopA; Provisional.... secreted effector protein PipB; Provisional.... secreted effector protein PipB2; Provisional.... Pentapeptide repeats (8 copies). These repeats are found in many cyanobacterial proteins. The repeats were first identified in hglK. The function of thes…	1085	1	239
\N	1086	1	68
\N	1087	1	183
\N	1088	1	168
\N	1089	1	68
\N	1090	3	102.333
\N	1091	1	100
\N	1092	1	94
\N	1093	1	87
\N	1094	2	81
hypothetical protein.	1095	4	131.75
hypothetical protein.	1096	3	226.333
\N	1097	4	145.5
\N	1098	4	152.5
\N	1099	2	285.5
\N	1100	4	150.75
\N	1101	3	177.667
\N	1102	1	89
hypothetical protein.	1103	4	250.5
\N	1104	3	83.3333
\N	1105	3	72
hypothetical protein.	1106	4	210.5
\N	1107	1	322
RecA is a bacterial enzyme which has roles in homologous recombination, DNA repair, and the induction of the SOS response. RecA couples ATP hydrolysis to DNA strand exchange. While prokaryotes have a single RecA protein, eukaryotes have multiple RecA homologs such as Rad51, DMC1 and Rad55/57. Archaea have the RecA-like homologs radA and radB.... Rad51_DMC1_radA,B. This group of recombinases inclu…	1108	1	74
\N... DNA translocase FtsK; Provisional.... Domain of unknown function (DUF4175).... Topoisomerase II-associated protein PAT1. Members of this family are necessary for accurate chromosome transmission during cell division.	1109	4	400.25
\N	1110	1	214
TRX family; composed of two groups: Group I, which includes proteins that exclusively encode a TRX domain; and Group II, which are composed of fusion proteins of TRX and additional domains. Group I TRX is a small ancient protein that alter the redox state of target proteins via the reversible oxidation of an active site dithiol, present in a CXXC motif, partially exposed at the protein's surface.…	1111	4	103.5
\N	1112	3	108.667
ribonucleoside-diphosphate reductase, alpha subunit. This model represents the alpha (large) chain of the class I ribonucleotide reductase (RNR). RNR's are responsible for the conversion of the ribose sugar of RNA into the deoxyribose sugar of DNA. This is the rate-limiting step of DNA biosynthesis. Class I RNR's generate the required radical (on tyrosine) via a 'non-heme' iron cofactor which res…	1113	1	308
group I intron endonuclease. This model represents one subfamily of endonucleases containing the endo/excinuclease amino terminal domain, pfam01541 at its amino end. A distinct subfamily includes excinuclease abc subunit c (uvrC). Members of pfam01541 are often termed GIY-YIG endonucleases after conserved motifs near the amino end. This subfamily in This model is found in open reading frames of g…	1114	1	160
vitamin B12-dependent ribonucleotide reductase; Validated.... ribonucleoside-diphosphate reductase, alpha subunit. This model represents the alpha (large) chain of the class I ribonucleotide reductase (RNR). RNR's are responsible for the conversion of the ribose sugar of RNA into the deoxyribose sugar of DNA. This is the rate-limiting step of DNA biosynthesis. Class I RNR's generate the required …	1115	1	254
ribonucleotide-diphosphate reductase subunit beta; Reviewed.... ribonucleotide-diphosphate reductase subunit beta; Validated.... anaerobic ribonucleoside triphosphate reductase; Provisional.... Oxygen-sensitive ribonucleoside-triphosphate reductase [Nucleotide transport and metabolism].... Ribonucleotide reductase, beta subunit [Nucleotide transport and metabolism].... ATP cone domain.... ribonuc…	1116	1	445
hypothetical protein.	1117	4	147
\N	1118	2	107
\N	1119	4	197
hypothetical protein.	1120	1	88
Predicted archaeal methyltransferase [General function prediction only].... DNA modification methylase [DNA replication, recombination, and repair].... DNA methylase. Members of this family are DNA methylases. The family contains both N-4 cytosine-specific DNA methylases and N-6 Adenine-specific DNA methylases.... putative methylase; Provisional.... putative methyltransferase; Provisional.	1121	1	229
\N	1122	1	80
Adenine specific DNA methylase Mod [DNA replication, recombination, and repair].... DNA modification methylase [DNA replication, recombination, and repair].... DNA methylase. Members of this family are DNA methylases. The family contains both N-4 cytosine-specific DNA methylases and N-6 Adenine-specific DNA methylases.... putative methylase; Provisional.... putative methyltransferase; Provisional.	1123	1	160
\N	1124	1	78
\N	1125	1	85
Helix-turn-helix domain.... Winged helix-turn-helix (WHTH) DNA-binding domain of the GntR family of transcriptional regulators. This CD represents the winged HTH DNA-binding domain of the GntR (named after the gluconate operon repressor in Bacillus subtilis) family of bacterial transcriptional regulators and their putative homologs found in eukaryota and archaea. The GntR family has over 6000 mem…	1126	4	524.25
hypothetical protein.	1127	4	453
Protein of unknown function (DUF2977). This family of proteins has no known function.	1128	3	122
hypothetical protein.... \N	1129	3	639
\N	1130	3	295.667
\N	1131	4	165
hypothetical protein.	1132	4	102.25
hypothetical protein.	1133	4	151
\N	1134	3	50
MAEBL; Provisional.... V-type ATP synthase subunit I; Validated.... DNA topoisomerase 2-like protein; Provisional.... RNA polymerase sigma factor; Provisional.... translation initiation factor IF-2; Validated.... K+-dependent Na+/Ca+ exchanger. [Transport and binding proteins, Cations and iron carrying compounds].... AAA ATPase containing von Willebrand factor type A (vWA) domain [General functio…	1135	4	320.25
hypothetical protein.	1136	4	110.75
sporozoite surface protein 2 (SSP2); Provisional.... transcriptional regulator ICP4; Provisional.... Vta1 like. Vta1 (VPS20-associated protein 1) is a positive regulator of Vps4. Vps4 is an ATPase that is required in the multivesicular body (MVB) sorting pathway to dissociate the endosomal sorting complex required for transport (ESCRT). Vta1 promotes correct assembly of Vps4 and stimulates its AT…	1137	2	298
\N	1138	4	172
\N	1139	4	267
\N	1140	2	318.5
\N	1141	1	65
\N	1142	4	129.5
\N	1143	3	101
\N	1144	3	69
Prophage antirepressor [Transcription].... BRO family, N-terminal domain. This family includes the N-terminus of baculovirus BRO and ALI motif proteins. The function of BRO proteins is unknown. It has been suggested that BRO-A and BRO-C are DNA binding proteins that influence host DNA replication and/or transcription. This Pfam domain does not include the characteristic invariant alanine, leucine…	1145	1	287
\N	1146	3	60.6667
Small integral membrane protein [Function unknown].... Bacteriophage holin. This family of holins is found in several staphylococcal and streptococcal bacteriophages. Holins are a diverse family of proteins that cause bacterial membrane lysis during late-protein synthesis. It is thought that the temporal precision of holin-mediated lysis may occur through the buildup of a holin oligomer which cau…	1147	1	166
N-acetylmuramoyl-L-alanine amidase [Cell envelope biogenesis, outer membrane].... N-acetyl-anhydromuramyl-L-alanine amidase [Cell envelope biogenesis, outer membrane].... N-acetylmuramoyl-L-alanine amidase. This family includes zinc amidases that have N-acetylmuramoyl-L-alanine amidase activity EC:3.5.1.28. This enzyme domain cleaves the amide bond between N-acetylmuramoyl and L-amino acids in ba…	1148	1	305
Bacterial SH3 domain homologues.... N-acetylmuramoyl-L-alanine amidase [Cell envelope biogenesis, outer membrane].... CHAP domain. This domain corresponds to an amidase function. Many of these proteins are involved in cell wall metabolism of bacteria. This domain is found at the N-terminus of E. coli bifunctional glutathionylspermidine synthetase/amidase, where is functions as a glutathionylsperm…	1149	10	355.2
\N	1150	3	74
\N	1151	1	212
\N	1152	3	62
ribonuclease H; Reviewed.... Ribonuclease HI [DNA replication, recombination, and repair].... RNase H. RNase H digests the RNA strand of an RNA/DNA hybrid. Important enzyme in retroviral replication cycle, and often found as a domain associated with reverse transcriptases. Structure is a mixed alpha+beta fold with three a/b/a layers.... Reverse transcriptase-like. This domain is found in plants a…	1153	4	128.25
RNase HI family found mainly in prokaryotes. Ribonuclease H (RNase H) is classified into two evolutionarily unrelated families, type 1 (prokaryotic RNase HI, eukaryotic RNase H1 and viral RNase H) and type 2 (prokaryotic RNase HII and HIII, and eukaryotic RNase H2). RNase H is an endonuclease that cleaves the RNA strand of an RNA/DNA hybrid in a sequence non-specific manner. RNase H is involved i…	1154	1	38
\N	1155	2	86.5
hypothetical protein.	1156	1	200
\N	1157	1	132
Nucleoside 2-deoxyribosyltransferase. Nucleoside 2-deoxyribosyltransferase EC:2.4.2.6 catalyzes the cleavage of the glycosidic bonds of 2`-deoxyribonucleosides.... \N	1158	4	207.75
hypothetical protein.	1159	4	199
FOG: LysM repeat [Cell envelope biogenesis, outer membrane].... Lysine Motif is a small domain involved in binding peptidoglycan. LysM, a small globular domain with approximately 40 amino acids, is a widespread protein module involved in binding peptidoglycan in bacteria and chitin in eukaryotes. The domain was originally identified in enzymes that degrade bacterial cell walls, but proteins invol…	1160	1	57
\N	1161	3	85.6667
\N	1162	1	354
\N	1163	1	71
\N	1164	4	81														B-BPS13-rV_263																	B-Hakuna-DRAFT-JMU_7						B-Megatron-DRAFT-JMU_8
\N	1165	4	114.25														B-BPS13-rV_246																	B-Hakuna-DRAFT-JMU_26						B-Megatron-DRAFT-JMU_27
\N	1166	4	136														B-BPS13-rV_245																	B-Hakuna-DRAFT-JMU_27						B-Megatron-DRAFT-JMU_28
\N	1167	5	99.2														B-BPS13-rV_237																	B-Hakuna-DRAFT-JMU_35, B-Hakuna-DRAFT-JMU_36						B-Megatron-DRAFT-JMU_36
\N	1168	4	86.75														B-BPS13-rV_225																	B-Hakuna-DRAFT-JMU_49						B-Megatron-DRAFT-JMU_49
\N	1169	4	100.75														B-BPS13-rV_223																	B-Hakuna-DRAFT-JMU_51						B-Megatron-DRAFT-JMU_51
\N	1170	4	124														B-BPS13-rV_222																	B-Hakuna-DRAFT-JMU_53						B-Megatron-DRAFT-JMU_53
\N	1171	6	65.6667							B-B4-rV_225	B-B5S-rV_218						B-BPS13-rV_221																	B-Hakuna-DRAFT-JMU_54						B-Megatron-DRAFT-JMU_54
\N	1172	7	57.1429														B-BPS13-rV_218																	B-Hakuna-DRAFT-JMU_57						B-Megatron-DRAFT-JMU_57					B-Pappano-JMU_73		B-Pleiades-JMU_69
\N	1173	2	210.5			B-250_15
\N	1174	4	84.75														B-BPS13-rV_216																	B-Hakuna-DRAFT-JMU_59						B-Megatron-DRAFT-JMU_59
\N	1175	13	141.769							B-B4-rV_218	B-B5S-rV_211						B-BPS13-rV_213				B-Bastille_gp207			B-CAM003-JMU_67			B-Evoli-JMU_67							B-Hakuna-DRAFT-JMU_62	B-HoodyT-JMU_67			B-JPB9_Draft-JMU_81		B-Megatron-DRAFT-JMU_62									B-Riley-DRAFT-JMU_65
\N	1176	4	123.5														B-BPS13-rV_212																	B-Hakuna-DRAFT-JMU_63						B-Megatron-DRAFT-JMU_63
\N	1177	1	76
\N	1178	4	61.75														B-BPS13-rV_209																	B-Hakuna-DRAFT-JMU_65						B-Megatron-DRAFT-JMU_65
\N	1179	4	96														B-BPS13-rV_207																	B-Hakuna-DRAFT-JMU_67						B-Megatron-DRAFT-JMU_67
\N	1180	9	96.2222														B-BPS13-rV_206				B-Bastille_gp201			B-CAM003-JMU_73			B-Evoli-JMU_73							B-Hakuna-DRAFT-JMU_68	B-HoodyT-JMU_74			B-JPB9_Draft-JMU_90		B-Megatron-DRAFT-JMU_68
\N	1181	9	79.6667							B-B4-rV_201	B-B5S-rV_194						B-BPS13-rV_202																	B-Hakuna-DRAFT-JMU_71						B-Megatron-DRAFT-JMU_71									B-Riley-DRAFT-JMU_83
\N	1182	4	134														B-BPS13-rV_201																	B-Hakuna-DRAFT-JMU_72						B-Megatron-DRAFT-JMU_72
\N	1183	4	90.5														B-BPS13-rV_199																	B-Hakuna-DRAFT-JMU_74						B-Megatron-DRAFT-JMU_74
\N	1184	4	122.25														B-BPS13-rV_198																	B-Hakuna-DRAFT-JMU_75						B-Megatron-DRAFT-JMU_75
\N	1185	3	74																															B-Hakuna-DRAFT-JMU_76						B-Megatron-DRAFT-JMU_76
\N	1186	2	84														B-BPS13-rV_197
\N	1187	9	53.7778																	B-Basilisk_54	B-Bastille_gp189			B-CAM003-JMU_85			B-Evoli-JMU_85							B-Hakuna-DRAFT-JMU_78	B-HoodyT-JMU_86			B-JPB9_Draft-JMU_103		B-Megatron-DRAFT-JMU_78
\N	1188	10	74.5														B-BPS13-rV_194				B-Bastille_gp186			B-CAM003-JMU_88			B-Evoli-JMU_88							B-Hakuna-DRAFT-JMU_81	B-HoodyT-JMU_89			B-JPB9_Draft-JMU_106		B-Megatron-DRAFT-JMU_81
\N	1189	3	165.333																															B-Hakuna-DRAFT-JMU_82						B-Megatron-DRAFT-JMU_82
\N	1190	4	164														B-BPS13-rV_193																	B-Hakuna-DRAFT-JMU_83						B-Megatron-DRAFT-JMU_83
\N	1191	4	71.25														B-BPS13-rV_192																	B-Hakuna-DRAFT-JMU_84						B-Megatron-DRAFT-JMU_84
\N	1192	4	159														B-BPS13-rV_191																	B-Hakuna-DRAFT-JMU_85						B-Megatron-DRAFT-JMU_85
\N	1193	4	100.75														B-BPS13-rV_189																	B-Hakuna-DRAFT-JMU_87						B-Megatron-DRAFT-JMU_87
\N	1194	1	186
\N	1195	3	59.3333																															B-Hakuna-DRAFT-JMU_90						B-Megatron-DRAFT-JMU_91
\N	1196	4	51.75														B-BPS13-rV_187																	B-Hakuna-DRAFT-JMU_91						B-Megatron-DRAFT-JMU_92
\N	1197	4	68														B-BPS13-rV_185																	B-Hakuna-DRAFT-JMU_92						B-Megatron-DRAFT-JMU_93
\N	1198	4	125.5														B-BPS13-rV_184																	B-Hakuna-DRAFT-JMU_93						B-Megatron-DRAFT-JMU_94
\N... Intron encoded nuclease repeat motif. Repeat of unknown function, but possibly DNA-binding via helix-turn-helix motif (Ponting, unpublished).	1199	4	203.75														B-BPS13-rV_183																	B-Hakuna-DRAFT-JMU_94						B-Megatron-DRAFT-JMU_95
\N	1200	4	98.5														B-BPS13-rV_181																	B-Hakuna-DRAFT-JMU_96						B-Megatron-DRAFT-JMU_97
\N	1201	3	101.667														B-BPS13-rV_180																	B-Hakuna-DRAFT-JMU_97
\N	1202	12	84.8333							B-B4-rV_195	B-B5S-rV_189										B-Bastille_gp166			B-CAM003-JMU_109			B-Evoli-JMU_105							B-Hakuna-DRAFT-JMU_98	B-HoodyT-JMU_109			B-JPB9_Draft-JMU_125		B-Megatron-DRAFT-JMU_98									B-Riley-DRAFT-JMU_90
\N	1203	4	53.25														B-BPS13-rV_179																	B-Hakuna-DRAFT-JMU_99						B-Megatron-DRAFT-JMU_99
\N	1204	3	201.333																															B-Hakuna-DRAFT-JMU_100						B-Megatron-DRAFT-JMU_100
\N	1205	3	65.6667																															B-Hakuna-DRAFT-JMU_102						B-Megatron-DRAFT-JMU_102
\N	1206	2	124														B-BPS13-rV_177
\N	1207	4	106.5														B-BPS13-rV_169																	B-Hakuna-DRAFT-JMU_111						B-Megatron-DRAFT-JMU_111
\N	1208	2	169														B-BPS13-rV_166
\N	1209	9	158.667														B-BPS13-rV_165				B-Bastille_gp146			B-CAM003-JMU_129			B-Evoli-JMU_124							B-Hakuna-DRAFT-JMU_115	B-HoodyT-JMU_129			B-JPB9_Draft-JMU_146		B-Megatron-DRAFT-JMU_115
\N	1210	4	311														B-BPS13-rV_164																	B-Hakuna-DRAFT-JMU_116						B-Megatron-DRAFT-JMU_116
\N	1211	3	57																															B-Hakuna-DRAFT-JMU_117						B-Megatron-DRAFT-JMU_117
\N	1212	4	118.75														B-BPS13-rV_162																	B-Hakuna-DRAFT-JMU_119						B-Megatron-DRAFT-JMU_119
\N	1213	4	127.25														B-BPS13-rV_161																	B-Hakuna-DRAFT-JMU_120						B-Megatron-DRAFT-JMU_120
\N	1214	4	89.5														B-BPS13-rV_160																	B-Hakuna-DRAFT-JMU_121						B-Megatron-DRAFT-JMU_121
\N	1215	2	100														B-BPS13-rV_159
\N	1216	4	68.5														B-BPS13-rV_157																	B-Hakuna-DRAFT-JMU_126						B-Megatron-DRAFT-JMU_125
\N	1217	4	63.5														B-BPS13-rV_156																	B-Hakuna-DRAFT-JMU_127						B-Megatron-DRAFT-JMU_126
\N	1218	4	85														B-BPS13-rV_155																	B-Hakuna-DRAFT-JMU_128						B-Megatron-DRAFT-JMU_127
\N	1219	4	93														B-BPS13-rV_153																	B-Hakuna-DRAFT-JMU_130						B-Megatron-DRAFT-JMU_129
\N	1220	2	75.5																															B-Hakuna-DRAFT-JMU_131
Nucleoside Triphosphate Pyrophosphohydrolase (EC 3.6.1.8) MazG-like domain putative pyrophosphatase YpjD from Bacillus subtilis and its bacterial homologs. This family includes a putative pyrophosphatase Ypjd from Bacillus subtilis (BsYpjD) and its homologs. Although its biological role has not been described in detail, BsYpjD shows significant sequence similarity to the dimeric 2-deoxyuridine 5'…	1221	9	103.667														B-BPS13-rV_151				B-Bastille_gp140			B-CAM003-JMU_134			B-Evoli-JMU_130							B-Hakuna-DRAFT-JMU_134	B-HoodyT-JMU_134					B-Megatron-DRAFT-JMU_132									B-Riley-DRAFT-JMU_120
\N	1222	4	179.25														B-BPS13-rV_150																	B-Hakuna-DRAFT-JMU_135						B-Megatron-DRAFT-JMU_133
\N	1223	9	179.556														B-BPS13-rV_148				B-Bastille_gp134			B-CAM003-JMU_140			B-Evoli-JMU_137							B-Hakuna-DRAFT-JMU_136	B-HoodyT-JMU_142			B-JPB9_Draft-JMU_157		B-Megatron-DRAFT-JMU_134
\N	1224	4	112														B-BPS13-rV_147																	B-Hakuna-DRAFT-JMU_137						B-Megatron-DRAFT-JMU_135
\N	1225	1	80
\N	1226	4	87														B-BPS13-rV_143																	B-Hakuna-DRAFT-JMU_142						B-Megatron-DRAFT-JMU_140
\N	1227	3	57																															B-Hakuna-DRAFT-JMU_143						B-Megatron-DRAFT-JMU_141
\N	1228	2	59														B-BPS13-rV_141
\N	1229	7	76.5714														B-BPS13-rV_140							B-CAM003-JMU_150			B-Evoli-JMU_147							B-Hakuna-DRAFT-JMU_148	B-HoodyT-JMU_151					B-Megatron-DRAFT-JMU_144
\N	1230	4	122.75														B-BPS13-rV_139																	B-Hakuna-DRAFT-JMU_149						B-Megatron-DRAFT-JMU_145
\N	1231	4	94.25														B-BPS13-rV_137																	B-Hakuna-DRAFT-JMU_151						B-Megatron-DRAFT-JMU_147
\N	1232	4	117														B-BPS13-rV_136																	B-Hakuna-DRAFT-JMU_152						B-Megatron-DRAFT-JMU_148
\N	1233	4	238.5														B-BPS13-rV_135																	B-Hakuna-DRAFT-JMU_153						B-Megatron-DRAFT-JMU_149
\N	1234	4	63.5														B-BPS13-rV_134																	B-Hakuna-DRAFT-JMU_154						B-Megatron-DRAFT-JMU_150
\N	1235	4	75														B-BPS13-rV_133																	B-Hakuna-DRAFT-JMU_155						B-Megatron-DRAFT-JMU_151
\N	1236	4	209.75														B-BPS13-rV_132																	B-Hakuna-DRAFT-JMU_156						B-Megatron-DRAFT-JMU_152
Helix-turn-helix domain. This domain appears to be a helix-turn-helix domain suggesting that this might be a transcriptional regulatory protein. Some members of this family are annotated as conjugative transposon domains.... RNA polymerase factor sigma-70; Validated.... RNA polymerase sigma-H factor. Members of this protein family are RNA polymerase sigma-H factor for sporulation in endospore-for…	1237	11	289.546							B-B4-rV_139	B-B5S-rV_133						B-BPS13-rV_131				B-Bastille_gp122			B-CAM003-JMU_155			B-Evoli-JMU_153							B-Hakuna-DRAFT-JMU_157	B-HoodyT-JMU_156			B-JPB9_Draft-JMU_176		B-Megatron-DRAFT-JMU_153
\N	1238	13	61.8462							B-B4-rV_138	B-B5S-rV_132						B-BPS13-rV_130				B-Bastille_gp120			B-CAM003-JMU_157			B-Evoli-JMU_154							B-Hakuna-DRAFT-JMU_158	B-HoodyT-JMU_158			B-JPB9_Draft-JMU_177		B-Megatron-DRAFT-JMU_154									B-Riley-DRAFT-JMU_148
\N	1239	4	56.5														B-BPS13-rV_128																	B-Hakuna-DRAFT-JMU_161						B-Megatron-DRAFT-JMU_157
\N	1240	8	84.375														B-BPS13-rV_127										B-Evoli-JMU_160							B-Hakuna-DRAFT-JMU_163				B-JPB9_Draft-JMU_184		B-Megatron-DRAFT-JMU_159									B-Riley-DRAFT-JMU_155
\N	1241	4	68														B-BPS13-rV_126																	B-Hakuna-DRAFT-JMU_164						B-Megatron-DRAFT-JMU_160
\N	1242	3	72														B-BPS13-rV_122																	B-Hakuna-DRAFT-JMU_169
\N	1243	4	140.5														B-BPS13-rV_120																	B-Hakuna-DRAFT-JMU_173						B-Megatron-DRAFT-JMU_168
\N	1244	4	201.5														B-BPS13-rV_119																	B-Hakuna-DRAFT-JMU_174						B-Megatron-DRAFT-JMU_169
\N	1245	4	181.25														B-BPS13-rV_118																	B-Hakuna-DRAFT-JMU_175						B-Megatron-DRAFT-JMU_170
\N	1246	4	51.75														B-BPS13-rV_117																	B-Hakuna-DRAFT-JMU_176						B-Megatron-DRAFT-JMU_171
\N	1247	2	75.5														B-BPS13-rV_116
\N	1248	4	124														B-BPS13-rV_115																	B-Hakuna-DRAFT-JMU_177						B-Megatron-DRAFT-JMU_172
\N	1249	13	52.8462							B-B4-rV_91	B-B5S-rV_88						B-BPS13-rV_114				B-Bastille_gp078			B-CAM003-JMU_198			B-Evoli-JMU_196							B-Hakuna-DRAFT-JMU_178	B-HoodyT-JMU_200			B-JPB9_Draft-JMU_220		B-Megatron-DRAFT-JMU_173									B-Riley-DRAFT-JMU_200
\N	1250	4	115														B-BPS13-rV_113																	B-Hakuna-DRAFT-JMU_179						B-Megatron-DRAFT-JMU_174
\N	1251	4	78.5														B-BPS13-rV_112																	B-Hakuna-DRAFT-JMU_180						B-Megatron-DRAFT-JMU_175
\N	1252	4	76.5														B-BPS13-rV_109																	B-Hakuna-DRAFT-JMU_182						B-Megatron-DRAFT-JMU_177
\N	1253	4	98.5														B-BPS13-rV_108																	B-Hakuna-DRAFT-JMU_183						B-Megatron-DRAFT-JMU_178
\N	1254	4	342.75														B-BPS13-rV_107																	B-Hakuna-DRAFT-JMU_184						B-Megatron-DRAFT-JMU_179
\N	1255	4	98.5														B-BPS13-rV_103																	B-Hakuna-DRAFT-JMU_185						B-Megatron-DRAFT-JMU_180
\N	1256	4	101														B-BPS13-rV_104																	B-Hakuna-DRAFT-JMU_186						B-Megatron-DRAFT-JMU_181
\N	1257	1	73
\N	1258	8	70.5																		B-Bastille_gp066			B-CAM003-JMU_210			B-Evoli-JMU_209							B-Hakuna-DRAFT-JMU_190	B-HoodyT-JMU_212			B-JPB9_Draft-JMU_234		B-Megatron-DRAFT-JMU_185
\N	1259	4	66														B-BPS13-rV_99																	B-Hakuna-DRAFT-JMU_193						B-Megatron-DRAFT-JMU_188
\N	1260	4	70.25														B-BPS13-rV_97																	B-Hakuna-DRAFT-JMU_195						B-Megatron-DRAFT-JMU_190
\N	1261	4	67.75														B-BPS13-rV_95																	B-Hakuna-DRAFT-JMU_196						B-Megatron-DRAFT-JMU_192
\N	1262	4	92.75														B-BPS13-rV_94																	B-Hakuna-DRAFT-JMU_197						B-Megatron-DRAFT-JMU_193
Ring-infected erythrocyte surface antigen; Provisional.... \N	1263	4	350.75														B-BPS13-rV_93																	B-Hakuna-DRAFT-JMU_198						B-Megatron-DRAFT-JMU_194
\N	1264	2	101														B-BPS13-rV_92
\N	1265	4	59.25														B-BPS13-rV_91																	B-Hakuna-DRAFT-JMU_199						B-Megatron-DRAFT-JMU_195
\N	1266	4	67														B-BPS13-rV_90																	B-Hakuna-DRAFT-JMU_200						B-Megatron-DRAFT-JMU_196
\N	1267	4	150.25														B-BPS13-rV_89																	B-Hakuna-DRAFT-JMU_201						B-Megatron-DRAFT-JMU_197
\N	1268	4	62														B-BPS13-rV_88																	B-Hakuna-DRAFT-JMU_202						B-Megatron-DRAFT-JMU_198
\N	1269	4	157.25														B-BPS13-rV_85																	B-Hakuna-DRAFT-JMU_206						B-Megatron-DRAFT-JMU_202
\N	1270	4	92.5														B-BPS13-rV_84																	B-Hakuna-DRAFT-JMU_207						B-Megatron-DRAFT-JMU_203
\N	1271	1	118
\N	1272	8	115.625							B-B4-rV_77	B-B5S-rV_75						B-BPS13-rV_83																	B-Hakuna-DRAFT-JMU_208						B-Megatron-DRAFT-JMU_204									B-Riley-DRAFT-JMU_218
\N	1273	3	72.6667																															B-Hakuna-DRAFT-JMU_209						B-Megatron-DRAFT-JMU_205
\N	1274	4	130.25														B-BPS13-rV_82																	B-Hakuna-DRAFT-JMU_210						B-Megatron-DRAFT-JMU_206
\N	1275	4	200.25														B-BPS13-rV_81																	B-Hakuna-DRAFT-JMU_211						B-Megatron-DRAFT-JMU_207
\N	1276	4	137														B-BPS13-rV_80																	B-Hakuna-DRAFT-JMU_212						B-Megatron-DRAFT-JMU_208
\N	1277	4	151.5														B-BPS13-rV_79																	B-Hakuna-DRAFT-JMU_213						B-Megatron-DRAFT-JMU_209
\N	1278	4	135.25														B-BPS13-rV_78																	B-Hakuna-DRAFT-JMU_214						B-Megatron-DRAFT-JMU_210
\N	1279	4	112.5														B-BPS13-rV_77																	B-Hakuna-DRAFT-JMU_215						B-Megatron-DRAFT-JMU_211
\N	1280	4	139.25														B-BPS13-rV_76																	B-Hakuna-DRAFT-JMU_217						B-Megatron-DRAFT-JMU_213
\N	1281	4	73.75														B-BPS13-rV_74																	B-Hakuna-DRAFT-JMU_219						B-Megatron-DRAFT-JMU_215
\N	1282	4	121.75														B-BPS13-rV_73																	B-Hakuna-DRAFT-JMU_220						B-Megatron-DRAFT-JMU_216
\N	1283	4	124														B-BPS13-rV_71																	B-Hakuna-DRAFT-JMU_221						B-Megatron-DRAFT-JMU_217
\N	1284	2	68														B-BPS13-rV_70
\N	1285	4	62.75														B-BPS13-rV_69																	B-Hakuna-DRAFT-JMU_222						B-Megatron-DRAFT-JMU_218
\N	1286	1	60
\N	1287	4	80.75														B-BPS13-rV_66																	B-Hakuna-DRAFT-JMU_224						B-Megatron-DRAFT-JMU_220
\N	1288	6	48														B-BPS13-rV_65																	B-Hakuna-DRAFT-JMU_226						B-Megatron-DRAFT-JMU_221									B-Riley-DRAFT-JMU_232
\N	1289	1	198
\N	1290	10	176.8							B-B4-rV_57	B-B5S-rV_54						B-BPS13-rV_64				B-Bastille_gp056													B-Hakuna-DRAFT-JMU_229				B-JPB9_Draft-JMU_257		B-Megatron-DRAFT-JMU_224									B-Riley-DRAFT-JMU_237
peptide chain release factor 1, archaeal and eukaryotic forms. Directs the termination of nascent peptide synthesis (translation) in response to the termination codons UAA, UAG and UGA. This model identifies both archaeal (aRF1) and eukaryotic (eRF1) of the protein. Also known as translation termination factor 1 [Protein synthesis, Translation factors].... \N	1291	4	111														B-BPS13-rV_63																	B-Hakuna-DRAFT-JMU_230						B-Megatron-DRAFT-JMU_225
\N	1292	1	64
\N	1293	4	73.5														B-BPS13-rV_60																	B-Hakuna-DRAFT-JMU_232						B-Megatron-DRAFT-JMU_227
\N	1294	4	72														B-BPS13-rV_58																	B-Hakuna-DRAFT-JMU_233						B-Megatron-DRAFT-JMU_228
\N	1295	2	136.5														B-BPS13-rV_61
\N	1296	1	57
\N	1297	4	175.25														B-BPS13-rV_57																	B-Hakuna-DRAFT-JMU_235						B-Megatron-DRAFT-JMU_230
\N	1298	2	96.5														B-BPS13-rV_56
\N	1299	4	134.25														B-BPS13-rV_54																	B-Hakuna-DRAFT-JMU_239						B-Megatron-DRAFT-JMU_234
\N	1300	4	124.25														B-BPS13-rV_53																	B-Hakuna-DRAFT-JMU_240						B-Megatron-DRAFT-JMU_235
\N	1301	2	134.5																																					B-Megatron-DRAFT-JMU_236
\N	1302	4	144.5														B-BPS13-rV_52																	B-Hakuna-DRAFT-JMU_242						B-Megatron-DRAFT-JMU_238
\N	1303	4	79														B-BPS13-rV_49																	B-Hakuna-DRAFT-JMU_244						B-Megatron-DRAFT-JMU_239
\N	1304	4	108.5														B-BPS13-rV_47																	B-Hakuna-DRAFT-JMU_246						B-Megatron-DRAFT-JMU_241
\N	1305	4	123														B-BPS13-rV_46																	B-Hakuna-DRAFT-JMU_248						B-Megatron-DRAFT-JMU_243
\N	1306	2	128																																					B-Megatron-DRAFT-JMU_247
\N	1307	4	132.5														B-BPS13-rV_43																	B-Hakuna-DRAFT-JMU_252						B-Megatron-DRAFT-JMU_248
\N	1308	4	138														B-BPS13-rV_42																	B-Hakuna-DRAFT-JMU_253						B-Megatron-DRAFT-JMU_249
\N	1309	4	128.5														B-BPS13-rV_41																	B-Hakuna-DRAFT-JMU_254						B-Megatron-DRAFT-JMU_250
\N	1310	4	92														B-BPS13-rV_40																	B-Hakuna-DRAFT-JMU_255						B-Megatron-DRAFT-JMU_251
\N	1311	2	68														B-BPS13-rV_39
\N	1312	4	64														B-BPS13-rV_38																	B-Hakuna-DRAFT-JMU_256						B-Megatron-DRAFT-JMU_252
\N	1313	4	122														B-BPS13-rV_36																	B-Hakuna-DRAFT-JMU_257						B-Megatron-DRAFT-JMU_253
\N	1314	3	148.333																															B-Hakuna-DRAFT-JMU_258						B-Megatron-DRAFT-JMU_254
\N	1315	4	118.25														B-BPS13-rV_34																	B-Hakuna-DRAFT-JMU_260						B-Megatron-DRAFT-JMU_256
\N	1316	4	145.5														B-BPS13-rV_33																	B-Hakuna-DRAFT-JMU_261						B-Megatron-DRAFT-JMU_257
\N	1317	4	133.75														B-BPS13-rV_32																	B-Hakuna-DRAFT-JMU_263						B-Megatron-DRAFT-JMU_259
\N	1318	4	118.5														B-BPS13-rV_31																	B-Hakuna-DRAFT-JMU_264						B-Megatron-DRAFT-JMU_260
\N	1319	4	64.75														B-BPS13-rV_29																	B-Hakuna-DRAFT-JMU_265						B-Megatron-DRAFT-JMU_261
\N	1320	4	93.25														B-BPS13-rV_27																	B-Hakuna-DRAFT-JMU_267						B-Megatron-DRAFT-JMU_263
\N	1321	3	93																															B-Hakuna-DRAFT-JMU_268						B-Megatron-DRAFT-JMU_264
\N	1322	3	73.6667														B-BPS13-rV_25																							B-Megatron-DRAFT-JMU_265
\N	1323	7	79.1429																					B-CAM003-JMU_260			B-Evoli-JMU_258							B-Hakuna-DRAFT-JMU_269	B-HoodyT-JMU_262			B-JPB9_Draft-JMU_283		B-Megatron-DRAFT-JMU_266
\N	1324	1	164
\N	1325	4	64														B-BPS13-rV_22																	B-Hakuna-DRAFT-JMU_272						B-Megatron-DRAFT-JMU_269
\N	1326	13	71.8462							B-B4-rV_29	B-B5S-rV_28						B-BPS13-rV_21				B-Bastille_gp027			B-CAM003-JMU_272			B-Evoli-JMU_270							B-Hakuna-DRAFT-JMU_273	B-HoodyT-JMU_274			B-JPB9_Draft-JMU_295		B-Megatron-DRAFT-JMU_270									B-Riley-DRAFT-JMU_266
\N	1327	3	53.6667																															B-Hakuna-DRAFT-JMU_274						B-Megatron-DRAFT-JMU_271
\N	1328	13	201.385							B-B4-rV_24	B-B5S-rV_23						B-BPS13-rV_20				B-Bastille_gp023			B-CAM003-JMU_275			B-Evoli-JMU_273							B-Hakuna-DRAFT-JMU_275	B-HoodyT-JMU_278			B-JPB9_Draft-JMU_299		B-Megatron-DRAFT-JMU_272									B-Riley-DRAFT-JMU_271
\N	1329	16	97.0625							B-B4-rV_18	B-B5S-rV_17						B-BPS13-rV_19			B-Basilisk_49	B-Bastille_gp019			B-CAM003-JMU_279			B-Evoli-JMU_277							B-Hakuna-DRAFT-JMU_276	B-HoodyT-JMU_282			B-JPB9_Draft-JMU_304		B-Megatron-DRAFT-JMU_273		B-PBC1_gp35							B-Riley-DRAFT-JMU_275
\N	1330	9	62.5556														B-BPS13-rV_18				B-Bastille_gp178			B-CAM003-JMU_96			B-Evoli-JMU_96							B-Hakuna-DRAFT-JMU_278	B-HoodyT-JMU_97			B-JPB9_Draft-JMU_114		B-Megatron-DRAFT-JMU_275
\N	1331	14	121.071							B-B4-rV_16	B-B5S-rV_15						B-BPS13-rV_16				B-Bastille_gp017			B-CAM003-JMU_281			B-Evoli-JMU_279							B-Hakuna-DRAFT-JMU_280	B-HoodyT-JMU_284			B-JPB9_Draft-JMU_306		B-Megatron-DRAFT-JMU_277									B-Riley-DRAFT-JMU_277
valyl-tRNA synthetase; Reviewed.... Valyl-tRNA synthetase [Translation, ribosomal structure and biogenesis].... hypothetical protein; Provisional.... bifunctional uroporphyrinogen-III synthetase/uroporphyrin-III C-methyltransferase; Reviewed.... peptide chain release factor 2; Validated.... chromosome segregation protein; Provisional.... polysaccharide export inner-membrane protein, BexC/CtrB/Kps…	1332	4	101.5														B-BPS13-rV_15																	B-Hakuna-DRAFT-JMU_281						B-Megatron-DRAFT-JMU_278
\N	1333	4	56.5														B-BPS13-rV_13																	B-Hakuna-DRAFT-JMU_284						B-Megatron-DRAFT-JMU_281
\N	1334	9	66.1111														B-BPS13-rV_11				B-Bastille_gp011			B-CAM003-JMU_288			B-Evoli-JMU_285							B-Hakuna-DRAFT-JMU_286	B-HoodyT-JMU_291			B-JPB9_Draft-JMU_313		B-Megatron-DRAFT-JMU_283
\N	1335	4	131.5														B-BPS13-rV_9																	B-Hakuna-DRAFT-JMU_288						B-Megatron-DRAFT-JMU_285
\N	1336	9	70														B-BPS13-rV_7				B-Bastille_gp005			B-CAM003-JMU_294			B-Evoli-JMU_291							B-Hakuna-DRAFT-JMU_290	B-HoodyT-JMU_297			B-JPB9_Draft-JMU_320		B-Megatron-DRAFT-JMU_287
\N	1337	13	99.3077							B-B4-rV_3	B-B5S-rV_2						B-BPS13-rV_6				B-Bastille_gp004			B-CAM003-JMU_295			B-Evoli-JMU_292							B-Hakuna-DRAFT-JMU_291	B-HoodyT-JMU_298			B-JPB9_Draft-JMU_321		B-Megatron-DRAFT-JMU_288									B-Riley-DRAFT-JMU_290
\N	1338	4	134.5														B-BPS13-rV_5																	B-Hakuna-DRAFT-JMU_292						B-Megatron-DRAFT-JMU_289
nicotinate phosphoribosyltransferase; Provisional.... nicotinate phosphoribosyltransferase; Reviewed.... Nicotinate phosphoribosyltransferase (NAPRTase), subgroup B. Nicotinate phosphoribosyltransferase catalyses the formation of NAMN and PPi from 5-phosphoribosy -1-pyrophosphate (PRPP) and nicotinic acid, this is the first, and also rate limiting, reaction in the NAD salvage synthesis. This salv…	1339	8	514.25														B-BPS13-rV_4																	B-Hakuna-DRAFT-JMU_293						B-Megatron-DRAFT-JMU_290
HNH endonuclease.... NUMOD4 motif. NUMOD4 is a putative DNA-binding motif found in homing endonucleases and related proteins.	1340	1	179
Phosphoribosyl transferase domain. This family includes a range of diverse phosphoribosyl transferase enzymes. This family includes: Adenine phosphoribosyltransferase EC:2.4.2.7. Hypoxanthine-guanine-xanthine phosphoribosyltransferase. Hypoxanthine phosphoribosyltransferase EC:2.4.2.8. Ribose-phosphate pyrophosphokinase i EC:2.7.6.1. Amidophosphoribosyltransferase EC:2.4.2.14. Orotate phosphoribo…	1341	4	279.75														B-BPS13-rV_3																	B-Hakuna-DRAFT-JMU_294						B-Megatron-DRAFT-JMU_291
Uncharacterized protein, homolog of phage Mu protein gp30 [Function unknown].... Phage Mu protein F like protein. Members of this family are found in double-stranded DNA bacteriophages, and in some bacteria. A member of this family is required for viral head morphogenesis in bacteriophage SPP1. This family is possibly a minor head protein. This family may be related to the family TT_ORF1 (pfam029…	1342	6	316.5	YES
alanyl-tRNA synthetase; Reviewed.... Phage minor structural protein GP20. This family consists of several phage minor structural protein GP20 sequences of around 180 residues in length. The function of this family is unknown.	1343	5	197.4
\N... Phage capsid family. Family of bacteriophage hypothetical proteins and capsid proteins.	1344	6	274.333
transcription termination factor Rho; Provisional.... Transcription termination factor [Transcription].... Rho termination factor, N-terminal domain. The Rho termination factor disengages newly transcribed RNA from its DNA template at certain, specific transcripts. It it thought that two copies of Rho bind to RNA and that Rho functions as a hexamer of protomers. This domain is found to the N-term…	1345	5	102.6
Head-Tail Connector Proteins gp6 and gp15, and similar proteins. Members of this family include the proteins gp6 and gp15 from bacteriophage HK97 and SPP1, respectively. They are critical in the assembly of the connector, a specialized structure that serves as an interface for head and tail attachment, as well as a point at which DNA exits the head during infection by the bacteriophage. They form…	1346	6	102.667
\N... phage head-tail adaptor, putative, SPP1 family. This family describes a small protein of about 100 amino acids found in bacteriophage and in bacterial prophage regions. Examples include gp9 of phage HK022 and gp16 of phage SPP1. This minor structural protein is suggested to be a head-tail adaptor protein (although the source of this annotation was not traced during construction of this mode…	1347	5	110.6
phage protein, HK97 gp10 family. This model represents an uncharacterized, highly divergent bacteriophage family. The family includes gp10 from HK022 and HK97. It appears related to TIGR01635, a phage morphogenesis family believed to be involved in tail completion [Mobile and extrachromosomal element functions, Prophage functions].... Bacteriophage protein of unknown function (DUF646). This famil…	1348	8	134.75																			B-BceA1_12
Protein of unknown function (DUF3168). This family of proteins has no known function but is likely to be a component of bacteriophage.	1349	5	144
phage major tail protein, TP901-1 family. This family includes the members of pfam06199 but is broader. Characterized members are major tail proteins from various phage, including lactococcal temperate bacteriophage TP901-1 [Mobile and extrachromosomal element functions, Prophage functions].... \N	1350	5	184.8
Phage protein. This family of proteins is found in bacteria and viruses. Proteins in this family are typically between 119 and 164 amino acids in length. The proteins in this family are frequently annotated as phage proteins, however there is little accompanying literature to back this up or to describe the nature of these phage proteins.	1351	5	164.2
\N	1352	1	91
Phage-related protein [Function unknown].	1353	5	1000.4
Phage tail protein. This family consists of several Siphovirus and other phage tail component proteins as well as some bacterial proteins of unknown function.	1354	5	309.8
Isoamyl-acetate hydrolyzing esterase-like proteins. SGNH_hydrolase subfamily similar to the Saccharomyces cerevisiae IAH1. IAH1 may be the major esterase that hydrolyses isoamyl acetate in sake mash. The SGNH-family of hydrolases is a diverse family of lipases and esterases. The tertiary fold of the enzyme is substantially different from that of the alpha/beta hydrolase family and unique among al…	1355	5	600.2
Domain of unknown function (DUF2479). This domain is found in phage from a number of different bacteria. It is purported to be a putative long tail fibre (Bacteriophage A118) protein, but this could not be confirmed.	1356	2	504
\N	1357	2	119.5
Phage uncharacterized protein (Phage_XkdX). This entry identifies a family of small (about 50 amino acid) phage proteins, found in at least 12 different phage and prophage regions of Gram-positive bacteria. In a number of these phage, the gene for this protein is found near the holin and endolysin genes.	1358	2	45
\N	1359	1	147
\N	1360	1	129
Beta- N-acetylglucosaminidase [Carbohydrate transport and metabolism].... CHAP domain. This domain corresponds to an amidase function. Many of these proteins are involved in cell wall metabolism of bacteria. This domain is found at the N-terminus of E. coli bifunctional glutathionylspermidine synthetase/amidase, where is functions as a glutathionylspermidine amidase EC:3.5.1.78. This domain is fo…	1361	5	628.8
Phage tail repeat like. This family largely contains proteins from the eukaryote Trichomonas vaginalis. These proteins contain multiple HXH repeats. Some proteins in this family are annotated as having phage tail repeats. The function of this family is unknown.... Collagen triple helix repeat (20 copies). Members of this family belong to the collagen superfamily. Collagens are generally extracell…	1362	4	588.75
Small integral membrane protein [Function unknown].... Bacteriophage holin. This family of holins is found in several staphylococcal and streptococcal bacteriophages. Holins are a diverse family of proteins that cause bacterial membrane lysis during late-protein synthesis. It is thought that the temporal precision of holin-mediated lysis may occur through the buildup of a holin oligomer which cau…	1363	7	156.286
\N	1364	1	55
Tn1545-related conjugative transposon integrases, site-specific recombinases, DNA breaking-rejoining enzymes, C-terminal catalytic domain. This CD includes bacterial (gram positive) and phage integrases, including those similar to Tn1545, Tn5252, and Tn5276 conjugative transposon integrases and Lactobacillus phage phi adh integrase.... Tn544B and related transposases, DNA breaking-rejoining enzym…	1365	1	342
Domain of unknown function DUF1829. This short domain is usually associated with pfam08861.... Domain of unknown function DUF1828. This presumed domain is functionally uncharacterized.	1366	1	262
\N	1367	1	151
\N	1368	1	77
\N	1369	1	85
\N	1370	1	140
\N	1371	1	47
Predicted transcriptional regulators [Transcription].... Helix-turn-helix domain. This domain is a helix-turn-helix domain that probably binds to DNA.... transcriptional regulator, y4mF family. Members of this family belong to a clade of helix-turn-helix DNA-binding proteins, among the larger family pfam01381 (HTH_3; Helix-turn-helix). Members are similar in sequence to the HipB protein of E. col…	1372	2	206
\N	1373	1	52
Helix-turn-helix XRE-family like proteins. Prokaryotic DNA binding proteins belonging to the xenobiotic response element family of transcriptional regulators.... Predicted transcriptional regulators [Transcription].... Helix-turn-helix domain. This domain is a helix-turn-helix domain that probably binds to DNA.... Helix-turn-helix domain. Members of this family contains a DNA-binding helix-turn-h…	1374	1	75
Uncharacterized phage-encoded protein [Function unknown].... Prophage antirepressor [Transcription].... BRO family, N-terminal domain. This family includes the N-terminus of baculovirus BRO and ALI motif proteins. The function of BRO proteins is unknown. It has been suggested that BRO-A and BRO-C are DNA binding proteins that influence host DNA replication and/or transcription. This Pfam domain d…	1375	3	256.333
\N	1376	1	78
\N	1377	1	46
\N	1378	1	76
Uncharacterized protein conserved in bacteria [Function unknown].... Domain of unknown function (DUF771). Family of uncharacterized ORFs found in Bacteriophage and Lactococcus lactis.	1379	1	100
\N	1380	1	71
\N	1381	1	79
Hypothetical protein of unknown function (DUF2483). This is a family of proteins found in bacteriophage particularly of the SA bacteriophages 11, Mu50B, family, homologous to phi-ETA orf16.	1382	4	76
ERF superfamily. The DNA single-strand annealing proteins (SSAPs), such as RecT, Red-beta, ERF and Rad52, function in RecA-dependent and RecA-independent DNA recombination pathways. This family includes proteins related to ERF.	1383	2	214
Protein of unknown function (DUF968). Family of uncharacterized prophage proteins that are also found in bacteria and eukaryotes.	1384	6	225.167
\N	1385	1	116
phage conserved hypothetical protein, C-terminal domain. This model represents the conserved C-terminal domain of a family of proteins found exclusively in bacteriophage and in bacterial prophage regions. The functions of this domain and the proteins containing it are unknown [Mobile and extrachromosomal element functions, Prophage functions].... Conserved phage C-terminus (Phg_2220_C). This entr…	1386	2	257
DnaA regulatory inactivator Hda. Members of this protein family are Hda (Homologous to DnaA). These proteins are about half the length of DnaA and homologous over length of Hda. In the model species Escherichia coli, the initiation of DNA replication requires DnaA bound to ATP rather than ADP; Hda helps facilitate the conversion of DnaA-ATP to DnaA-ADP [DNA metabolism, DNA replication, recombinat…	1387	4	259.25
\N	1388	1	62
Holliday junction resolvase [DNA replication, recombination, and repair].... Endodeoxyribonuclease RusA. This family consists of several bacterial and phage Holliday junction resolvase (RusA) like proteins. The RusA protein of Escherichia coli is an endonuclease that can resolve Holliday intermediates and correct the defects in genetic recombination and DNA repair associated with inactivation of …	1389	6	137.833
\N	1390	1	63
PVL ORF-50-like family. This is a family of sequences found in both bacteria and bacteriophages. This region is approximately 130 residues long and in some cases is found as part of the PVL (Panton-Valentine leukocidin) group of genes, which encode a member of the leukocidin group of bacterial toxins that kill leukocytes by creation of pores in the cell membrane. PVL appears to be a virulence fac…	1391	1	174
Protein of unknwon function (DUF3310). This is a family of conserved bacteriophage proteins of unknown function.	1392	1	156
\N	1393	1	64
phage uncharacterized protein TIGR01671. This model represents an uncharacterized, well-conserved family of proteins found in bacteriophage and prophage regions of Gram-positive bacteria [Mobile and extrachromosomal element functions, Prophage functions, Hypothetical proteins, Conserved].... YopX protein. YopX is a protein that is largely helical, with three identical chains probably complexing i…	1394	1	154
phage uncharacterized protein TIGR01671. This model represents an uncharacterized, well-conserved family of proteins found in bacteriophage and prophage regions of Gram-positive bacteria [Mobile and extrachromosomal element functions, Prophage functions, Hypothetical proteins, Conserved].... YopX protein. YopX is a protein that is largely helical, with three identical chains probably complexing i…	1395	2	128.5
\N	1396	1	68
\N	1397	1	142
\N	1398	1	78
\N	1399	1	62
\N	1400	1	88
\N	1401	1	60
\N	1402	1	134
Bacterial SH3 domain homologues.... Bacterial SH3 domain.... N-acetylmuramoyl-L-alanine amidase [Cell envelope biogenesis, outer membrane].... \N... Lys-1 is a lysozyme encoded by the Caenorhabditis elegans lys-1 gene. This gene is one of a several lysozyme genes upregulated upon infection by the Gram-negative bacterial pathogen Serratia marcescens. Lys-1 contains a glycosyl hydrolase family 25 (…	1403	16	272.625		B-0305phi8-36_128										B-BCU4-rV_1				B-Bam35c_Bam35cp32, B-Bam35c_Bam35cp30		B-Bastille_gp002	B-BceA1_23	B-BtCS33_gp18	B-CAM003-JMU_1			B-Evoli-JMU_1								B-HoodyT-JMU_1			B-JPB9_Draft-JMU_1, B-JPB9_Draft-JMU_2
HNH endonuclease.	1404	1	181												B-BCU4-rV_195
\N	1405	1	173												B-BCU4-rV_226
\N	1406	2	147												B-BCU4-rV_229						B-Bastille_gp259
\N	1407	8	72.25														B-BPS13-rV_267				B-Bastille_gp266			B-CAM003-JMU_4			B-Evoli-JMU_4							B-Hakuna-DRAFT-JMU_4	B-HoodyT-JMU_4					B-Megatron-DRAFT-JMU_4
\N	1408	9	93.7778							B-B4-rV_274	B-B5S-rV_268										B-Bastille_gp264			B-CAM003-JMU_8			B-Evoli-JMU_8								B-HoodyT-JMU_8			B-JPB9_Draft-JMU_12											B-Riley-DRAFT-JMU_7
\N	1409	4	128.75							B-B4-rV_269	B-B5S-rV_263																																						B-Riley-DRAFT-JMU_12
\N	1410	2	55																																														B-Riley-DRAFT-JMU_27
\N	1411	4	91							B-B4-rV_252	B-B5S-rV_246																																						B-Riley-DRAFT-JMU_28
\N	1412	2	176																																														B-Riley-DRAFT-JMU_29
Right handed beta helix region. This region contains a parallel beta helix region that shares some similarity with Pectate lyases.... \N	1413	3	793.667																																														B-Riley-DRAFT-JMU_30
\N	1414	5	244							B-B4-rV_248	B-B5S-rV_242																																						B-Riley-DRAFT-JMU_32
\N	1415	5	32.6																					B-CAM003-JMU_147			B-Evoli-JMU_144								B-HoodyT-JMU_148														B-Riley-DRAFT-JMU_36
\N	1416	1	330
\N	1417	2	60																																														B-Riley-DRAFT-JMU_54
metallophosphoesterase, DNA ligase-associated. Members of this protein family are an uncharacterized putative metallophosphoesterase associated with a DNA ligase, a helicase, and a putative exonuclease. It may play a role in DNA repair. Its system is present in about 12 % of prokaryotic reference genomes.... Predicted phosphoesterase or phosphohydrolase [General function prediction only].... Pred…	1418	4	188							B-B4-rV_227	B-B5S-rV_220																																						B-Riley-DRAFT-JMU_55
\N	1419	2	166																																														B-Riley-DRAFT-JMU_57
\N	1420	2	50																																														B-Riley-DRAFT-JMU_61
\N	1421	2	81																																														B-Riley-DRAFT-JMU_66
\N	1422	1	36
\N	1423	9	82.5556							B-B4-rV_214	B-B5S-rV_207										B-Bastille_gp200			B-CAM003-JMU_74			B-Evoli-JMU_74								B-HoodyT-JMU_75			B-JPB9_Draft-JMU_91											B-Riley-DRAFT-JMU_69
\N	1424	11	146.091							B-B4-rV_212	B-B5S-rV_205										B-Bastille_gp198			B-CAM003-JMU_76			B-Evoli-JMU_76								B-HoodyT-JMU_77										B-Pappano-JMU_77		B-Pleiades-JMU_73		B-Riley-DRAFT-JMU_71
\N	1425	2	152																																														B-Riley-DRAFT-JMU_74
\N	1426	4	90.75							B-B4-rV_209	B-B5S-rV_202																																						B-Riley-DRAFT-JMU_75
\N	1427	9	156.556							B-B4-rV_207	B-B5S-rV_200										B-Bastille_gp191			B-CAM003-JMU_83			B-Evoli-JMU_83								B-HoodyT-JMU_84			B-JPB9_Draft-JMU_101											B-Riley-DRAFT-JMU_77
\N	1428	9	73.1111							B-B4-rV_206	B-B5S-rV_199										B-Bastille_gp190			B-CAM003-JMU_84			B-Evoli-JMU_84								B-HoodyT-JMU_85			B-JPB9_Draft-JMU_102											B-Riley-DRAFT-JMU_78
\N	1429	2	36																																														B-Riley-DRAFT-JMU_79
Domain of unknown function (DUF4177).... \N	1430	4	98.25							B-B4-rV_203	B-B5S-rV_196																																						B-Riley-DRAFT-JMU_82
\N	1431	8	61.5							B-B4-rV_202	B-B5S-rV_195										B-Bastille_gp183			B-CAM003-JMU_91			B-Evoli-JMU_91								B-HoodyT-JMU_92			B-JPB9_Draft-JMU_109
\N	1432	4	61.5							B-B4-rV_200	B-B5S-rV_193																																						B-Riley-DRAFT-JMU_84
\N	1433	3	44							B-B4-rV_198																																							B-Riley-DRAFT-JMU_86
Band_7_HflC: The band 7 domain of flotillin (reggie) like proteins. This group includes proteins similar to prokaryotic HlfC (High frequency of lysogenization C). Although many members of the band 7 family are lipid raft associated, prokaryote plasma membranes lack cholesterol and are unlikely to have lipid raft domains. Individual proteins of this band 7 domain family may cluster to form membran…	1434	6	268.5							B-B4-rV_197	B-B5S-rV_191																																						B-Riley-DRAFT-JMU_87
\N	1435	2	42																																														B-Riley-DRAFT-JMU_89
\N	1436	4	85							B-B4-rV_194	B-B5S-rV_188																																						B-Riley-DRAFT-JMU_91
\N	1437	2	59.5																																														B-Riley-DRAFT-JMU_92
\N	1438	4	82							B-B4-rV_193	B-B5S-rV_187																																						B-Riley-DRAFT-JMU_93
\N	1439	4	119							B-B4-rV_192	B-B5S-rV_186																																						B-Riley-DRAFT-JMU_94
\N	1440	4	97							B-B4-rV_191	B-B5S-rV_185																																						B-Riley-DRAFT-JMU_95
\N	1441	4	99.5							B-B4-rV_190	B-B5S-rV_184																																						B-Riley-DRAFT-JMU_96
\N	1442	4	67							B-B4-rV_188	B-B5S-rV_182																																						B-Riley-DRAFT-JMU_97
\N	1443	9	55.3333							B-B4-rV_187	B-B5S-rV_181										B-Bastille_gp163			B-CAM003-JMU_112			B-Evoli-JMU_108								B-HoodyT-JMU_112			B-JPB9_Draft-JMU_129											B-Riley-DRAFT-JMU_98
\N	1444	4	66							B-B4-rV_186	B-B5S-rV_180																																						B-Riley-DRAFT-JMU_99
\N	1445	9	91.2222							B-B4-rV_185	B-B5S-rV_179										B-Bastille_gp162			B-CAM003-JMU_113			B-Evoli-JMU_109								B-HoodyT-JMU_113			B-JPB9_Draft-JMU_130											B-Riley-DRAFT-JMU_100
\N	1446	4	62							B-B4-rV_183	B-B5S-rV_177																																						B-Riley-DRAFT-JMU_103
\N	1447	2	89																																														B-Riley-DRAFT-JMU_106
\N	1448	4	75							B-B4-rV_178	B-B5S-rV_172																																						B-Riley-DRAFT-JMU_109
\N	1449	4	50							B-B4-rV_176	B-B5S-rV_170																																						B-Riley-DRAFT-JMU_111
\N	1450	1	54
\N	1451	5	157.2							B-B4-rV_86	B-B5S-rV_83										B-Bastille_gp072
\N	1452	4	104.25							B-B4-rV_171	B-B5S-rV_165																																						B-Riley-DRAFT-JMU_116
ornithine carbamoyltransferase; Provisional.... \N	1453	4	121							B-B4-rV_170	B-B5S-rV_164																																						B-Riley-DRAFT-JMU_117
\N	1454	9	128.444							B-B4-rV_169	B-B5S-rV_163										B-Bastille_gp141			B-CAM003-JMU_133			B-Evoli-JMU_129								B-HoodyT-JMU_133			B-JPB9_Draft-JMU_151											B-Riley-DRAFT-JMU_118
\N	1455	4	112.75							B-B4-rV_168	B-B5S-rV_162																																						B-Riley-DRAFT-JMU_119
\N	1456	9	129.556							B-B4-rV_166	B-B5S-rV_160										B-Bastille_gp136			B-CAM003-JMU_138			B-Evoli-JMU_134								B-HoodyT-JMU_139			B-JPB9_Draft-JMU_155											B-Riley-DRAFT-JMU_122
\N	1457	4	50							B-B4-rV_163	B-B5S-rV_157																																						B-Riley-DRAFT-JMU_124
\N	1458	4	102.5							B-B4-rV_162	B-B5S-rV_156																																						B-Riley-DRAFT-JMU_125
\N	1459	4	229.5							B-B4-rV_161	B-B5S-rV_155																																						B-Riley-DRAFT-JMU_126
\N	1460	1	42
\N	1461	3	60							B-B4-rV_155	B-B5S-rV_149
\N	1462	9	188							B-B4-rV_154	B-B5S-rV_148										B-Bastille_gp127			B-CAM003-JMU_149			B-Evoli-JMU_146								B-HoodyT-JMU_150			B-JPB9_Draft-JMU_168											B-Riley-DRAFT-JMU_132
\N	1463	2	58																																														B-Riley-DRAFT-JMU_133
\N	1464	4	82							B-B4-rV_153	B-B5S-rV_147																																						B-Riley-DRAFT-JMU_134
\N	1465	5	89.6							B-B4-rV_152	B-B5S-rV_146																																						B-Riley-DRAFT-JMU_135
\N	1466	4	115							B-B4-rV_151	B-B5S-rV_145																																						B-Riley-DRAFT-JMU_136
\N	1467	5	74.4							B-B4-rV_149	B-B5S-rV_143																																						B-Riley-DRAFT-JMU_137
\N	1468	4	80							B-B4-rV_148	B-B5S-rV_142																																						B-Riley-DRAFT-JMU_138
\N	1469	4	66.75							B-B4-rV_146	B-B5S-rV_140																																						B-Riley-DRAFT-JMU_140
\N	1470	4	102							B-B4-rV_145	B-B5S-rV_139																																						B-Riley-DRAFT-JMU_141
\N	1471	8	89							B-B4-rV_143, B-B4-rV_144	B-B5S-rV_137, B-B5S-rV_138																																						B-Riley-DRAFT-JMU_142, B-Riley-DRAFT-JMU_143
\N	1472	10	223.7							B-B4-rV_142	B-B5S-rV_136										B-Bastille_gp123			B-CAM003-JMU_154			B-Evoli-JMU_152								B-HoodyT-JMU_155			B-JPB9_Draft-JMU_173, B-JPB9_Draft-JMU_174											B-Riley-DRAFT-JMU_144
\N	1473	4	74							B-B4-rV_141	B-B5S-rV_135																																						B-Riley-DRAFT-JMU_145
\N	1474	4	172							B-B4-rV_140	B-B5S-rV_134																																						B-Riley-DRAFT-JMU_146
RNA polymerase sigma factor RpoD; Validated.... RNA polymerase sigma factor SigB; Validated.... RNA polymerase sigma factor SigC; Validated.... flagellar biosynthesis sigma factor; Validated.... RNA polymerase factor sigma-32; Reviewed.... RNA polymerase sigma factor WhiG; Reviewed.... RNA polymerase sigma factor RpoS; Validated.... RNA polymerase sigma factor, cyanobacterial RpoD-like family. Th…	1475	2	301																																														B-Riley-DRAFT-JMU_147
\N	1476	4	113.75							B-B4-rV_136	B-B5S-rV_130																																						B-Riley-DRAFT-JMU_152
\N	1477	4	67.25							B-B4-rV_135	B-B5S-rV_129																																						B-Riley-DRAFT-JMU_154
\N	1478	8	57.875							B-B4-rV_133											B-Bastille_gp114			B-CAM003-JMU_165			B-Evoli-JMU_162								B-HoodyT-JMU_166			B-JPB9_Draft-JMU_186											B-Riley-DRAFT-JMU_157
\N	1479	6	104.667							B-B4-rV_132	B-B5S-rV_127																							B-Hakuna-DRAFT-JMU_170						B-Megatron-DRAFT-JMU_165									B-Riley-DRAFT-JMU_158
\N	1480	4	75							B-B4-rV_122	B-B5S-rV_117																																						B-Riley-DRAFT-JMU_171
\N	1481	1	81
\N	1482	4	60							B-B4-rV_119	B-B5S-rV_114																																						B-Riley-DRAFT-JMU_175
\N	1483	4	167							B-B4-rV_118	B-B5S-rV_113																																						B-Riley-DRAFT-JMU_176
\N	1484	4	83.75							B-B4-rV_117	B-B5S-rV_112																																						B-Riley-DRAFT-JMU_178
\N	1485	2	46																																														B-Riley-DRAFT-JMU_179
\N	1486	6	48.3333							B-B4-rV_115														B-CAM003-JMU_216			B-Evoli-JMU_215								B-HoodyT-JMU_218														B-Riley-DRAFT-JMU_180
\N	1487	1	44
\N	1488	4	72.75							B-B4-rV_112	B-B5S-rV_109																																						B-Riley-DRAFT-JMU_182
\N	1489	9	136.444							B-B4-rV_110	B-B5S-rV_107										B-Bastille_gp093			B-CAM003-JMU_183			B-Evoli-JMU_181								B-HoodyT-JMU_185			B-JPB9_Draft-JMU_205											B-Riley-DRAFT-JMU_183
\N	1490	10	109.5							B-B4-rV_109	B-B5S-rV_106										B-Bastille_gp092			B-CAM003-JMU_184			B-Evoli-JMU_182								B-HoodyT-JMU_186			B-JPB9_Draft-JMU_206											B-Riley-DRAFT-JMU_184
\N	1491	4	88							B-B4-rV_108	B-B5S-rV_105																																						B-Riley-DRAFT-JMU_185
\N	1492	4	111.25							B-B4-rV_105	B-B5S-rV_102																																						B-Riley-DRAFT-JMU_187
\N	1493	4	148.5							B-B4-rV_104	B-B5S-rV_101																																						B-Riley-DRAFT-JMU_188
\N	1494	4	61.5							B-B4-rV_103	B-B5S-rV_100																																						B-Riley-DRAFT-JMU_189
\N	1495	4	69							B-B4-rV_102	B-B5S-rV_99																																						B-Riley-DRAFT-JMU_190
\N	1496	4	83							B-B4-rV_101	B-B5S-rV_98																																						B-Riley-DRAFT-JMU_191
\N	1497	4	125.25							B-B4-rV_100	B-B5S-rV_97																																						B-Riley-DRAFT-JMU_192
\N	1498	2	68																																														B-Riley-DRAFT-JMU_193
\N	1499	4	130.5							B-B4-rV_99	B-B5S-rV_96																																						B-Riley-DRAFT-JMU_194
RNA ligase, Rnl2 family. Members of this family ligate (seal breaks in) RNA. Members so far include phage proteins that can counteract a host defense of cleavage of specific tRNA molecules, trypanosome ligases involved in RNA editing, but no prokaryotic host proteins [Mobile and extrachromosomal element functions, Prophage functions, Transcription, RNA processing].... RNA ligase. This is a family…	1500	9	308.889							B-B4-rV_96	B-B5S-rV_93										B-Bastille_gp082			B-CAM003-JMU_194			B-Evoli-JMU_192								B-HoodyT-JMU_196			B-JPB9_Draft-JMU_216											B-Riley-DRAFT-JMU_196
\N	1501	4	102.5							B-B4-rV_95	B-B5S-rV_92																																						B-Riley-DRAFT-JMU_197
\N	1502	4	140							B-B4-rV_93	B-B5S-rV_90																																						B-Riley-DRAFT-JMU_198
\N	1503	4	77							B-B4-rV_92	B-B5S-rV_89																																						B-Riley-DRAFT-JMU_199
\N	1504	4	217.5							B-B4-rV_90	B-B5S-rV_87																																						B-Riley-DRAFT-JMU_201
\N	1505	2	98																																														B-Riley-DRAFT-JMU_203
\N	1506	4	71							B-B4-rV_85	B-B5S-rV_82																																						B-Riley-DRAFT-JMU_205
\N	1507	4	72							B-B4-rV_84	B-B5S-rV_81																																						B-Riley-DRAFT-JMU_206
\N	1508	3	72.6667																		B-Bastille_gp071																	B-JPB9_Draft-JMU_229
\N	1509	4	99.75							B-B4-rV_83	B-B5S-rV_80																																						B-Riley-DRAFT-JMU_207
\N	1510	4	61.25							B-B4-rV_82	B-B5S-rV_79																																						B-Riley-DRAFT-JMU_208
\N	1511	2	51							B-B4-rV_81
\N	1512	1	62
\N	1513	2	63																																														B-Riley-DRAFT-JMU_210
\N	1514	2	70																																														B-Riley-DRAFT-JMU_211
\N	1515	9	293.556							B-B4-rV_79	B-B5S-rV_77										B-Bastille_gp070			B-CAM003-JMU_206			B-Evoli-JMU_205								B-HoodyT-JMU_208			B-JPB9_Draft-JMU_230											B-Riley-DRAFT-JMU_213
\N	1516	9	87.2222							B-B4-rV_78	B-B5S-rV_76										B-Bastille_gp069			B-CAM003-JMU_207			B-Evoli-JMU_206								B-HoodyT-JMU_209			B-JPB9_Draft-JMU_231											B-Riley-DRAFT-JMU_214
\N	1517	1	56
\N	1518	7	43.4286							B-B4-rV_71	B-B5S-rV_69													B-CAM003-JMU_223			B-Evoli-JMU_222								B-HoodyT-JMU_225			B-JPB9_Draft-JMU_246
\N	1519	1	77
\N	1520	1	63
\N	1521	3	61							B-B4-rV_69	B-B5S-rV_67
\N	1522	1	65
\N	1523	2	43.5								B-B5S-rV_64
\N	1524	2	176.5																																														B-Riley-DRAFT-JMU_222
\N	1525	3	69.6667																																														B-Riley-DRAFT-JMU_223
\N	1526	6	111																					B-CAM003-JMU_226			B-Evoli-JMU_225								B-HoodyT-JMU_228			B-JPB9_Draft-JMU_249											B-Riley-DRAFT-JMU_225
\N	1527	3	57							B-B4-rV_64																																							B-Riley-DRAFT-JMU_226
\N	1528	8	80.875							B-B4-rV_62	B-B5S-rV_60													B-CAM003-JMU_228			B-Evoli-JMU_227								B-HoodyT-JMU_230			B-JPB9_Draft-JMU_251											B-Riley-DRAFT-JMU_227
\N	1529	9	109							B-B4-rV_61	B-B5S-rV_58										B-Bastille_gp060			B-CAM003-JMU_231			B-Evoli-JMU_230								B-HoodyT-JMU_233			B-JPB9_Draft-JMU_252											B-Riley-DRAFT-JMU_229
\N	1530	4	65.75							B-B4-rV_59	B-B5S-rV_56																																						B-Riley-DRAFT-JMU_230
\N	1531	4	61.5							B-B4-rV_60	B-B5S-rV_57																																						B-Riley-DRAFT-JMU_233
\N	1532	2	104																																														B-Riley-DRAFT-JMU_234
\N	1533	7	69.2857																		B-Bastille_gp058			B-CAM003-JMU_233			B-Evoli-JMU_232								B-HoodyT-JMU_235			B-JPB9_Draft-JMU_256											B-Riley-DRAFT-JMU_235
\N	1534	2	48																																														B-Riley-DRAFT-JMU_236
\N	1535	1	52
\N	1536	2	99																																														B-Riley-DRAFT-JMU_238
\N	1537	2	55																																														B-Riley-DRAFT-JMU_239
\N	1538	4	62							B-B4-rV_53	B-B5S-rV_50																																						B-Riley-DRAFT-JMU_240
\N	1539	3	49.6667							B-B4-rV_52																																							B-Riley-DRAFT-JMU_241
\N	1540	4	61							B-B4-rV_51	B-B5S-rV_49																																						B-Riley-DRAFT-JMU_242
\N	1541	9	66.4444							B-B4-rV_50	B-B5S-rV_48										B-Bastille_gp042			B-CAM003-JMU_246			B-Evoli-JMU_245								B-HoodyT-JMU_247			B-JPB9_Draft-JMU_270											B-Riley-DRAFT-JMU_243
\N	1542	6	137.333							B-B4-rV_48	B-B5S-rV_46										B-Bastille_gp044																	B-JPB9_Draft-JMU_268											B-Riley-DRAFT-JMU_244
\N	1543	3	52.6667								B-B5S-rV_45																																						B-Riley-DRAFT-JMU_245
\N... DNA polymerase III subunits gamma and tau; Provisional.... cell division protein DedD; Provisional.... transport protein TonB; Provisional.... magnesium chelatase ATPase subunit D. This model represents one of two ATPase subunits of the trimeric magnesium chelatase responsible for insertion of magnesium ion into protoporphyrin IX. This is an essential step in the biosynthesis of both chloro…	1544	4	234							B-B4-rV_47	B-B5S-rV_44																																						B-Riley-DRAFT-JMU_246
\N	1545	5	85																					B-CAM003-JMU_250			B-Evoli-JMU_249											B-JPB9_Draft-JMU_274											B-Riley-DRAFT-JMU_247
\N	1546	1	54
\N	1547	2	56																																														B-Riley-DRAFT-JMU_248
\N	1548	4	56.5							B-B4-rV_46	B-B5S-rV_43																																						B-Riley-DRAFT-JMU_249
\N	1549	3	121.667							B-B4-rV_45	B-B5S-rV_42
\N	1550	4	65.5							B-B4-rV_43	B-B5S-rV_40																																						B-Riley-DRAFT-JMU_250
\N	1551	4	82.5							B-B4-rV_42	B-B5S-rV_39																																						B-Riley-DRAFT-JMU_251
\N	1552	4	105							B-B4-rV_41	B-B5S-rV_38																																						B-Riley-DRAFT-JMU_252
\N	1553	4	89.25							B-B4-rV_40	B-B5S-rV_37																																						B-Riley-DRAFT-JMU_253
\N	1554	9	63.8889							B-B4-rV_39	B-B5S-rV_36										B-Bastille_gp030			B-CAM003-JMU_268			B-Evoli-JMU_266								B-HoodyT-JMU_270			B-JPB9_Draft-JMU_291											B-Riley-DRAFT-JMU_254
\N	1555	9	71.1111							B-B4-rV_38	B-B5S-rV_35										B-Bastille_gp034			B-CAM003-JMU_264			B-Evoli-JMU_262								B-HoodyT-JMU_266			B-JPB9_Draft-JMU_287											B-Riley-DRAFT-JMU_255
\N	1556	2	37																																														B-Riley-DRAFT-JMU_256
\N	1557	2	71																																														B-Riley-DRAFT-JMU_257
\N	1558	2	64																																														B-Riley-DRAFT-JMU_258
\N	1559	3	47.6667							B-B4-rV_35																																							B-Riley-DRAFT-JMU_260
\N	1560	4	124							B-B4-rV_34	B-B5S-rV_33																																						B-Riley-DRAFT-JMU_261
\N	1561	7	87.1429							B-B4-rV_33	B-B5S-rV_32													B-CAM003-JMU_256			B-Evoli-JMU_254								B-HoodyT-JMU_258														B-Riley-DRAFT-JMU_262
\N	1562	4	216							B-B4-rV_32	B-B5S-rV_31																																						B-Riley-DRAFT-JMU_263
\N	1563	4	137.5							B-B4-rV_31	B-B5S-rV_30																																						B-Riley-DRAFT-JMU_264
\N	1564	4	74							B-B4-rV_30	B-B5S-rV_29																																						B-Riley-DRAFT-JMU_265
SH3 domain protein. Members of this protein family have a signal peptide, a strongly conserved SH3 domain, a variable region, and then a C-terminal hydrophobic transmembrane alpha helix region.... Protein of unknown function (DUF2884). Some members in this bacterial family of proteins are annotated as YggN which currently has no known function.... V-type ATP synthase subunit I; Validated.... chro…	1565	4	113							B-B4-rV_28	B-B5S-rV_27																																						B-Riley-DRAFT-JMU_267
\N	1566	9	192.889							B-B4-rV_26	B-B5S-rV_25										B-Bastille_gp025			B-CAM003-JMU_273			B-Evoli-JMU_271								B-HoodyT-JMU_276			B-JPB9_Draft-JMU_297											B-Riley-DRAFT-JMU_268
\N	1567	1	53
\N	1568	4	63							B-B4-rV_25	B-B5S-rV_24																																						B-Riley-DRAFT-JMU_269
\N	1569	2	70																																														B-Riley-DRAFT-JMU_270
\N	1570	10	68.4							B-B4-rV_22	B-B5S-rV_21										B-Bastille_gp021			B-CAM003-JMU_277			B-Evoli-JMU_275								B-HoodyT-JMU_280			B-JPB9_Draft-JMU_301											B-Riley-DRAFT-JMU_272
\N	1571	9	218.444							B-B4-rV_21	B-B5S-rV_20										B-Bastille_gp020			B-CAM003-JMU_278			B-Evoli-JMU_276								B-HoodyT-JMU_281			B-JPB9_Draft-JMU_302											B-Riley-DRAFT-JMU_273
\N	1573	2	50																																														B-Riley-DRAFT-JMU_278
\N	1574	9	65.4444							B-B4-rV_15	B-B5S-rV_14										B-Bastille_gp015			B-CAM003-JMU_283			B-Evoli-JMU_281								B-HoodyT-JMU_286			B-JPB9_Draft-JMU_308											B-Riley-DRAFT-JMU_279
\N	1575	9	88.8889							B-B4-rV_14	B-B5S-rV_13										B-Bastille_gp016			B-CAM003-JMU_282			B-Evoli-JMU_280								B-HoodyT-JMU_285			B-JPB9_Draft-JMU_307											B-Riley-DRAFT-JMU_280
\N... K+-dependent Na+/Ca+ exchanger. [Transport and binding proteins, Cations and iron carrying compounds].	1576	4	297							B-B4-rV_8	B-B5S-rV_7																																						B-Riley-DRAFT-JMU_285
\N	1577	4	70							B-B4-rV_4	B-B5S-rV_3																																						B-Riley-DRAFT-JMU_289
\N	1578	2	63
\N	1579	3	130.667
\N	1580	2	54
\N	1581	2	81
\N	1582	2	87
\N	1583	2	135
\N	1584	2	82
\N	1585	1	96
\N	1586	1	73
\N	1587	1	86
\N	1588	1	89
\N	1589	1	103
\N	1590	1	107
\N	1591	1	122
\N	1592	1	60
\N	1593	1	72
\N	1594	1	133
\N	1595	2	71
\N	1596	1	75
\N	1597	1	148
\N	1598	1	166
\N	1599	1	69
\N	1600	1	135
\N	1601	1	136
\N	1602	1	191
\N	1603	1	47
\N	1604	1	89
\N	1605	1	120
\N	1606	1	135
\N	1607	1	116
\N	1608	1	56
Protein of unknown function (DUF3603). This protein is found in bacteria and eukaryotes. Proteins in this family are about 250 amino acids in length.	1609	1	271
Predicted nucleotidyltransferase [General function prediction only].... Predicted nucleotidyltransferase. Members of this family of bacterial proteins catalyze the transfer of nucleotide residues from nucleoside diphosphates or triphosphates into dimer or polymer forms.	1610	1	246
\N	1611	1	68
\N	1612	3	189.333																										B-G_128
\N	1613	1	201
\N	1614	1	66
N-acetylmuramoyl-L-alanine amidase [Cell envelope biogenesis, outer membrane].... N-acetyl-anhydromuramyl-L-alanine amidase [Cell envelope biogenesis, outer membrane].... Domain of unknown function (DUF3597). This family of proteins is found in bacteria, eukaryotes and viruses. Proteins in this family are typically between 126 and 281 amino acids in length. The function of this domain is unknown.…	1615	2	339.5
\N	1616	2	276.5
\N	1617	1	87
\N	1618	1	84
\N	1619	1	56
Helix-turn-helix XRE-family like proteins. Prokaryotic DNA binding proteins belonging to the xenobiotic response element family of transcriptional regulators.... hypothetical protein; Provisional.... Predicted transcription factor, homolog of eukaryotic MBF1 [Transcription].... Predicted transcriptional regulators [Transcription].... Predicted transcriptional regulator [Transcription].... Helix-t…	1620	1	89
\N	1621	1	66
\N	1622	1	116
\N	1623	1	64
\N	1624	1	117
\N	1625	1	105
\N	1626	1	170
\N	1627	1	51
\N	1628	1	90
\N	1629	1	68
\N	1630	1	69
\N	1631	1	68
SEC10/PgrA surface exclusion domain. This model describes a conserved domain found in surface proteins of a number of Firmutes. Many members have LPXTG C-terminal anchoring motifs and a substantial number have the KxYKxGKxW putative sorting signal at the N-terminus. The tetracycline resistance plasmid pCF10 in Enterococcus faecalis promotes conjugal plasmid transfer in response to sex pheromones,…	1632	1	378
Reovirus sigma C capsid protein.	1633	1	171
\N	1634	1	109
\N	1635	1	128
ribonucleotide-diphosphate reductase subunit beta; Reviewed.... Ribonucleotide reductase, beta subunit [Nucleotide transport and metabolism].... ribonucleoside-diphosphate reductase, class 1b, beta subunit. Members of this family are NrdF, the beta subunit of class 1b ribonucleotide reductase. This form uses a dimanganese moiety associated with a tyrosine radical to reduce the cellular requiremen…	1636	1	87
\N	1637	1	92
\N	1638	1	63
\N	1639	1	74
LAGLIDADG DNA endonuclease family. This is a family of site-specific DNA endonucleases encoded by DNA mobile elements. Similar to pfam00961, the members of this family are also LAGLIDADG endonucleases.	1640	1	197
HNH nucleases.... Intron encoded nuclease repeat motif. Repeat of unknown function, but possibly DNA-binding via helix-turn-helix motif (Ponting, unpublished).... HNH endonuclease.... NUMOD4 motif. NUMOD4 is a putative DNA-binding motif found in homing endonucleases and related proteins.... NUMOD1 domain. This domain probably represents a DNA-binding helix-turn-helix based on its similarity to ot…	1641	7	185.571																		B-Bastille_gp174			B-CAM003-JMU_100											B-HoodyT-JMU_101					B-Megatron-DRAFT-JMU_89						B-Pegasus-DRAFT-JMU_146
\N	1642	1	59
\N	1643	1	125
\N	1644	1	118
\N	1645	1	184
\N	1646	1	100
\N	1647	1	207
\N	1648	1	102
Helix-turn-helix domain of Hin and related proteins, a family of DNA-binding domains unique to bacteria and represented by the Hin protein of Salmonella. The basic HTH domain is a simple fold comprised of three core helices that form a right-handed helical bundle. The principal DNA-protein interface is formed by the third helix, the recognition helix, inserting itself into the major groove of the…	1649	1	186
\N	1650	4	91.5																																											B-Pegasus-DRAFT-JMU_186
phenylalanyl-tRNA synthetase subunit alpha; Validated.	1651	1	129
\N	1652	1	247
\N	1653	1	155
\N	1654	1	68
RNA polymerase sigma factor SigB; Validated.... sporulation sigma factor SigE; Reviewed.... RNA polymerase sigma factor SigC; Validated.... RNA polymerase sigma factor RpoD; Validated.... flagellar biosynthesis sigma factor; Validated.... RNA polymerase factor sigma-32; Reviewed.... RNA polymerase sigma factor WhiG; Reviewed.... RNA polymerase sigma factor sigma-28; Reviewed.... RNA polymerase si…	1655	1	330
\N	1656	1	137
\N	1657	1	71
\N	1658	1	85
\N	1659	1	55
\N	1660	1	64
\N	1661	1	102
\N	1662	1	145
sucrose-6-phosphate hydrolase. [Energy metabolism, Biosynthesis and degradation of polysaccharides].... Beta-fructosidases (levanase/invertase) [Carbohydrate transport and metabolism].... Glycosyl hydrolases family 32 C terminal. This domain corresponds to the C terminal domain of glycosyl hydrolase family 32. It forms a beta sandwich module.... Glycosyl hydrolases family 32 N-terminal domain. Th…	1663	2	479
HNH endonuclease.... NUMOD4 motif. NUMOD4 is a putative DNA-binding motif found in homing endonucleases and related proteins.	1664	1	183
lipoprotein NlpD; Provisional.... putative peptidase; Provisional.... AmiB activator; Provisional.... Membrane-bound metallopeptidase [Cell division and chromosome partitioning].... Membrane proteins related to metalloendopeptidases [Cell envelope biogenesis, outer membrane].... Peptidase family M23. Members of this family are zinc metallopeptidases with a range of specificities. The peptidase fa…	1665	2	184
\N	1666	1	108
\N	1667	1	73
\N	1668	1	70
\N	1669	1	68
\N	1670	1	120
\N	1671	1	78
\N	1672	1	147
\N	1673	1	64
\N	1674	1	108
\N	1675	1	98
\N	1676	2	95
Helix-turn-helix XRE-family like proteins. Prokaryotic DNA binding proteins belonging to the xenobiotic response element family of transcriptional regulators.... Cro/C1-type HTH DNA-binding domain. This is a helix-turn-helix domain that probably binds to DNA.... Helix-turn-helix domain. Members of this family contains a DNA-binding helix-turn-helix domain.... Helix-turn-helix. This large family o…	1677	2	77
\N	1678	1	94
\N	1679	1	102
\N	1680	1	92
\N	1681	1	66
\N	1682	1	114
\N	1683	1	54
\N	1684	1	114
\N	1685	1	62
\N	1686	1	58
\N	1687	2	77
\N	1688	1	303
\N	1689	1	111
\N	1690	1	155
\N	1691	1	79
\N	1692	1	67
\N	1693	1	68
\N	1694	1	58
\N	1695	1	72
\N	1696	1	69
\N	1697	1	123
\N	1698	2	91
\N	1699	1	92
\N	1700	2	392																																		B-JL_1
\N	1701	2	180.5																																		B-JL_2
\N	1702	4	149.5																																		B-JL_3									B-Pegasus-DRAFT-JMU_53
\N	1703	4	532.5																																		B-JL_5, B-JL_57
\N	1704	2	54																																		B-JL_6
\N	1705	2	40.5																																		B-JL_7
\N	1706	2	116																																		B-JL_8
\N	1707	2	116																																		B-JL_9
\N	1708	2	117.5																																		B-JL_10
\N	1709	2	121																																		B-JL_11
\N	1710	2	116																																		B-JL_12
\N	1711	2	56																																		B-JL_13
\N	1712	2	101																																		B-JL_14
\N	1713	2	82																																		B-JL_15
\N	1714	2	78.5																																		B-JL_16
\N	1715	2	138																																		B-JL_17
\N	1716	2	50																																		B-JL_18
\N	1717	2	68																																		B-JL_19
\N	1718	2	108																																		B-JL_20
\N	1719	2	101																																		B-JL_21
\N	1720	2	117																																		B-JL_22
\N	1721	2	77																																		B-JL_23
\N	1722	2	99																																		B-JL_24
\N	1723	2	96																																		B-JL_25
\N	1724	2	78																																		B-JL_26
\N	1725	2	51																																		B-JL_27
\N	1726	2	123.5																																		B-JL_28
\N	1727	2	57																																		B-JL_29
Uncharacterized conserved protein [Function unknown].	1728	4	229.5																																		B-JL_30									B-Pegasus-DRAFT-JMU_49
\N	1729	2	76																																		B-JL_31
\N	1730	2	67																																		B-JL_32
Trp repressor protein. This protein binds to tryptophan and represses transcription of the Trp operon.... Site-specific recombinases, DNA invertase Pin homologs [DNA replication, recombination, and repair].... HNH endonuclease.... Helix-turn-helix domain of Hin and related proteins, a family of DNA-binding domains unique to bacteria and represented by the Hin protein of Salmonella. The basic HTH …	1731	4	161.75																	B-Basilisk_98																	B-JL_33												B-Riley-DRAFT-JMU_204
\N	1732	2	130.5																																		B-JL_34
\N	1733	2	91																																		B-JL_35
\N	1734	2	115																																		B-JL_36
\N	1735	2	93																																		B-JL_37
\N	1736	2	84.5																																		B-JL_38
\N	1737	2	106																																		B-JL_39
\N	1738	13	22.6154																	B-Basilisk_34				B-CAM003-JMU_159			B-Evoli-JMU_156							B-Hakuna-DRAFT-JMU_159, B-Hakuna-DRAFT-JMU_38	B-HoodyT-JMU_160	B-IEBH-r_58	B-JL_40	B-JPB9_Draft-JMU_179		B-Megatron-DRAFT-JMU_155, B-Megatron-DRAFT-JMU_38									B-Riley-DRAFT-JMU_149
ParB-like nuclease domain.... Stage 0 sporulation protein J (antagonist of Soj) containing ParB-like nuclease domain [Transcription].... ParB-like nuclease domain. Plasmid RK2 ParB preferentially cleaves single-stranded DNA. ParB also nicks supercoiled plasmid DNA preferably at sites with potential single-stranded character, like AT-rich regions and sequences that can form cruciform structures. P…	1739	4	572																																		B-JL_41									B-Pegasus-DRAFT-JMU_56
\N	1740	2	95																																		B-JL_42
\N	1741	1	40																																		B-JL_43
RNA polymerase sigma factor RpoD; Validated.... sporulation sigma factor SigE; Reviewed.... RNA polymerase sigma factor; Provisional.... RNA polymerase sigma-70 factor, sigma-B/F/G subfamily. This group of similar sigma-70 factors includes clades found in Bacilli (including the sporulation factors SigF:TIGR02885 and SigG:TIGR02850 as well as SigB:TIGR02941), and the high GC gram positive bacteria…	1742	2	243.5																																		B-JL_44
\N	1743	2	119																																		B-JL_45
\N	1744	2	153																																		B-JL_46
\N	1745	2	326.5																																		B-JL_47
NYN ribonuclease and ATPase of PhoH family domains [General function prediction only].... Phosphate starvation-inducible protein PhoH, predicted ATPase [Signal transduction mechanisms].... PhoH-like protein. PhoH is a cytoplasmic protein and predicted ATPase that is induced by phosphate starvation.... hypothetical protein; Provisional.	1746	4	300																																		B-JL_52									B-Pegasus-DRAFT-JMU_65
\N	1747	4	58.5																																		B-JL_53									B-Pegasus-DRAFT-JMU_66
\N	1748	2	192																																		B-JL_54
\N	1749	2	66																																		B-JL_55
\N	1750	3	70																																		B-JL_56
[truncated: 4,182 more rows]
[truncated: 68 more columns]

## Sheet: PL condensed
domains	pham	number of members	mean translation length	B-250	B-B4-rV	B-B5S-rV	B-BCD7-rV	B-BCJA1c-r	B-BMBtp2	B-BPS13-rV	B-BV1-r	B-BceA1	B-BtCS33	B-G	B-Hakuna-DRAFT-JMU	B-IEBH-r	B-JL	B-MG-B1	B-Megatron-DRAFT-JMU	B-PBC1	B-PM1-r	B-Pegasus-DRAFT-JMU	B-Riley-DRAFT-JMU	B-SP10-r	B-SPBc2	B-SPO1-r	B-SPP1-r	B-Shanette	B-Stitch-DRAFT-JMU	B-TP21-L	B-Troll	B-Wph	B-phBC6A51	B-phBC6A52	B-phIS3501	B-phi105	B-phiAGATE-r	B-vB_BceM-Bc431v3	BA-Cherry	BA-Fah	BA-Gamma51	BA-Gamma53	BA-GammaDH	BA-Wbeta	Cl-phiC2	E-phiEf11	E-phiFL3A	G-E2	G-GBSV1
Phage terminase, small subunit [DNA replication, recombination, and repair].... Terminase small subunit. Packaging of double-stranded viral DNA concatemers requires interaction of the prohead with virus DNA. This process is mediated by a phage-encoded DNA recognition and terminase protein. The terminase enzymes described so far, which are hetero-oligomers composed of a small and a large subunit, …	1	13	158.308						B-BMBtp2_39																					B-TP21-L_gp1
phage terminase, large subunit, PBSX family. This model detects members of a highly divergent family of the large subunit of phage terminase. All members are encoded by phage genomes or within prophage regions of bacterial genomes. This is a distinct family from pfam03354 [Mobile and extrachromosomal element functions, Prophage functions].... Phage terminase large subunit [General function predic…	2	14	396						B-BMBtp2_40																		B-SPP1-r_03			B-TP21-L_gp02																	E-phiFL3A_gp42, E-phiFL3A_gp43
phage portal protein, SPP1 family. This model represents one of several distantly related families of phage portal protein. This protein forms a hole, or portal, that enables DNA passage during packaging and ejection. It also forms the junction between the phage head (capsid) and the tail proteins. It functions as a dodecamer of a single polypeptide of average mol. wt. of 40-90 KDa [Mobile and ex…	3	13	478.692																								B-SPP1-r_10																		Cl-phiC2_phiC2p03
NAD+--asparagine ADP-ribosyltransferase [Signal transduction mechanisms].... Uncharacterized protein, homolog of phage Mu protein gp30 [Function unknown].... Phage Mu protein F like protein. Members of this family are found in double-stranded DNA bacteriophages, and in some bacteria. A member of this family is required for viral head morphogenesis in bacteriophage SPP1. This family is possibly a …	4	5	370.2																																										Cl-phiC2_phiC2p04
Phage minor structural protein GP20. This family consists of several phage minor structural protein GP20 sequences of around 180 residues in length. The function of this family is unknown.	5	10	199.2					B-BCJA1c-r_7												B-PBC1_gp07
\N	6	3	109																																											E-phiEf11_0009
Phage major capsid protein E. Major capsid protein E is involved with the stabilisation of the condensed form of the DNA molecule in phage heads.	7	3	339.667																																											E-phiEf11_0010
\N	8	2	100
\N	9	4	120
\N	10	4	120
\N... Bacteriophage protein of unknown function (DUF646). This family of proteins is found in the caudovirales. It may be a tail component.	11	5	152.6																																										Cl-phiC2_phiC2p11
\N	12	4	145.5
\N	13	4	58
Phage tail sheath protein. This family includes a variety of phage tail sheath proteins.	14	7	438.857																																										Cl-phiC2_phiC2p13
Protein of unknown function (DUF2001). This family includes phage-like element PBSX protein whose structure adopts a beta barrel flanked with alpha helical regions.	15	7	154.286																																										Cl-phiC2_phiC2p14
\N	16	2	33
Phage XkdN-like protein. This family of proteins are functionally uncharacterized. They are found in prophage sequence in various bacteria.	17	4	136
\N	18	4	34
\N	19	2	229
\N	20	4	680.5
\N	21	2	93
LysM domain/BON superfamily protein; Provisional.... Uncharacterized protein containing LysM domain [Function unknown].... Lysine Motif is a small domain involved in binding peptidoglycan. LysM, a small globular domain with approximately 40 amino acids, is a widespread protein module involved in binding peptidoglycan in bacteria and chitin in eukaryotes. The domain was originally identified in en…	22	4	225
invasion associated secreted endopeptidase; Provisional.... outer membrane lipoprotein; Provisional.... Cell wall-associated hydrolases (invasion-associated proteins) [Cell envelope biogenesis, outer membrane].... NlpC/P60 family. The function of this domain is unknown. It is found in several lipoproteins.... \N	23	6	375.667																																										Cl-phiC2_phiC2p22
Protein of unknown function (DUF2577). This family of proteins has no known function.	24	4	119
\N	25	2	60
Protein of unknown function (DUF2634). Some members in this family of proteins are annotated as phage related, xkdS however currently there is no known function.	26	6	132.667
Uncharacterized homolog of phage Mu protein gp47 [Function unknown].... Baseplate J-like protein. The P2 bacteriophage J protein lies at the edge of the baseplate. This family also includes a number of bacterial homologues, which are thought to have been horizontally transferred.	27	7	361																																										Cl-phiC2_phiC2p25
Uncharacterized protein conserved in bacteria (DUF2313). Members of this family of proteins comprise various hypothetical and putative bacteriophage tail proteins.	28	4	224
\N	29	4	92
\N	30	2	271
\N	31	2	196
\N	32	2	129
\N	33	2	44
Protein of unknown function (DUF2762). Members in this family of proteins are annotated as holin-like protein BhlA however this cannot be confirmed.	34	5	88
\N	35	2	80
flagellar rod assembly protein/muramidase FlgJ; Reviewed.... N-acetylmuramoyl-L-alanine amidase; Validated.... flagellar rod assembly protein/muramidase FlgJ; Validated.... flagellar rod assembly protein/muramidase FlgJ. The N-terminal region of this protein acts directly in flagellar rod assembly. The C-terminal region is a flagellum-specific muramidase (peptidoglycan hydrolase) required for for…	36	4	207
\N	37	2	70
\N	38	2	228
\N	39	2	43
YolD-like protein. Members of this family are functionally uncharacterized. However it has been predicted that thes proteins are functionally equivalent to the UmuD subunit of polymerase V from gram-negative bacteria.	40	4	112.25
Prophage antirepressor [Transcription].... BRO family, N-terminal domain. This family includes the N-terminus of baculovirus BRO and ALI motif proteins. The function of BRO proteins is unknown. It has been suggested that BRO-A and BRO-C are DNA binding proteins that influence host DNA replication and/or transcription. This Pfam domain does not include the characteristic invariant alanine, leucine…	41	2	54
\N	42	2	58
Archaeal site-specific recombinase A (ASSRA), DNA breaking-rejoining enzymes, integrase/recombinases, C-terminal catalytic domain. Members of this CD are archael in origin. No biochemical characterization is available for the proteins of this subgroup at this point.... INT_SG1, DNA breaking-rejoining enzymes, integrase/recombinases subgroup 1, C-terminal catalytic domain. The CD contains mainly p…	43	8	391.375								B-BV1-r_26																							B-phBC6A52_BC2556											Cl-phiC2_phiC2p47				G-GBSV1_gp45
\N	44	5	221.2
putative accessory gene regulator protein; Provisional.... Membrane protein putatively involved in post-translational modification of the autoinducing quorum-sensing peptide [Posttranslational modification, protein turnover, chaperones / Signal transduction mechanisms / Transcription].... Accessory gene regulator B. The accessory gene regulator (agr) of Staphylococcus aureus is the central regula…	45	3	171
\N	46	3	39.6667
\N	3129	1	122
\N	49	4	67.5
Predicted transcription factor, homolog of eukaryotic MBF1 [Transcription].... Helix-turn-helix XRE-family like proteins. Prokaryotic DNA binding proteins belonging to the xenobiotic response element family of transcriptional regulators.... bifunctional HTH-domain containing protein/aminotransferase; Provisional.... hypothetical protein; Provisional.... Predicted transcriptional regulators [Trans…	50	6	120.5
anaerobic benzoate catabolism transcriptional regulator; Reviewed.... Helix-turn-helix XRE-family like proteins. Prokaryotic DNA binding proteins belonging to the xenobiotic response element family of transcriptional regulators.... bifunctional HTH-domain containing protein/aminotransferase; Provisional.... Predicted transcriptional regulator with C-terminal CBS domains [Transcription].... Predic…	51	4	210
conjugal transfer protein TrbA; Provisional.... anaerobic benzoate catabolism transcriptional regulator; Reviewed.... transcriptional regulator, y4mF family. Members of this family belong to a clade of helix-turn-helix DNA-binding proteins, among the larger family pfam01381 (HTH_3; Helix-turn-helix). Members are similar in sequence to the HipB protein of E. coli. Genes for members of the seed ali…	52	8	76.375								B-BV1-r_30																																						G-GBSV1_gp49
\N	53	8	58																																										Cl-phiC2_phiC2p53, Cl-phiC2_phiC2p60
\N	3130	1	53
Helix-turn-helix domain. This domain is a DNA-binding helix-turn-helix domain.... DNA binding domain, excisionase family. An excisionase, or Xis protein, is a small protein that binds and promotes excisive recombination; it is not enzymatically active. This model represents a number of putative excisionases and related proteins from temperate phage, plasmids, and transposons, as well as DNA bindi…	57	2	62
\N	58	4	50.5
Helix-turn-helix XRE-family like proteins. Prokaryotic DNA binding proteins belonging to the xenobiotic response element family of transcriptional regulators.... Predicted transcription factor, homolog of eukaryotic MBF1 [Transcription].... Predicted transcriptional regulator contains Xre-like HTH domain [Function unknown].... Predicted transcriptional regulators [Transcription].... transcription…	59	4	82
\N	60	4	68.75
\N	61	4	56.75
\N	62	4	82
\N	63	4	85.5
Siphovirus Gp157. This family contains both viral and bacterial proteins which are related to the Gp157 protein of the Streptococcus thermophilus SFi bacteriophages. It is thought that bacteria possessing the gene coding for this protein have an increased resistance to the bacteriophage.	64	13	164.538						B-BMBtp2_11												B-PM1-r_gp06									B-TP21-L_gp26																		G-E2_gp035
ERF superfamily. The DNA single-strand annealing proteins (SSAPs), such as RecT, Red-beta, ERF and Rad52, function in RecA-dependent and RecA-independent DNA recombination pathways. This family includes proteins related to ERF.	65	4	198.75
DNA polymerase III, alpha subunit [DNA replication, recombination, and repair].... Primosomal replication protein N [DNA replication, recombination, and repair].... SSB_OBF: A subfamily of OB folds similar to the OB fold of ssDNA-binding protein (SSB). SSBs bind with high affinity to ssDNA. They bind to and protect ssDNA intermediates during DNA metabolic pathways. All bacterial and eukaryotic SS…	66	16	142.625															B-MG-B1_gp19			B-PM1-r_gp24						B-SPP1-r_71		B-Stitch-DRAFT-JMU_19																			G-E2_gp044
HNH endonuclease.... \N	67	4	115
\N	68	2	353
RecA-like NTPases. This family includes the NTP binding domain of F1 and V1 H+ATPases, DnaB and related helicases as well as bacterial RecA and related eukaryotic and archaeal recombinases. This group also includes bacterial conjugation proteins and related DNA transfer proteins involved in type II and type IV secretion.... RecA-superfamily ATPases implicated in signal transduction [Signal transd…	69	4	247								B-BV1-r_40																																						G-GBSV1_gp05
\N	70	4	90.5
ORF6C domain. This domain was identified by Iyer and colleagues.... ORF6N domain. This domain was identified by Iyer and colleagues.	71	4	244
\N	3131	1	108
phage uncharacterized protein TIGR01671. This model represents an uncharacterized, well-conserved family of proteins found in bacteriophage and prophage regions of Gram-positive bacteria [Mobile and extrachromosomal element functions, Prophage functions, Hypothetical proteins, Conserved].... YopX protein. YopX is a protein that is largely helical, with three identical chains probably complexing i…	3132	1	136
phage uncharacterized protein TIGR01671. This model represents an uncharacterized, well-conserved family of proteins found in bacteriophage and prophage regions of Gram-positive bacteria [Mobile and extrachromosomal element functions, Prophage functions, Hypothetical proteins, Conserved].... YopX protein. YopX is a protein that is largely helical, with three identical chains probably complexing i…	74	4	133.5
\N	3133	1	79
Holliday junction-specific endonuclease; Reviewed.... Penicillin-binding protein-related factor A, putative recombinase [General function prediction only].... Recombination protein U.... recombination protein U. The Bacillus protein has been shown to be required for DNA recombination and repair. RJD 11/20/00 [DNA metabolism, DNA replication, recombination, and repair].	75	9	174								B-BV1-r_44	B-BceA1_53																																					G-GBSV1_gp08
\N	76	4	91
\N	77	4	34
dCTP pyrophosphatase; Provisional.... Dimeric dUTPase [Carbohydrate transport and metabolism].... dUTPase. 2-Deoxyuridine 5-triphosphate nucleotidohydrolase (dUTPase) catalyzes the hydrolysis of dUTP to dUMP and pyrophosphate (EC:3.6.1.23). Members of this family have a novel all-alpha fold and are unrelated to the all-beta fold found in dUTPases of the majority of organisms. This family contains…	78	13	185.538								B-BV1-r_43																												BA-Cherry_0035		BA-Gamma51_37	BA-Gamma53_35	BA-GammaDH_38	BA-Wbeta_39				G-E2_gp049	G-GBSV1_gp07
\N	79	4	28.25
\N	81	2	74
phage N-6-adenine-methyltransferase. This model is a fragment-mode model for a phage-borne DNA N-6-adenine-methyltransferase [Mobile and extrachromosomal element functions, Prophage functions, DNA metabolism, Restriction/modification].... DNA N-6-adenine-methyltransferase (Dam). This family consists of several bacterial and phage DNA N-6-adenine-methyltransferase (Dam) like sequences.	3134	2	148.5
\N	3135	1	91
\N	82	2	84
Transcription elongation factor Elf1 like. This family of short proteins contains a putative zinc binding domain with four conserved cysteines. ELF1 has been identified as a transcription elongation factor in Saccharomyces cerevisiae.	3060	3	73
\N	3136	1	74
\N	83	4	137.5									B-BceA1_47																										B-vB_BceM-Bc431v3_gp090
\N	84	4	97
\N	85	4	60
\N	86	4	93
\N	87	4	219
\N	88	4	80
\N	89	4	89
RNA polymerase sigma factor SigX; Provisional.... two-component response regulator; Provisional.... RNA polymerase sigma factor, sigma-70 family. This model encompasses all varieties of the sigma-70 type sigma factors including the ECF subfamily. A number of sigma factors have names with a different number than 70 (i.e. sigma-38), but in fact, all except for the Sigma-54 family (TIGR02395) are in…	90	5	165.4
Protein of unknown function (DUF2829). This is a uncharacterized family of proteins found in bacteria and bacteriphages.	91	18	93.2222									B-BceA1_60, B-BceA1_61, B-BceA1_7		B-G_59			B-JL_108							B-SP10-r_162		B-SPO1-r_140		B-Shanette_110										B-vB_BceM-Bc431v3_gp029
\N	92	4	106
\N	93	4	83.5
phage terminase, small subunit, putative, P27 family. This model describes a distinct family of phage (and integrated prophage) putative terminase small subunit. Members tend to be adjacent to the phage terminase large subunit gene [Mobile and extrachromosomal element functions, Prophage functions].... Phage terminase, small subunit.	656	6	103.667
Phage terminase-like protein, large subunit [General function prediction only].... Phage Terminase. The majority of the members of this family are bacteriophage proteins, several of which are thought to be terminase large subunit proteins. There are also a number of bacterial proteins of unknown function.	399	20	566.55										B-BtCS33_gp02																					B-phBC6A52_BC2583	B-phIS3501_gp23	B-phi105_00010			BA-Cherry_0002	BA-Fah_Fah02	BA-Gamma51_2	BA-Gamma53_2	BA-GammaDH_2	BA-Wbeta_2				G-E2_gp002
phage portal protein, HK97 family. This model represents one of several distantly related families of phage portal protein. This protein forms a hole, or portal, that enables DNA passage during packaging and ejection. It also forms the junction between the phage head (capsid) and the tail proteins. It functions as a dodecamer of a single polypeptide of average mol. wt. of 40-90 KDa [Mobile and ex…	657	6	378.833
ATP-dependent Clp protease-like protein; Reviewed.... Nodulation formation efficiency D (NfeD) is a membrane-bound ClpP-class protease. Nodulation formation efficiency D (NfeD; stomatin operon partner protein, STOPP; DUF107) is a member of membrane-anchored ClpP-class proteases. Currently, more than 300 NfeD homologs have been identified - all of which are bacterial or archaeal in origin. Majorit…	658	8	252.25										B-BtCS33_gp04																						B-phIS3501_gp21
phage major capsid protein, HK97 family. This model family represents the major capsid protein component of the heads (capsids) of bacteriophage HK97, phi-105, P27, and related phage. This model represents one of several analogous families lacking detectable sequence similarity. The gene encoding this component is typically located in an operon encoding the small and large terminase subunits, the…	659	6	381.833
\N	5911	1	57
Phage gp6-like head-tail connector protein. This family of proteins contain head-tail connector proteins related to gp6 from bacteriophage HK97. A structure of this protein shows similarity to gp15 a well characterized connector component of bacteriophage SPP1.... Head-Tail Connector Protein gp6 of Bacteriophage HK97 and similar proteins. The bacteriophage HK97 gp6 protein is critical in the asse…	5912	1	87
Bacteriophage head-tail adaptor [General function prediction only].... Phage head-tail joining protein.... phage head-tail adaptor, putative, SPP1 family. This family describes a small protein of about 100 amino acids found in bacteriophage and in bacterial prophage regions. Examples include gp9 of phage HK022 and gp16 of phage SPP1. This minor structural protein is suggested to be a head-tail ad…	2096	2	107																																													G-E2_gp008
phage protein, HK97 gp10 family. This model represents an uncharacterized, highly divergent bacteriophage family. The family includes gp10 from HK022 and HK97. It appears related to TIGR01635, a phage morphogenesis family believed to be involved in tail completion [Mobile and extrachromosomal element functions, Prophage functions].	5913	1	142
Protein of unknown function (DUF3168). This family of proteins has no known function but is likely to be a component of bacteriophage.	5914	1	131
phage major tail protein, TP901-1 family. This family includes the members of pfam06199 but is broader. Characterized members are major tail proteins from various phage, including lactococcal temperate bacteriophage TP901-1 [Mobile and extrachromosomal element functions, Prophage functions].... Predicted secreted protein [Function unknown].... Phage major tail protein 2. characterized members are…	5915	1	145
\N	5916	1	115
\N	5917	1	84
Uncharacterized conserved protein [Function unknown].... reticulocyte binding protein 2-like protein; Provisional.... phosphodiesterase; Provisional.... Uncharacterized protein conserved in bacteria [Function unknown].... Lytic Transglycosylase (LT) and Goose Egg White Lysozyme (GEWL) domain. Members include the soluble and insoluble membrane-bound LTs in bacteria, the LTs in bacteriophage lambda…	397	17	1322.47						B-BMBtp2_53		B-BV1-r_14	B-BceA1_17																		B-TP21-L_gp15			B-phBC6A51_BC1906			B-phi105_00080												G-E2_gp015	G-GBSV1_gp29
Phage tail protein. This family consists of several Siphovirus and other phage tail component proteins as well as some bacterial proteins of unknown function.	5918	1	288
\N	5919	1	372
\N	5920	1	357
\N	5921	1	112
\N	5922	1	53
Protein of unknown function (DUF2762). Members in this family of proteins are annotated as holin-like protein BhlA however this cannot be confirmed.	5923	1	79
N-acetylmuramoyl-L-alanine amidase CwlD. Members of this protein family are the CwlD family of N-acetylmuramoyl-L-alanine amidase. This family has been called the germination-specific N-acetylmuramoyl-L-alanine amidase. CwlD is required, along with the putative deactylase PdaA, to make muramic delta-lactam, a novel peptidoglycan constituent found only in spores. CwlD mutants show a germination de…	351	21	257.762	B-250_26	B-B4-rV_2	B-B5S-rV_1			B-BMBtp2_4	B-BPS13-rV_2					B-Hakuna-DRAFT-JMU_1	B-IEBH-r_21			B-Megatron-DRAFT-JMU_1				B-Riley-DRAFT-JMU_1							B-TP21-L_gp19	B-Troll_1	B-Wph_gp001							BA-Cherry_0017	BA-Fah_Fah16	BA-Gamma51_17	BA-Gamma53_17	BA-GammaDH_17	BA-Wbeta_17
\N	518	10	88																			B-Pegasus-DRAFT-JMU_198				B-SPO1-r_149	B-SPP1-r_09										B-phiAGATE-r_149	B-vB_BceM-Bc431v3_gp188								E-phiEf11_0007
\N	5924	1	84
\N	5925	1	322
\N	5926	1	128
\N	5927	1	126
Ricin-type beta-trefoil; Carbohydrate-binding domain formed from presumed gene triplication. The domain is found in a variety of molecules serving diverse functions such as enzymatic activity, inhibitory toxicity and signal transduction. Highly specific ligand binding occurs on exposed surfaces of the compact domain sturcture.... Ricin-type beta-trefoil lectin domain-like.... Ricin-type beta-tref…	5928	1	975
\N	5929	1	38
\N	5930	1	59
\N	5931	1	43
\N	5932	1	48
\N	5933	1	80
Serine Recombinase (SR) family, TndX-like transposase subfamily, catalytic domain; composed of large serine recombinases similar to Clostridium TndX and TnpX transposases. Serine recombinases catalyze site-specific recombination of DNA molecules by a concerted, four-strand cleavage and rejoining mechanism which involves a transient phosphoserine linkage between DNA and the enzyme. They are functi…	3048	3	526.667
Helix-turn-helix XRE-family like proteins. Prokaryotic DNA binding proteins belonging to the xenobiotic response element family of transcriptional regulators.... bifunctional HTH-domain containing protein/aminotransferase; Provisional.... LexA repressor; Validated.... SOS regulatory protein LexA. LexA acts as a homodimer to repress a number of genes involved in the response to DNA damage (SOS res…	5934	1	227
Helix-turn-helix XRE-family like proteins. Prokaryotic DNA binding proteins belonging to the xenobiotic response element family of transcriptional regulators.... Predicted transcriptional regulators [Transcription].... Helix-turn-helix domain. This domain is a helix-turn-helix domain that probably binds to DNA.... Helix-turn-helix domain. Members of this family contains a DNA-binding helix-turn-h…	5935	1	81
\N	5936	1	75
\N	5937	1	89
\N	5938	1	67
\N	5939	1	125
\N	5940	1	76
\N	5941	1	57
Phage anti-repressor protein [Transcription].... AntA/AntB antirepressor. In E. coli the two proteins AntA and AntB have 62% amino acid identities near their N termini. AntA appears to be encoded by a truncated and divergent copy of AntB. The two proteins are homologous to putative antirepressors found in numerous bacteriophages, such as the hypothetical antirepressor protein encoded by the gene …	951	16	246.5																		B-PM1-r_gp26				B-SPBc2_SPBc2p100																				Cl-phiC2_phiC2p52	E-phiEf11_0038
\N	5942	1	160
\N	5943	1	118
\N	5944	1	89
\N	5945	1	96
chromosome segregation protein; Provisional.... recombination protein F; Reviewed.... chromosome segregation protein SMC, common bacterial type. SMC (structural maintenance of chromosomes) proteins bind DNA and act in organizing and segregating chromosomes for partition. SMC proteins are found in bacteria, archaea, and eukaryotes. This family represents the SMC protein of most bacteria. The smc g…	5946	1	509
\N	5947	1	65
phage recombination protein Bet. This model represents the phage recombination protein Bet from a number of phage, including phage lambda. All members of this family are found in phage genomes or in putative prophage regions of bacterial genomes [Mobile and extrachromosomal element functions, Prophage functions].... RecT family. The DNA single-strand annealing proteins (SSAPs), such as RecT, Red-…	5948	1	304
ribonuclease Z; Reviewed.... hydroxyacylglutathione hydrolase. Members of this protein family are hydroxyacylglutathione hydrolase, a detoxification enzyme known as glyoxalase II. It follows lactoylglutathione lyase, or glyoxalase I, and acts to remove the toxic metabolite methylglyoxal and related compounds. This protein belongs to the broader metallo-beta-lactamase family (pfam00753) [Cellular …	5949	1	252
\N	5950	1	104
\N	5951	1	276
GP4d_helicase is a homohexameric 5'-3' helicases. Helicases couple NTP hydrolysis to the unwinding of nucleic acid duplexes into their component strands.... RecA-like NTPases. This family includes the NTP binding domain of F1 and V1 H+ATPases, DnaB and related helicases as well as bacterial RecA and related eukaryotic and archaeal recombinases. This group also includes bacterial conjugation prote…	5952	1	442
\N	5953	1	101
\N	5954	1	49
\N	5955	1	68
phage uncharacterized protein TIGR01671. This model represents an uncharacterized, well-conserved family of proteins found in bacteriophage and prophage regions of Gram-positive bacteria [Mobile and extrachromosomal element functions, Prophage functions, Hypothetical proteins, Conserved].... YopX protein. YopX is a protein that is largely helical, with three identical chains probably complexing i…	5956	1	147
Helix-turn-helix XRE-family like proteins. Prokaryotic DNA binding proteins belonging to the xenobiotic response element family of transcriptional regulators.... bifunctional HTH-domain containing protein/aminotransferase; Provisional.... Predicted transcriptional regulators [Transcription].... Helix-turn-helix domain. This domain is a helix-turn-helix domain that probably binds to DNA.... Helix-…	5957	1	120
\N	5958	1	63
\N	5959	1	41
\N	5960	1	70
Holliday junction resolvases (HJRs) are endonucleases that specifically resolve Holliday junction DNA intermediates during homologous recombination. HJR's occur in archaea, bacteria, and in the mitochondria of certain fungi, however this CD includes only the bacterial and mitochondrial HJR's. These are referred to as the RuvC family of Holliday junction resolvases, RuvC being the E.coli HJR. RuvC…	5961	1	185
\N	5962	1	152
phage transcriptional regulator, ArpU family. This model represents a family of phage proteins, including ArpU, called a putative autolysin regulatory protein. ArpU was described as a regulator of cellular muramidase-2 of Enterococcus hirae but appears to have been cloned from a prophage. This family appears related to the RinA family of bacteriophage transcriptional activators and to some sporul…	2944	6	155								B-BV1-r_49		B-BtCS33_gp48																					B-phBC6A52_BC2574	B-phIS3501_gp33														G-GBSV1_gp11
\N	5963	1	140
\N - DELETED IN REAL ANNOTATION	5964	1	44
\N	5965	1	137
\N	5966	1	81
\N	5967	1	39
Helix-turn-helix XRE-family like proteins. Prokaryotic DNA binding proteins belonging to the xenobiotic response element family of transcriptional regulators.... Predicted transcriptional regulator [Transcription].... Cro/C1-type HTH DNA-binding domain. This is a helix-turn-helix domain that probably binds to DNA.... Helix-turn-helix XRE-family like proteins.	3030	2	174
Predicted transcriptional regulator [Transcription].... Cro/C1-type HTH DNA-binding domain. This is a helix-turn-helix domain that probably binds to DNA.	3031	2	77
\N	3032	2	109
\N	3033	2	186
\N	3026	2	245
\N	3034	2	96
\N	3035	2	366
\N	3036	2	115
\N	3037	3	38
\N	3038	3	88
\N	3039	2	43
Uncharacterized conserved protein [Function unknown].... NYN domain. These domains are found in the eukaryotic proteins typified by the Nedd4-binding protein 1 and the bacterial YacP-like proteins (Nedd4-BP1, YacP nucleases; NYN domains). The NYN domain shares a common protein fold with two other previously characterized groups of nucleases, namely the PIN (PilT N-terminal) and FLAP/5' --> 3' exo…	3040	2	323
\N	3041	2	52
type VII secretion-associated serine protease mycosin. Members of this family are subtilisin-related serine proteases, found strictly in the Actinobacteria and associated with type VII secretion operons. The designation mycosin is used for members from Mycobacterium [Protein fate, Protein and peptide secretion and trafficking, Protein fate, Protein modification and repair].... cyanobactin maturat…	3042	2	380
\N	3043	2	64
\N	3044	2	40
DNA polymerase III subunits gamma and tau; Provisional.... N-acetylneuraminic acid mutarotase; Provisional.... mutatrotase, YjhT family. Members of this protein family contain multiple copies of the beta-propeller-forming Kelch repeat. All are full-length homologs to YjhT of Escherichia coli, which has been identified as a mutarotase for sialic acid. This protein improves bacterial ability to obt…	3045	2	417
\N	3046	2	221
\N	3047	2	60
\N	3049	2	193
\N	3050	2	215
\N	3051	2	73
\N	3052	2	37
\N	3053	2	74
Helix-turn-helix XRE-family like proteins. Prokaryotic DNA binding proteins belonging to the xenobiotic response element family of transcriptional regulators.... bifunctional HTH-domain containing protein/aminotransferase; Provisional.... anaerobic benzoate catabolism transcriptional regulator; Reviewed.... hypothetical protein; Provisional.... Predicted transcriptional regulator [Transcription].…	3054	2	106
Helix-turn-helix XRE-family like proteins. Prokaryotic DNA binding proteins belonging to the xenobiotic response element family of transcriptional regulators.... Predicted transcriptional regulator with C-terminal CBS domains [Transcription].... Predicted transcriptional regulators [Transcription].... Helix-turn-helix domain. This domain is a helix-turn-helix domain that probably binds to DNA....…	3055	2	68
Mnt.	3056	3	50.6667																																										Cl-phiC2_phiC2p61
Helix-turn-helix XRE-family like proteins. Prokaryotic DNA binding proteins belonging to the xenobiotic response element family of transcriptional regulators.... Helix-turn-helix domain. This domain is a helix-turn-helix domain that probably binds to DNA.... Helix-turn-helix domain. Members of this family contains a DNA-binding helix-turn-helix domain.... Helix-turn-helix XRE-family like proteins.	3057	2	141
\N	3027	2	123
phage replication protein O, N-terminal domain. This model represents the N-terminal region of the phage lambda replication protein O and homologous regions of other phage proteins [DNA metabolism, DNA replication, recombination, and repair, Mobile and extrachromosomal element functions, Prophage functions].	3058	2	341
The AAA+ (ATPases Associated with a wide variety of cellular Activities) superfamily represents an ancient group of ATPases belonging to the ASCE (for additional strand, catalytic E) division of the P-loop NTPase fold. The ASCE division also includes ABC, RecA-like, VirD4-like, PilT-like, and SF1/2 helicases. Members of the AAA+ ATPases function as molecular chaperons, ATPase subunits of protease…	3059	2	308
Phage major capsid protein E. Major capsid protein E is involved with the stabilisation of the condensed form of the DNA molecule in phage heads.	3028	2	346
\N	72	3	69
YopX protein. YopX is a protein that is largely helical, with three identical chains probably complexing into a twelve-chain structure.	73	3	164
DNA adenine methylase (dam). All proteins in this family for which functions are known are DNA-adenine methyltransferases. This family is based on the phylogenomic analysis of JA Eisen (1999, Ph.D. Thesis, Stanford University). The DNA adenine methylase (dam) of E. coli and related species is instrumental in distinguishing the newly synthesized strand during DNA replication for methylation-direct…	80	3	222
\N	3029	2	54
\N	1572	6	203.333		B-B4-rV_20	B-B5S-rV_19																	B-Riley-DRAFT-JMU_274								B-Troll_273
\N	3061	3	98
\N	3062	2	107
Tn1545-related conjugative transposon integrases, site-specific recombinases, DNA breaking-rejoining enzymes, C-terminal catalytic domain. This CD includes bacterial (gram positive) and phage integrases, including those similar to Tn1545, Tn5252, and Tn5276 conjugative transposon integrases and Lactobacillus phage phi adh integrase.... FimB and FimE and related proteins, DNA breaking-rejoining en…	5608	1	290
\N	5609	1	243
Mu-like prophage FluMu protein gp28 [General function prediction only].... terminase ATPase subunit; Provisional.... large terminase protein; Provisional.... Terminase-like family. This family represents a group of terminase proteins.	5610	1	514
\N	5611	2	623
prohead core scaffolding protein and protease.	5612	1	1006
\N	5613	1	120
\N	5614	1	175
\N	5615	1	134
Mu-like prophage protein gpG [General function prediction only].	5616	1	185
\N	5685	1	78
\N	5686	1	178
\N	5687	1	34
\N	5617	1	176
\N	5618	1	508
\N	5619	1	144
\N	5620	1	115
\N	5621	1	38
phage tail tape measure protein, TP901 family, core region. This model represents a reasonably well conserved core region of a family of phage tail proteins. The member from phage TP901-1 was characterized as a tail length tape measure protein in that a shortened form of the protein leads to phage with proportionately shorter tails [Mobile and extrachromosomal element functions, Prophage function…	5622	1	999
LysM domain/BON superfamily protein; Provisional.... Uncharacterized protein containing LysM domain [Function unknown].... Lysine Motif is a small domain involved in binding peptidoglycan. LysM, a small globular domain with approximately 40 amino acids, is a widespread protein module involved in binding peptidoglycan in bacteria and chitin in eukaryotes. The domain was originally identified in en…	5623	1	198
tail protein; Provisional.	5624	1	380
\N	5625	1	116
\N	5626	1	128
Uncharacterized homolog of phage Mu protein gp47 [Function unknown].... Baseplate J-like protein. The P2 bacteriophage J protein lies at the edge of the baseplate. This family also includes a number of bacterial homologues, which are thought to have been horizontally transferred.	5627	1	373
Uncharacterized protein conserved in bacteria (DUF2313). Members of this family of proteins comprise various hypothetical and putative bacteriophage tail proteins.	5628	1	192
\N	5629	1	107
\N	5630	1	132
\N	5631	1	649
\N	5632	1	81
\N	5633	1	67
flagellar rod assembly protein/muramidase FlgJ; Reviewed.... N-acetylmuramoyl-L-alanine amidase; Validated.... flagellar rod assembly protein/muramidase FlgJ; Validated.... N-acetylmuramoyl-L-alanine amidase CwlD. Members of this protein family are the CwlD family of N-acetylmuramoyl-L-alanine amidase. This family has been called the germination-specific N-acetylmuramoyl-L-alanine amidase. CwlD i…	5634	1	392
\N	5635	1	40
DNA modification methylase [DNA replication, recombination, and repair].... DNA methylase. Members of this family are DNA methylases. The family contains both N-4 cytosine-specific DNA methylases and N-6 Adenine-specific DNA methylases.... putative methylase; Provisional.... putative methyltransferase; Provisional.	5636	1	227
Bacterial protein of unknown function (DUF898). This family consists of several bacterial proteins of unknown function. Some of the family members are described as putative membrane proteins.	5637	1	115
\N	5638	1	78
\N	5639	1	229
\N	5640	1	64
\N	5641	1	63
\N	5642	1	41
conjugal transfer protein TrbA; Provisional.... addiction module antidote protein, HigA family. Members of this family form a distinct clade within the larger family HTH_3 of helix-turn-helix proteins, described by pfam01381. Members of this clade are strictly bacterial and nearly always shorter than 110 amino acids. This family includes the characterized member HigA, without which the killer pro…	2605	6	74								B-BV1-r_21	B-BceA1_25	B-BtCS33_gp20			B-IEBH-r_23
\N	5643	1	41
\N	5644	1	42
\N	5645	1	234
\N	5646	1	45
\N	5647	1	24
\N	5648	1	58
Predicted transcriptional regulator [Transcription].... Cro/C1-type HTH DNA-binding domain. This is a helix-turn-helix domain that probably binds to DNA.	5649	1	70
Fe2+/Zn2+ uptake regulation proteins [Inorganic ion transport and metabolism].... Helix-turn-helix domain.	5650	1	297
\N	5651	1	27
\N	5652	1	27
\N	5653	1	16
\N	47	2	121
\N	5654	1	48
Helix-turn-helix XRE-family like proteins. Prokaryotic DNA binding proteins belonging to the xenobiotic response element family of transcriptional regulators.... conjugal transfer protein TrbA; Provisional.... bifunctional HTH-domain containing protein/aminotransferase; Provisional.... Predicted transcriptional regulators [Transcription].... Cro/C1-type HTH DNA-binding domain. This is a helix-tur…	5655	1	76
Helix-turn-helix XRE-family like proteins. Prokaryotic DNA binding proteins belonging to the xenobiotic response element family of transcriptional regulators.... Helix-turn-helix XRE-family like proteins.	5656	1	425
\N	5657	1	43
\N	5658	1	50
\N	5659	1	60
antitoxin HipB; Provisional.... sporulation sigma factor SigG; Reviewed.... Helix-turn-helix XRE-family like proteins. Prokaryotic DNA binding proteins belonging to the xenobiotic response element family of transcriptional regulators.... bifunctional HTH-domain containing protein/aminotransferase; Provisional.... Predicted transcriptional regulators [Transcription].... Helix-turn-helix domain. Th…	2692	3	131.333
Helix-turn-helix domain. This domain is a helix-turn-helix domain that probably binds to DNA.... Helix-turn-helix domain. Members of this family contains a DNA-binding helix-turn-helix domain.... Helix-turn-helix XRE-family like proteins. Prokaryotic DNA binding proteins belonging to the xenobiotic response element family of transcriptional regulators.... Predicted transcriptional regulators [Tra…	2691	2	85.5
Domain of unknown function (DUF771). Family of uncharacterized ORFs found in Bacteriophage and Lactococcus lactis.	5660	1	89
\N	5661	1	101
\N	5662	1	37
\N	5663	1	67
\N	5664	1	103
\N	5665	1	74
Regulators of stationary/sporulation gene expression [Transcription].... Antidote-toxin recognition MazE. MazE is the antidote to the toxin MazF of E. coli. MazE-MazF in E. coli is a regulated prokaryotic chromosomal addiction module. MazE antidote is degraded by the ClpPA protease of the bacterial proteasome. MazE-MazF is thought to play a role in programmed cell death when cells suffer nutrient…	2041	3	83.6667				B-BCD7-rV_87																										B-phBC6A51_BC1884
\N	5666	1	63
\N	5667	1	70
\N	5668	1	178
\N	5669	1	125
PD-(D/E)XK nuclease superfamily. Members of this family belong to the PD-(D/E)XK nuclease superfamily.... Protein of unknown function (DUF2800). This is a family of uncharacterized proteins found in bacteria and viruses. Some members of this family are annotated as being Phi APSE P51-like proteins.	632	6	390.333																	B-PBC1_gp28
\N	5670	1	79
Protein of unknown function (DUF2815). This is a phage related family of proteins with unknown function.	633	6	186.167																	B-PBC1_gp30
\N	5671	1	170
bifunctional 3'-5' exonuclease/DNA polymerase; Provisional.... DNA polymerase I; Provisional.... DNA polymerase I. All proteins in this family for which functions are known are DNA polymerases Many also have an exonuclease motif. This family is based on the phylogenomic analysis of JA Eisen (1999, Ph.D. Thesis, Stanford University) [DNA metabolism, DNA replication, recombination, and repair].... …	634	6	659.167																	B-PBC1_gp33
\N	5672	1	90
\N	5673	1	114
\N	5674	1	59
\N	5675	1	33
\N	5676	1	130
\N	5677	1	84
Helix-turn-helix XRE-family like proteins. Prokaryotic DNA binding proteins belonging to the xenobiotic response element family of transcriptional regulators.... Predicted transcriptional regulators [Transcription].... Helix-turn-helix domain. This domain is a helix-turn-helix domain that probably binds to DNA.... transcriptional regulator, y4mF family. Members of this family belong to a clade of…	5678	1	103
\N	5679	1	78
\N	5680	1	107
\N	5681	1	54
\N	5682	1	81
RNA polymerase sigma factor SigB; Validated.... sporulation sigma factor SigE; Reviewed.... RNA polymerase sigma factor SigC; Validated.... RNA polymerase factor sigma-32; Reviewed.... RNA polymerase sigma factor RpoD; Validated.... flagellar biosynthesis sigma factor; Validated.... RNA polymerase sigma factor WhiG; Reviewed.... RNA polymerase sigma factor sigma-28; Reviewed.... RNA polymerase si…	5683	1	405
ATP-dependent metalloprotease FtsH. HflB(FtsH) is a pleiotropic protein required for correct cell division in bacteria. It has ATP-dependent zinc metalloprotease activity. It was formerly designated cell division protein FtsH [Cellular processes, Cell division, Protein fate, Degradation of proteins, peptides, and glycopeptides].... Transcriptional activator of acetoin/glycerol metabolism [Seconda…	4849	2	366											B-G_596
Predicted P-loop ATPase and inactivated derivatives [General function prediction only].... Virulence-associated protein E. This family contains several bacterial virulence-associated protein E like proteins. These proteins contain a P-loop motif.	651	5	816.2																	B-PBC1_gp48
\N	5684	1	28
VRR-NUC domain.... This model contains proteins with the VRR-NUC domain. It is associated with members of the PD-(D/E)XK nuclease superfamily, which include the type III restriction modification enzymes, for example StyLTI.	652	6	94.3333																	B-PBC1_gp49
Type III restriction enzyme, res subunit.... DEAD/DEAH box helicase. Members of this family include the DEAD and DEAH box helicases. Helicases are involved in unwinding nucleic acids. The DEAD box helicases are involved in various aspects of RNA metabolism, including nuclear transcription, pre mRNA splicing, ribosome biogenesis, nucleocytoplasmic transport, translation, RNA decay and organellar g…	653	7	396.571																	B-PBC1_gp50
\N	48	1	48
\N	54	1	39
Helix-turn-helix XRE-family like proteins. Prokaryotic DNA binding proteins belonging to the xenobiotic response element family of transcriptional regulators.... Predicted transcriptional regulators [Transcription].... Cro/C1-type HTH DNA-binding domain. This is a helix-turn-helix domain that probably binds to DNA.... Helix-turn-helix. This large family of DNA binding helix-turn helix proteins in…	55	1	78
Helix-turn-helix XRE-family like proteins. Prokaryotic DNA binding proteins belonging to the xenobiotic response element family of transcriptional regulators.... Predicted transcription factor, homolog of eukaryotic MBF1 [Transcription].... Predicted transcriptional regulator [Transcription].... Predicted transcriptional regulators [Transcription].... Helix-turn-helix domain. This domain is a hel…	56	1	69
[truncated: 32 more columns]

## Sheet: All4
domains	pham	number of members	PL-Abouo	PL-Davies	PL-Emery	PL-Jimmer1	PL-Jimmer2	PL-phiIBB_Pl23
Phage terminase, small subunit [DNA replication, recombination, and repair].... Terminase small subunit. Packaging of double-stranded viral DNA concatemers requires interaction of the prohead with virus DNA. This process is mediated by a phage-encoded DNA recognition and terminase protein. The terminase enzymes described so far, which are hetero-oligomers composed of a small and a large subunit, …	1	13	PL-Abouo_01	PL-Davies_1		PL-Jimmer1_01	PL-Jimmer2_1		58 genes are conserved in all four phages
phage terminase, large subunit, PBSX family. This model detects members of a highly divergent family of the large subunit of phage terminase. All members are encoded by phage genomes or within prophage regions of bacterial genomes. This is a distinct family from pfam03354 [Mobile and extrachromosomal element functions, Prophage functions].... Phage terminase large subunit [General function predic…	2	14	PL-Abouo_02	PL-Davies_2		PL-Jimmer1_02	PL-Jimmer2_2		32 of those genes have a conserved domain related to them.
phage portal protein, SPP1 family. This model represents one of several distantly related families of phage portal protein. This protein forms a hole, or portal, that enables DNA passage during packaging and ejection. It also forms the junction between the phage head (capsid) and the tail proteins. It functions as a dodecamer of a single polypeptide of average mol. wt. of 40-90 KDa [Mobile and ex…	3	13	PL-Abouo_03	PL-Davies_3		PL-Jimmer1_04	PL-Jimmer2_4		37 genes shared among these 4 PL phage are not found anywhere else in the database
NAD+--asparagine ADP-ribosyltransferase [Signal transduction mechanisms].... Uncharacterized protein, homolog of phage Mu protein gp30 [Function unknown].... Phage Mu protein F like protein. Members of this family are found in double-stranded DNA bacteriophages, and in some bacteria. A member of this family is required for viral head morphogenesis in bacteriophage SPP1. This family is possibly a …	4	5	PL-Abouo_04	PL-Davies_4		PL-Jimmer1_05	PL-Jimmer2_5
Phage minor structural protein GP20. This family consists of several phage minor structural protein GP20 sequences of around 180 residues in length. The function of this family is unknown.	5	10	PL-Abouo_05	PL-Davies_5		PL-Jimmer1_06	PL-Jimmer2_6
\N	6	3	PL-Abouo_06	PL-Davies_6
Phage major capsid protein E. Major capsid protein E is involved with the stabilisation of the condensed form of the DNA molecule in phage heads.	7	3	PL-Abouo_07	PL-Davies_7
\N	8	2	PL-Abouo_08	PL-Davies_8
\N	9	4	PL-Abouo_09	PL-Davies_9		PL-Jimmer1_10	PL-Jimmer2_10
\N	10	4	PL-Abouo_10	PL-Davies_10		PL-Jimmer1_11	PL-Jimmer2_11
\N... Bacteriophage protein of unknown function (DUF646). This family of proteins is found in the caudovirales. It may be a tail component.	11	5	PL-Abouo_11	PL-Davies_11		PL-Jimmer1_12	PL-Jimmer2_12
\N	12	4	PL-Abouo_12	PL-Davies_12		PL-Jimmer1_13	PL-Jimmer2_13
\N	13	4	PL-Abouo_13	PL-Davies_13		PL-Jimmer1_14	PL-Jimmer2_14
Phage tail sheath protein. This family includes a variety of phage tail sheath proteins.	14	7	PL-Abouo_14	PL-Davies_14		PL-Jimmer1_15	PL-Jimmer2_15
Protein of unknown function (DUF2001). This family includes phage-like element PBSX protein whose structure adopts a beta barrel flanked with alpha helical regions.	15	7	PL-Abouo_15	PL-Davies_15		PL-Jimmer1_16	PL-Jimmer2_16
\N	16	2	PL-Abouo_16	PL-Davies_16
Phage XkdN-like protein. This family of proteins are functionally uncharacterized. They are found in prophage sequence in various bacteria.	17	4	PL-Abouo_17	PL-Davies_17		PL-Jimmer1_21	PL-Jimmer2_21
\N	18	4	PL-Abouo_18	PL-Davies_18		PL-Jimmer1_22	PL-Jimmer2_22
\N	19	2	PL-Abouo_19	PL-Davies_19
\N	20	4	PL-Abouo_20	PL-Davies_20		PL-Jimmer1_24	PL-Jimmer2_24
\N	21	2	PL-Abouo_21	PL-Davies_21
LysM domain/BON superfamily protein; Provisional.... Uncharacterized protein containing LysM domain [Function unknown].... Lysine Motif is a small domain involved in binding peptidoglycan. LysM, a small globular domain with approximately 40 amino acids, is a widespread protein module involved in binding peptidoglycan in bacteria and chitin in eukaryotes. The domain was originally identified in en…	22	4	PL-Abouo_22	PL-Davies_22		PL-Jimmer1_25	PL-Jimmer2_25
invasion associated secreted endopeptidase; Provisional.... outer membrane lipoprotein; Provisional.... Cell wall-associated hydrolases (invasion-associated proteins) [Cell envelope biogenesis, outer membrane].... NlpC/P60 family. The function of this domain is unknown. It is found in several lipoproteins.... \N	23	6	PL-Abouo_23	PL-Davies_23		PL-Jimmer1_26	PL-Jimmer2_26
Protein of unknown function (DUF2577). This family of proteins has no known function.	24	4	PL-Abouo_24	PL-Davies_24		PL-Jimmer1_27	PL-Jimmer2_27
\N	25	2	PL-Abouo_25	PL-Davies_25
Protein of unknown function (DUF2634). Some members in this family of proteins are annotated as phage related, xkdS however currently there is no known function.	26	6	PL-Abouo_26	PL-Davies_26		PL-Jimmer1_28	PL-Jimmer2_28
Uncharacterized homolog of phage Mu protein gp47 [Function unknown].... Baseplate J-like protein. The P2 bacteriophage J protein lies at the edge of the baseplate. This family also includes a number of bacterial homologues, which are thought to have been horizontally transferred.	27	7	PL-Abouo_27	PL-Davies_27		PL-Jimmer1_29	PL-Jimmer2_29
Uncharacterized protein conserved in bacteria (DUF2313). Members of this family of proteins comprise various hypothetical and putative bacteriophage tail proteins.	28	4	PL-Abouo_28	PL-Davies_28		PL-Jimmer1_30	PL-Jimmer2_30
\N	29	4	PL-Abouo_29	PL-Davies_29		PL-Jimmer1_31	PL-Jimmer2_31
\N	30	2	PL-Abouo_30	PL-Davies_30
\N	31	2	PL-Abouo_31	PL-Davies_31
\N	32	2	PL-Abouo_32	PL-Davies_32
\N	33	2	PL-Abouo_33	PL-Davies_33
Protein of unknown function (DUF2762). Members in this family of proteins are annotated as holin-like protein BhlA however this cannot be confirmed.	34	5	PL-Abouo_34	PL-Davies_34	PL-Emery_29	PL-Jimmer1_36	PL-Jimmer2_36
\N	35	2	PL-Abouo_35	PL-Davies_35
flagellar rod assembly protein/muramidase FlgJ; Reviewed.... N-acetylmuramoyl-L-alanine amidase; Validated.... flagellar rod assembly protein/muramidase FlgJ; Validated.... flagellar rod assembly protein/muramidase FlgJ. The N-terminal region of this protein acts directly in flagellar rod assembly. The C-terminal region is a flagellum-specific muramidase (peptidoglycan hydrolase) required for for…	36	4	PL-Abouo_36	PL-Davies_36		PL-Jimmer1_38	PL-Jimmer2_38
\N	37	2	PL-Abouo_37	PL-Davies_37
\N	38	2	PL-Abouo_38	PL-Davies_38
\N	39	2	PL-Abouo_39	PL-Davies_39
YolD-like protein. Members of this family are functionally uncharacterized. However it has been predicted that thes proteins are functionally equivalent to the UmuD subunit of polymerase V from gram-negative bacteria.	40	4	PL-Abouo_40	PL-Davies_40		PL-Jimmer1_48	PL-Jimmer2_48
Prophage antirepressor [Transcription].... BRO family, N-terminal domain. This family includes the N-terminus of baculovirus BRO and ALI motif proteins. The function of BRO proteins is unknown. It has been suggested that BRO-A and BRO-C are DNA binding proteins that influence host DNA replication and/or transcription. This Pfam domain does not include the characteristic invariant alanine, leucine…	41	2	PL-Abouo_41	PL-Davies_41
\N	42	2	PL-Abouo_42	PL-Davies_42
Archaeal site-specific recombinase A (ASSRA), DNA breaking-rejoining enzymes, integrase/recombinases, C-terminal catalytic domain. Members of this CD are archael in origin. No biochemical characterization is available for the proteins of this subgroup at this point.... INT_SG1, DNA breaking-rejoining enzymes, integrase/recombinases subgroup 1, C-terminal catalytic domain. The CD contains mainly p…	43	8	PL-Abouo_43	PL-Davies_43	PL-Emery_47
\N	44	5	PL-Abouo_44	PL-Davies_44, PL-Davies_45	PL-Emery_53, PL-Emery_54
putative accessory gene regulator protein; Provisional.... Membrane protein putatively involved in post-translational modification of the autoinducing quorum-sensing peptide [Posttranslational modification, protein turnover, chaperones / Signal transduction mechanisms / Transcription].... Accessory gene regulator B. The accessory gene regulator (agr) of Staphylococcus aureus is the central regula…	45	3	PL-Abouo_45	PL-Davies_46	PL-Emery_55
\N	46	3	PL-Abouo_46	PL-Davies_47	PL-Emery_56
\N	3129	1	PL-Abouo_47
\N	49	4	PL-Abouo_48	PL-Davies_50		PL-Jimmer1_55	PL-Jimmer2_55
Predicted transcription factor, homolog of eukaryotic MBF1 [Transcription].... Helix-turn-helix XRE-family like proteins. Prokaryotic DNA binding proteins belonging to the xenobiotic response element family of transcriptional regulators.... bifunctional HTH-domain containing protein/aminotransferase; Provisional.... hypothetical protein; Provisional.... Predicted transcriptional regulators [Trans…	50	6	PL-Abouo_49	PL-Davies_51		PL-Jimmer1_52, PL-Jimmer1_56	PL-Jimmer2_52, PL-Jimmer2_56
anaerobic benzoate catabolism transcriptional regulator; Reviewed.... Helix-turn-helix XRE-family like proteins. Prokaryotic DNA binding proteins belonging to the xenobiotic response element family of transcriptional regulators.... bifunctional HTH-domain containing protein/aminotransferase; Provisional.... Predicted transcriptional regulator with C-terminal CBS domains [Transcription].... Predic…	51	4	PL-Abouo_50	PL-Davies_52		PL-Jimmer1_57	PL-Jimmer2_57
conjugal transfer protein TrbA; Provisional.... anaerobic benzoate catabolism transcriptional regulator; Reviewed.... transcriptional regulator, y4mF family. Members of this family belong to a clade of helix-turn-helix DNA-binding proteins, among the larger family pfam01381 (HTH_3; Helix-turn-helix). Members are similar in sequence to the HipB protein of E. coli. Genes for members of the seed ali…	52	8	PL-Abouo_51	PL-Davies_53		PL-Jimmer1_58	PL-Jimmer2_58
\N	53	8	PL-Abouo_52	PL-Davies_54		PL-Jimmer1_62, PL-Jimmer1_63	PL-Jimmer2_62, PL-Jimmer2_63
\N	3130	1	PL-Abouo_53
Helix-turn-helix domain. This domain is a DNA-binding helix-turn-helix domain.... DNA binding domain, excisionase family. An excisionase, or Xis protein, is a small protein that binds and promotes excisive recombination; it is not enzymatically active. This model represents a number of putative excisionases and related proteins from temperate phage, plasmids, and transposons, as well as DNA bindi…	57	2	PL-Abouo_54	PL-Davies_58
\N	58	4	PL-Abouo_55	PL-Davies_59		PL-Jimmer1_66	PL-Jimmer2_66
Helix-turn-helix XRE-family like proteins. Prokaryotic DNA binding proteins belonging to the xenobiotic response element family of transcriptional regulators.... Predicted transcription factor, homolog of eukaryotic MBF1 [Transcription].... Predicted transcriptional regulator contains Xre-like HTH domain [Function unknown].... Predicted transcriptional regulators [Transcription].... transcription…	59	4	PL-Abouo_56	PL-Davies_60		PL-Jimmer1_67	PL-Jimmer2_67
\N	60	4	PL-Abouo_57	PL-Davies_61		PL-Jimmer1_68	PL-Jimmer2_68
\N	61	4	PL-Abouo_58	PL-Davies_62		PL-Jimmer1_69	PL-Jimmer2_69
\N	62	4	PL-Abouo_59	PL-Davies_63		PL-Jimmer1_70	PL-Jimmer2_70
\N	63	4	PL-Abouo_60	PL-Davies_64		PL-Jimmer1_71	PL-Jimmer2_71
Siphovirus Gp157. This family contains both viral and bacterial proteins which are related to the Gp157 protein of the Streptococcus thermophilus SFi bacteriophages. It is thought that bacteria possessing the gene coding for this protein have an increased resistance to the bacteriophage.	64	13	PL-Abouo_61	PL-Davies_65		PL-Jimmer1_72	PL-Jimmer2_72
ERF superfamily. The DNA single-strand annealing proteins (SSAPs), such as RecT, Red-beta, ERF and Rad52, function in RecA-dependent and RecA-independent DNA recombination pathways. This family includes proteins related to ERF.	65	4	PL-Abouo_62	PL-Davies_66		PL-Jimmer1_73	PL-Jimmer2_73
DNA polymerase III, alpha subunit [DNA replication, recombination, and repair].... Primosomal replication protein N [DNA replication, recombination, and repair].... SSB_OBF: A subfamily of OB folds similar to the OB fold of ssDNA-binding protein (SSB). SSBs bind with high affinity to ssDNA. They bind to and protect ssDNA intermediates during DNA metabolic pathways. All bacterial and eukaryotic SS…	66	16	PL-Abouo_63	PL-Davies_67		PL-Jimmer1_74	PL-Jimmer2_74
HNH endonuclease.... \N	67	4	PL-Abouo_64	PL-Davies_68		PL-Jimmer1_75	PL-Jimmer2_75
\N	68	2	PL-Abouo_65	PL-Davies_69
RecA-like NTPases. This family includes the NTP binding domain of F1 and V1 H+ATPases, DnaB and related helicases as well as bacterial RecA and related eukaryotic and archaeal recombinases. This group also includes bacterial conjugation proteins and related DNA transfer proteins involved in type II and type IV secretion.... RecA-superfamily ATPases implicated in signal transduction [Signal transd…	69	4	PL-Abouo_66	PL-Davies_70
\N	70	4	PL-Abouo_67	PL-Davies_71		PL-Jimmer1_78	PL-Jimmer2_78
ORF6C domain. This domain was identified by Iyer and colleagues.... ORF6N domain. This domain was identified by Iyer and colleagues.	71	4	PL-Abouo_68	PL-Davies_72		PL-Jimmer1_79	PL-Jimmer2_79
\N	3131	1	PL-Abouo_69
phage uncharacterized protein TIGR01671. This model represents an uncharacterized, well-conserved family of proteins found in bacteriophage and prophage regions of Gram-positive bacteria [Mobile and extrachromosomal element functions, Prophage functions, Hypothetical proteins, Conserved].... YopX protein. YopX is a protein that is largely helical, with three identical chains probably complexing i…	3132	1	PL-Abouo_70
phage uncharacterized protein TIGR01671. This model represents an uncharacterized, well-conserved family of proteins found in bacteriophage and prophage regions of Gram-positive bacteria [Mobile and extrachromosomal element functions, Prophage functions, Hypothetical proteins, Conserved].... YopX protein. YopX is a protein that is largely helical, with three identical chains probably complexing i…	74	4	PL-Abouo_71	PL-Davies_75		PL-Jimmer1_82	PL-Jimmer2_82
\N	3133	1	PL-Abouo_72
Holliday junction-specific endonuclease; Reviewed.... Penicillin-binding protein-related factor A, putative recombinase [General function prediction only].... Recombination protein U.... recombination protein U. The Bacillus protein has been shown to be required for DNA recombination and repair. RJD 11/20/00 [DNA metabolism, DNA replication, recombination, and repair].	75	9	PL-Abouo_73	PL-Davies_76		PL-Jimmer1_83	PL-Jimmer2_83
\N	76	4	PL-Abouo_74	PL-Davies_77		PL-Jimmer1_84	PL-Jimmer2_84
\N	77	4	PL-Abouo_75	PL-Davies_78		PL-Jimmer1_85	PL-Jimmer2_85
dCTP pyrophosphatase; Provisional.... Dimeric dUTPase [Carbohydrate transport and metabolism].... dUTPase. 2-Deoxyuridine 5-triphosphate nucleotidohydrolase (dUTPase) catalyzes the hydrolysis of dUTP to dUMP and pyrophosphate (EC:3.6.1.23). Members of this family have a novel all-alpha fold and are unrelated to the all-beta fold found in dUTPases of the majority of organisms. This family contains…	78	13	PL-Abouo_76	PL-Davies_79		PL-Jimmer1_86	PL-Jimmer2_86
\N	79	4	PL-Abouo_77	PL-Davies_80		PL-Jimmer1_87	PL-Jimmer2_87
\N	81	2	PL-Abouo_78	PL-Davies_82
phage N-6-adenine-methyltransferase. This model is a fragment-mode model for a phage-borne DNA N-6-adenine-methyltransferase [Mobile and extrachromosomal element functions, Prophage functions, DNA metabolism, Restriction/modification].... DNA N-6-adenine-methyltransferase (Dam). This family consists of several bacterial and phage DNA N-6-adenine-methyltransferase (Dam) like sequences.	3134	2	PL-Abouo_79
\N	3135	1	PL-Abouo_80
\N	82	2	PL-Abouo_81	PL-Davies_83
Transcription elongation factor Elf1 like. This family of short proteins contains a putative zinc binding domain with four conserved cysteines. ELF1 has been identified as a transcription elongation factor in Saccharomyces cerevisiae.	3060	3	PL-Abouo_82			PL-Jimmer1_89	PL-Jimmer2_89
\N	3136	1	PL-Abouo_83
\N	83	4	PL-Abouo_84	PL-Davies_84
\N	84	4	PL-Abouo_85	PL-Davies_85		PL-Jimmer1_91	PL-Jimmer2_91
\N	85	4	PL-Abouo_86	PL-Davies_86		PL-Jimmer1_92	PL-Jimmer2_92
\N	86	4	PL-Abouo_87	PL-Davies_87		PL-Jimmer1_93	PL-Jimmer2_93
\N	87	4	PL-Abouo_88	PL-Davies_88		PL-Jimmer1_95	PL-Jimmer2_95
\N	88	4	PL-Abouo_89	PL-Davies_89		PL-Jimmer1_97	PL-Jimmer2_97
\N	89	4	PL-Abouo_90	PL-Davies_90		PL-Jimmer1_98	PL-Jimmer2_98
RNA polymerase sigma factor SigX; Provisional.... two-component response regulator; Provisional.... RNA polymerase sigma factor, sigma-70 family. This model encompasses all varieties of the sigma-70 type sigma factors including the ECF subfamily. A number of sigma factors have names with a different number than 70 (i.e. sigma-38), but in fact, all except for the Sigma-54 family (TIGR02395) are in…	90	5	PL-Abouo_91	PL-Davies_91		PL-Jimmer1_99	PL-Jimmer2_99
Protein of unknown function (DUF2829). This is a uncharacterized family of proteins found in bacteria and bacteriphages.	91	18	PL-Abouo_92	PL-Davies_92		PL-Jimmer1_100	PL-Jimmer2_100
\N	92	4	PL-Abouo_93	PL-Davies_93		PL-Jimmer1_101	PL-Jimmer2_101
\N	93	4	PL-Abouo_94	PL-Davies_94		PL-Jimmer1_102	PL-Jimmer2_102
\N	3026	2				PL-Jimmer1_03	PL-Jimmer2_3
\N	3027	2				PL-Jimmer1_07	PL-Jimmer2_7
Phage major capsid protein E. Major capsid protein E is involved with the stabilisation of the condensed form of the DNA molecule in phage heads.	3028	2				PL-Jimmer1_08	PL-Jimmer2_8
\N	3029	2				PL-Jimmer1_09	PL-Jimmer2_9
Helix-turn-helix XRE-family like proteins. Prokaryotic DNA binding proteins belonging to the xenobiotic response element family of transcriptional regulators.... Predicted transcriptional regulator [Transcription].... Cro/C1-type HTH DNA-binding domain. This is a helix-turn-helix domain that probably binds to DNA.... Helix-turn-helix XRE-family like proteins.	3030	2				PL-Jimmer1_17	PL-Jimmer2_17
Predicted transcriptional regulator [Transcription].... Cro/C1-type HTH DNA-binding domain. This is a helix-turn-helix domain that probably binds to DNA.	3031	2				PL-Jimmer1_18	PL-Jimmer2_18
Phage anti-repressor protein [Transcription].... AntA/AntB antirepressor. In E. coli the two proteins AntA and AntB have 62% amino acid identities near their N termini. AntA appears to be encoded by a truncated and divergent copy of AntB. The two proteins are homologous to putative antirepressors found in numerous bacteriophages, such as the hypothetical antirepressor protein encoded by the gene …	951	16				PL-Jimmer1_19	PL-Jimmer2_19	PL-phiIBB_Pl23_gp42
\N	3032	2				PL-Jimmer1_20	PL-Jimmer2_20
\N	3033	2				PL-Jimmer1_23	PL-Jimmer2_23
\N	3034	2				PL-Jimmer1_32	PL-Jimmer2_32
\N	3035	2				PL-Jimmer1_33	PL-Jimmer2_33
\N	3036	2				PL-Jimmer1_34	PL-Jimmer2_34
\N	3037	3			PL-Emery_27	PL-Jimmer1_35	PL-Jimmer2_35
\N	3038	3			PL-Emery_30	PL-Jimmer1_37	PL-Jimmer2_37
\N	3039	2				PL-Jimmer1_39	PL-Jimmer2_39
Uncharacterized conserved protein [Function unknown].... NYN domain. These domains are found in the eukaryotic proteins typified by the Nedd4-binding protein 1 and the bacterial YacP-like proteins (Nedd4-BP1, YacP nucleases; NYN domains). The NYN domain shares a common protein fold with two other previously characterized groups of nucleases, namely the PIN (PilT N-terminal) and FLAP/5' --> 3' exo…	3040	2				PL-Jimmer1_40	PL-Jimmer2_40
\N	3041	2				PL-Jimmer1_41	PL-Jimmer2_41
type VII secretion-associated serine protease mycosin. Members of this family are subtilisin-related serine proteases, found strictly in the Actinobacteria and associated with type VII secretion operons. The designation mycosin is used for members from Mycobacterium [Protein fate, Protein and peptide secretion and trafficking, Protein fate, Protein modification and repair].... cyanobactin maturat…	3042	2				PL-Jimmer1_42	PL-Jimmer2_42
\N	3043	2				PL-Jimmer1_43	PL-Jimmer2_43
\N	3044	2				PL-Jimmer1_44	PL-Jimmer2_44
DNA polymerase III subunits gamma and tau; Provisional.... N-acetylneuraminic acid mutarotase; Provisional.... mutatrotase, YjhT family. Members of this protein family contain multiple copies of the beta-propeller-forming Kelch repeat. All are full-length homologs to YjhT of Escherichia coli, which has been identified as a mutarotase for sialic acid. This protein improves bacterial ability to obt…	3045	2				PL-Jimmer1_45	PL-Jimmer2_45
\N	3046	2				PL-Jimmer1_46	PL-Jimmer2_46
\N	3047	2				PL-Jimmer1_47	PL-Jimmer2_47
Serine Recombinase (SR) family, TndX-like transposase subfamily, catalytic domain; composed of large serine recombinases similar to Clostridium TndX and TnpX transposases. Serine recombinases catalyze site-specific recombination of DNA molecules by a concerted, four-strand cleavage and rejoining mechanism which involves a transient phosphoserine linkage between DNA and the enzyme. They are functi…	3048	3				PL-Jimmer1_49	PL-Jimmer2_49	PL-phiIBB_Pl23_gp33
\N	3049	2				PL-Jimmer1_50	PL-Jimmer2_50
\N	3050	2				PL-Jimmer1_51	PL-Jimmer2_51
\N	3051	2				PL-Jimmer1_53	PL-Jimmer2_53
\N	3052	2				PL-Jimmer1_54	PL-Jimmer2_54
\N	3053	2				PL-Jimmer1_59	PL-Jimmer2_59
Helix-turn-helix XRE-family like proteins. Prokaryotic DNA binding proteins belonging to the xenobiotic response element family of transcriptional regulators.... bifunctional HTH-domain containing protein/aminotransferase; Provisional.... anaerobic benzoate catabolism transcriptional regulator; Reviewed.... hypothetical protein; Provisional.... Predicted transcriptional regulator [Transcription].…	3054	2				PL-Jimmer1_60	PL-Jimmer2_60
Helix-turn-helix XRE-family like proteins. Prokaryotic DNA binding proteins belonging to the xenobiotic response element family of transcriptional regulators.... Predicted transcriptional regulator with C-terminal CBS domains [Transcription].... Predicted transcriptional regulators [Transcription].... Helix-turn-helix domain. This domain is a helix-turn-helix domain that probably binds to DNA....…	3055	2				PL-Jimmer1_61	PL-Jimmer2_61
Mnt.	3056	3				PL-Jimmer1_64	PL-Jimmer2_64
Helix-turn-helix XRE-family like proteins. Prokaryotic DNA binding proteins belonging to the xenobiotic response element family of transcriptional regulators.... Helix-turn-helix domain. This domain is a helix-turn-helix domain that probably binds to DNA.... Helix-turn-helix domain. Members of this family contains a DNA-binding helix-turn-helix domain.... Helix-turn-helix XRE-family like proteins.	3057	2				PL-Jimmer1_65	PL-Jimmer2_65
phage replication protein O, N-terminal domain. This model represents the N-terminal region of the phage lambda replication protein O and homologous regions of other phage proteins [DNA metabolism, DNA replication, recombination, and repair, Mobile and extrachromosomal element functions, Prophage functions].	3058	2				PL-Jimmer1_76	PL-Jimmer2_76
The AAA+ (ATPases Associated with a wide variety of cellular Activities) superfamily represents an ancient group of ATPases belonging to the ASCE (for additional strand, catalytic E) division of the P-loop NTPase fold. The ASCE division also includes ABC, RecA-like, VirD4-like, PilT-like, and SF1/2 helicases. Members of the AAA+ ATPases function as molecular chaperons, ATPase subunits of protease…	3059	2				PL-Jimmer1_77	PL-Jimmer2_77
\N	72	3		PL-Davies_73		PL-Jimmer1_80	PL-Jimmer2_80
YopX protein. YopX is a protein that is largely helical, with three identical chains probably complexing into a twelve-chain structure.	73	3		PL-Davies_74		PL-Jimmer1_81	PL-Jimmer2_81
DNA adenine methylase (dam). All proteins in this family for which functions are known are DNA-adenine methyltransferases. This family is based on the phylogenomic analysis of JA Eisen (1999, Ph.D. Thesis, Stanford University). The DNA adenine methylase (dam) of E. coli and related species is instrumental in distinguishing the newly synthesized strand during DNA replication for methylation-direct…	80	3		PL-Davies_81		PL-Jimmer1_88	PL-Jimmer2_88
\N	1572	6				PL-Jimmer1_90	PL-Jimmer2_90
\N	3061	3			PL-Emery_86	PL-Jimmer1_94	PL-Jimmer2_94
\N	3062	2				PL-Jimmer1_96	PL-Jimmer2_96
Tn1545-related conjugative transposon integrases, site-specific recombinases, DNA breaking-rejoining enzymes, C-terminal catalytic domain. This CD includes bacterial (gram positive) and phage integrases, including those similar to Tn1545, Tn5252, and Tn5276 conjugative transposon integrases and Lactobacillus phage phi adh integrase.... FimB and FimE and related proteins, DNA breaking-rejoining en…	5608	1			PL-Emery_01
\N	5609	1			PL-Emery_02
Mu-like prophage FluMu protein gp28 [General function prediction only].... terminase ATPase subunit; Provisional.... large terminase protein; Provisional.... Terminase-like family. This family represents a group of terminase proteins.	5610	1			PL-Emery_03
\N	5611	2			PL-Emery_04, PL-Emery_hypothetical protein
prohead core scaffolding protein and protease.	5612	1			PL-Emery_06
\N	5613	1			PL-Emery_07
\N	5614	1			PL-Emery_08
\N	5615	1			PL-Emery_09
Mu-like prophage protein gpG [General function prediction only].	5616	1			PL-Emery_10
\N	5685	1			PL-Emery_100
\N	5686	1			PL-Emery_101
\N	5687	1			PL-Emery_102
\N	5617	1			PL-Emery_11
\N	5618	1			PL-Emery_12
\N	5619	1			PL-Emery_13
\N	5620	1			PL-Emery_14
\N	5621	1			PL-Emery_15
phage tail tape measure protein, TP901 family, core region. This model represents a reasonably well conserved core region of a family of phage tail proteins. The member from phage TP901-1 was characterized as a tail length tape measure protein in that a shortened form of the protein leads to phage with proportionately shorter tails [Mobile and extrachromosomal element functions, Prophage function…	5622	1			PL-Emery_16
LysM domain/BON superfamily protein; Provisional.... Uncharacterized protein containing LysM domain [Function unknown].... Lysine Motif is a small domain involved in binding peptidoglycan. LysM, a small globular domain with approximately 40 amino acids, is a widespread protein module involved in binding peptidoglycan in bacteria and chitin in eukaryotes. The domain was originally identified in en…	5623	1			PL-Emery_17
tail protein; Provisional.	5624	1			PL-Emery_18
\N	5625	1			PL-Emery_19
\N	5626	1			PL-Emery_20
Uncharacterized homolog of phage Mu protein gp47 [Function unknown].... Baseplate J-like protein. The P2 bacteriophage J protein lies at the edge of the baseplate. This family also includes a number of bacterial homologues, which are thought to have been horizontally transferred.	5627	1			PL-Emery_21
Uncharacterized protein conserved in bacteria (DUF2313). Members of this family of proteins comprise various hypothetical and putative bacteriophage tail proteins.	5628	1			PL-Emery_22
\N	5629	1			PL-Emery_23
\N	5630	1			PL-Emery_24
\N	5631	1			PL-Emery_25
\N	5632	1			PL-Emery_26
\N	5633	1			PL-Emery_28
flagellar rod assembly protein/muramidase FlgJ; Reviewed.... N-acetylmuramoyl-L-alanine amidase; Validated.... flagellar rod assembly protein/muramidase FlgJ; Validated.... N-acetylmuramoyl-L-alanine amidase CwlD. Members of this protein family are the CwlD family of N-acetylmuramoyl-L-alanine amidase. This family has been called the germination-specific N-acetylmuramoyl-L-alanine amidase. CwlD i…	5634	1			PL-Emery_31
\N	5635	1			PL-Emery_32
DNA modification methylase [DNA replication, recombination, and repair].... DNA methylase. Members of this family are DNA methylases. The family contains both N-4 cytosine-specific DNA methylases and N-6 Adenine-specific DNA methylases.... putative methylase; Provisional.... putative methyltransferase; Provisional.	5636	1			PL-Emery_33
Bacterial protein of unknown function (DUF898). This family consists of several bacterial proteins of unknown function. Some of the family members are described as putative membrane proteins.	5637	1			PL-Emery_34
\N	5638	1			PL-Emery_35
\N	5639	1			PL-Emery_36
\N	5640	1			PL-Emery_37
\N	5641	1			PL-Emery_38
\N	5642	1			PL-Emery_39
conjugal transfer protein TrbA; Provisional.... addiction module antidote protein, HigA family. Members of this family form a distinct clade within the larger family HTH_3 of helix-turn-helix proteins, described by pfam01381. Members of this clade are strictly bacterial and nearly always shorter than 110 amino acids. This family includes the characterized member HigA, without which the killer pro…	2605	6			PL-Emery_40
\N	5643	1			PL-Emery_41
\N	5644	1			PL-Emery_42
\N	5645	1			PL-Emery_43
\N	5646	1			PL-Emery_44
\N	5647	1			PL-Emery_45
\N	5648	1			PL-Emery_46
Predicted transcriptional regulator [Transcription].... Cro/C1-type HTH DNA-binding domain. This is a helix-turn-helix domain that probably binds to DNA.	5649	1			PL-Emery_48
Fe2+/Zn2+ uptake regulation proteins [Inorganic ion transport and metabolism].... Helix-turn-helix domain.	5650	1			PL-Emery_49
\N	5651	1			PL-Emery_50
\N	5652	1			PL-Emery_51
\N	5653	1			PL-Emery_52
\N	47	2		PL-Davies_48	PL-Emery_57
\N	5654	1			PL-Emery_58
Helix-turn-helix XRE-family like proteins. Prokaryotic DNA binding proteins belonging to the xenobiotic response element family of transcriptional regulators.... conjugal transfer protein TrbA; Provisional.... bifunctional HTH-domain containing protein/aminotransferase; Provisional.... Predicted transcriptional regulators [Transcription].... Cro/C1-type HTH DNA-binding domain. This is a helix-tur…	5655	1			PL-Emery_59
Helix-turn-helix XRE-family like proteins. Prokaryotic DNA binding proteins belonging to the xenobiotic response element family of transcriptional regulators.... Helix-turn-helix XRE-family like proteins.	5656	1			PL-Emery_60
\N	5657	1			PL-Emery_61
\N	5658	1			PL-Emery_62
\N	5659	1			PL-Emery_63
antitoxin HipB; Provisional.... sporulation sigma factor SigG; Reviewed.... Helix-turn-helix XRE-family like proteins. Prokaryotic DNA binding proteins belonging to the xenobiotic response element family of transcriptional regulators.... bifunctional HTH-domain containing protein/aminotransferase; Provisional.... Predicted transcriptional regulators [Transcription].... Helix-turn-helix domain. Th…	2692	3			PL-Emery_64
Helix-turn-helix domain. This domain is a helix-turn-helix domain that probably binds to DNA.... Helix-turn-helix domain. Members of this family contains a DNA-binding helix-turn-helix domain.... Helix-turn-helix XRE-family like proteins. Prokaryotic DNA binding proteins belonging to the xenobiotic response element family of transcriptional regulators.... Predicted transcriptional regulators [Tra…	2691	2			PL-Emery_65
Domain of unknown function (DUF771). Family of uncharacterized ORFs found in Bacteriophage and Lactococcus lactis.	5660	1			PL-Emery_66
\N	5661	1			PL-Emery_67
\N	5662	1			PL-Emery_68
\N	5663	1			PL-Emery_69
\N	5664	1			PL-Emery_70
\N	5665	1			PL-Emery_71
Regulators of stationary/sporulation gene expression [Transcription].... Antidote-toxin recognition MazE. MazE is the antidote to the toxin MazF of E. coli. MazE-MazF in E. coli is a regulated prokaryotic chromosomal addiction module. MazE antidote is degraded by the ClpPA protease of the bacterial proteasome. MazE-MazF is thought to play a role in programmed cell death when cells suffer nutrient…	2041	3			PL-Emery_72
\N	5666	1			PL-Emery_73
\N	5667	1			PL-Emery_74
\N	5668	1			PL-Emery_75
\N	5669	1			PL-Emery_76
PD-(D/E)XK nuclease superfamily. Members of this family belong to the PD-(D/E)XK nuclease superfamily.... Protein of unknown function (DUF2800). This is a family of uncharacterized proteins found in bacteria and viruses. Some members of this family are annotated as being Phi APSE P51-like proteins.	632	6			PL-Emery_77
\N	5670	1			PL-Emery_78
Protein of unknown function (DUF2815). This is a phage related family of proteins with unknown function.	633	6			PL-Emery_79
\N	5671	1			PL-Emery_80
bifunctional 3'-5' exonuclease/DNA polymerase; Provisional.... DNA polymerase I; Provisional.... DNA polymerase I. All proteins in this family for which functions are known are DNA polymerases Many also have an exonuclease motif. This family is based on the phylogenomic analysis of JA Eisen (1999, Ph.D. Thesis, Stanford University) [DNA metabolism, DNA replication, recombination, and repair].... …	634	6			PL-Emery_81
\N	5672	1			PL-Emery_82
\N	5673	1			PL-Emery_83
\N	5674	1			PL-Emery_84
\N	5675	1			PL-Emery_85
\N	5676	1			PL-Emery_87
\N	5677	1			PL-Emery_88
Helix-turn-helix XRE-family like proteins. Prokaryotic DNA binding proteins belonging to the xenobiotic response element family of transcriptional regulators.... Predicted transcriptional regulators [Transcription].... Helix-turn-helix domain. This domain is a helix-turn-helix domain that probably binds to DNA.... transcriptional regulator, y4mF family. Members of this family belong to a clade of…	5678	1			PL-Emery_89
\N	5679	1			PL-Emery_90
\N	5680	1			PL-Emery_91
\N	5681	1			PL-Emery_92
\N	5682	1			PL-Emery_93
RNA polymerase sigma factor SigB; Validated.... sporulation sigma factor SigE; Reviewed.... RNA polymerase sigma factor SigC; Validated.... RNA polymerase factor sigma-32; Reviewed.... RNA polymerase sigma factor RpoD; Validated.... flagellar biosynthesis sigma factor; Validated.... RNA polymerase sigma factor WhiG; Reviewed.... RNA polymerase sigma factor sigma-28; Reviewed.... RNA polymerase si…	5683	1			PL-Emery_94
ATP-dependent metalloprotease FtsH. HflB(FtsH) is a pleiotropic protein required for correct cell division in bacteria. It has ATP-dependent zinc metalloprotease activity. It was formerly designated cell division protein FtsH [Cellular processes, Cell division, Protein fate, Degradation of proteins, peptides, and glycopeptides].... Transcriptional activator of acetoin/glycerol metabolism [Seconda…	4849	2			PL-Emery_95
Predicted P-loop ATPase and inactivated derivatives [General function prediction only].... Virulence-associated protein E. This family contains several bacterial virulence-associated protein E like proteins. These proteins contain a P-loop motif.	651	5			PL-Emery_96
\N	5684	1			PL-Emery_97
VRR-NUC domain.... This model contains proteins with the VRR-NUC domain. It is associated with members of the PD-(D/E)XK nuclease superfamily, which include the type III restriction modification enzymes, for example StyLTI.	652	6			PL-Emery_98
Type III restriction enzyme, res subunit.... DEAD/DEAH box helicase. Members of this family include the DEAD and DEAH box helicases. Helicases are involved in unwinding nucleic acids. The DEAD box helicases are involved in various aspects of RNA metabolism, including nuclear transcription, pre mRNA splicing, ribosome biogenesis, nucleocytoplasmic transport, translation, RNA decay and organellar g…	653	7			PL-Emery_99
\N	48	1		PL-Davies_49
\N	54	1		PL-Davies_55
Helix-turn-helix XRE-family like proteins. Prokaryotic DNA binding proteins belonging to the xenobiotic response element family of transcriptional regulators.... Predicted transcriptional regulators [Transcription].... Cro/C1-type HTH DNA-binding domain. This is a helix-turn-helix domain that probably binds to DNA.... Helix-turn-helix. This large family of DNA binding helix-turn helix proteins in…	55	1		PL-Davies_56
Helix-turn-helix XRE-family like proteins. Prokaryotic DNA binding proteins belonging to the xenobiotic response element family of transcriptional regulators.... Predicted transcription factor, homolog of eukaryotic MBF1 [Transcription].... Predicted transcriptional regulator [Transcription].... Predicted transcriptional regulators [Transcription].... Helix-turn-helix domain. This domain is a hel…	56	1		PL-Davies_57
\N	94	3
\N	95	16
\N	96	17
\N	97	19
\N... Phage terminase, large subunit GpA [Replication, recombination and repair].... Phage terminase large subunit (GpA). This family consists of several phage terminase large subunit proteins as well as related sequences from several bacterial species. The DNA packaging enzyme of bacteriophage lambda, terminase, is a heteromultimer composed of a small subunit, gpNu1, and a large subunit, gpA, pr…	98	43
Protein of unknown function (DUF4127). This family of uncharacterized bacterial proteins are about 500 amino acids in length.... S-layer homology domain.	99	1
Bacterial SH3 domain.... N-acetylmuramoyl-L-alanine amidase CwlD. Members of this protein family are the CwlD family of N-acetylmuramoyl-L-alanine amidase. This family has been called the germination-specific N-acetylmuramoyl-L-alanine amidase. CwlD is required, along with the putative deactylase PdaA, to make muramic delta-lactam, a novel peptidoglycan constituent found only in spores. CwlD muta…	100	6
\N	101	12
\N	102	18
\N	103	8
Primosomal protein N' (replication factor Y) - superfamily II helicase [DNA replication, recombination, and repair].... Mitochondrial ribosomal death-associated protein 3. This is a family of conserved proteins which were originally described as death-associated-protein-3 (DAP-3). The proteins carry a P-loop DNA-binding motif, and induce apoptosis. DAP3 has been shown to be a pro-apoptotic factor…	104	12
\N	105	2
PcfJ-like protein. The PcfJ-like protein family includes the E. faecalis PcfJ protein, which is functionally uncharacterized. It is found in bacteria and viruses, and is typically between 159 and 170 amino acids in length. There is a conserved HCV sequence motif.	106	13
\N	107	19
bifunctional dihydrofolate reductase-thymidylate synthase; Provisional.... Thymidylate synthase and pyrimidine hydroxymethylase: Thymidylate synthase (TS) and deoxycytidylate hydroxymethylase (dCMP-HMase) are homologs that catalyze analogous alkylation of C5 of pyrimidine nucleotides. Both enzymes are involved in the biosynthesis of DNA precursors and are active as homodimers. However, they exhib…	108	23
dephospho-CoA kinase; Provisional.... AAA domain.... Dephospho-CoA kinase [Coenzyme metabolism].... deoxynucleoside monophosphate kinase; Provisional.... \N... hypothetical protein; Provisional.	109	20
\N	110	3
Hedgehog amino-terminal signalling domain. For the carboxyl Hint module, see pfam01079. Hedgehog is a family of secreted signal molecules required for embryonic cell differentiation.... bifunctional dihydrofolate reductase-thymidylate synthase; Provisional.... Dihydrofolate reductase (DHFR). Reduces 7,8-dihydrofolate to 5,6,7,8-tetrahydrofolate with NADPH as a cofactor. This is an essential step …	111	21
Protein of unknown function (DUF3603). This protein is found in bacteria and eukaryotes. Proteins in this family are about 250 amino acids in length.	112	2
\N	113	2
\N	114	2
\N	115	2
\N	116	2
\N	117	2
\N	118	5
\N	119	2
Ku-core domain; includes the central DNA-binding beta-barrels, polypeptide rings, and the C-terminal arm of Ku proteins. The Ku protein consists of two tightly associated homologous subunits, Ku70 and Ku80, and was originally identified as an autoantigen recognized by the sera of patients with an autoimmunity disease. In eukaryotes, the Ku heterodimer contributes to genomic integrity through its …	120	3
\N	121	2
This domain is found in phosphoadenosine phosphosulphate (PAPS) reductase enzymes or PAPS sulphotransferase. PAPS reductase is part of the adenine nucleotide alpha hydrolases superfamily also including N type ATP PPases and ATP sulphurylases. A highly modified version of the P loop, the fingerprint peptide of mononucleotide-binding proteins, is present in the active site of the protein, which app…	122	1
This domain is found in phosphoadenosine phosphosulphate (PAPS) reductase enzymes or PAPS sulphotransferase. PAPS reductase is part of the adenine nucleotide alpha hydrolases superfamily also including N type ATP PPases and ATP sulphurylases. A highly modified version of the P loop, the fingerprint peptide of mononucleotide-binding proteins, is present in the active site of the protein, which app…	123	4
\N	124	7
\N	125	2
\N	126	3
\N	127	5
\N	128	2
\N	129	2
\N	130	7
\N	131	2
\N	132	2
\N	133	17
\N	134	2
\N	135	2
\N	136	2
\N	137	16
\N	138	3
\N	139	2
\N	140	2
\N	141	2
\N	142	1
\N	143	2
\N	144	2
\N	145	2
\N	146	2
\N	147	3
\N	148	2
\N	149	2
\N	150	3
\N	151	2
\N	152	2
\N	153	6
transcriptional regulator ICP4; Provisional.... Rhoptry-associated protein 1 (RAP-1). This family consists of several rhoptry-associated protein 1 (RAP-1) sequences which appear to be specific to Plasmodium falciparum.	154	2
\N	155	2
\N	156	3
\N	157	2
\N	158	2
\N	159	3
\N	160	11
\N	161	2
\N	162	12
\N	163	2
\N	164	11
Protein of unknown function (DUF1523).	165	5
\N	166	20
metal-dependent hydrolase; Provisional.... carbon-phosphorus lyase complex accessory protein; Provisional.... Predicted Zn-dependent hydrolases of the beta-lactamase fold [General function prediction only].... ribonuclease Z; Reviewed.... ribonuclease Z. Processing of the 3-prime end of tRNA precursors may be the result of endonuclease or exonuclease activity, and differs in different species. Me…	167	17
\N	168	2
\N... ATP-dependent 26S proteasome regulatory subunit [Posttranslational modification, protein turnover, chaperones].... ATPase family associated with various cellular activities (AAA). AAA family proteins often perform chaperone-like functions that assist in the assembly, operation, or disassembly of protein complexes.... cell division protein; Validated.... proteasome ATPase. In the Actinobacte…	169	4
\N	170	3
Uncharacterized protein conserved in bacteria [Function unknown].	171	3
\N	172	2
\N	173	16
\N	174	2
\N	175	2
\N	176	2
\N	177	2
\N	178	2
\N	179	2
\N	180	2
\N	181	2
\N	182	5
\N	183	2
conserved hypothetical protein. This family consists of proteins over 500 amino acids long in Caenorhabditis elegans and several bacteria (Pseudomonas aeruginosa, Nostoc sp. PCC 7120, Leptospira interrogans, etc.). The function is unknown.... V-type ATP synthase subunit I; Validated.... Membrane-bound metallopeptidase [Cell division and chromosome partitioning].... Transmembrane protein. This ent…	184	10
HNH nucleases; HNH endonuclease signature which is found in viral, prokaryotic, and eukaryotic proteins. The alignment includes members of the large group of homing endonucleases, yeast intron 1 protein, MutS, as well as bacterial colicins, pyocins, and anaredoxins.	185	2
ATPases associated with a variety of cellular activities. AAA - ATPases associated with a variety of cellular activities. This profile/alignment only detects a fraction of this vast family. The poorly conserved N-terminal helix is missing from the alignment.... Type II/IV secretion system protein. This family contains both type II and type IV pathway secretion proteins from bacteria. VirB11 ATPas…	186	14
\N	187	14
\N	188	14
\N	189	12
\N	190	12
\N	191	13
PRTRC system protein D. A novel genetic system characterized by six major proteins, included a ParB homolog and a ThiF homolog, is designated PRTRC, or ParB-Related,ThiF-Related Cassette. It is often found on plasmids. This protein family is designated PRTRC system protein D. The gray zone, between trusted and noise, includes proteins found in the same genomes as other proteins of the PRTRC syste…	192	14
\N	193	3
RNA polymerase sigma factor RpoE; Provisional.... RNA polymerase sigma factor SigB; Validated.... sporulation sigma factor SigE; Reviewed.... RNA polymerase sigma factor SigC; Validated.... RNA polymerase sigma factor RpoD; Validated.... flagellar biosynthesis sigma factor; Validated.... RNA polymerase factor sigma-32; Reviewed.... RNA polymerase sigma factor WhiG; Reviewed.... RNA polymerase sig…	194	2
RNA polymerase sigma factor SigB; Validated.... sporulation sigma factor SigE; Reviewed.... RNA polymerase sigma factor SigC; Validated.... RNA polymerase factor sigma-32; Reviewed.... RNA polymerase sigma factor RpoD; Validated.... flagellar biosynthesis sigma factor; Validated.... RNA polymerase sigma factor WhiG; Reviewed.... RNA polymerase sigma factor, cyanobacterial RpoD-like family. This f…	195	2
\N	196	2
\N	197	2
\N	198	3
\N	199	2
\N	200	2
\N	201	3
\N	202	2
\N	203	2
\N	204	2
\N	205	2
\N	206	21
fumarate reductase flavoprotein subunit; Provisional.... \N	207	25
\N	208	17
\N	209	2
\N	210	21
\N	211	5
\N	212	25
\N	213	4
\N	214	2
\N	215	2
\N	216	2
\N	217	2
\N	218	2
\N	219	2
\N	220	18
\N	221	2
\N	222	2
\N	223	2
\N	224	2
\N	225	2
\N	226	2
\N	227	2
\N	228	2
Methylase involved in ubiquinone/menaquinone biosynthesis [Coenzyme metabolism].... Uncharacterized protein conserved in bacteria [Function unknown].... 2-polyprenyl-3-methyl-5-hydroxy-6-metoxy-1,4-benzoquinol methylase [Coenzyme metabolism].... hypothetical protein; Provisional.... S-adenosylmethionine-dependent methyltransferases (SAM or AdoMet-MTase), class I; AdoMet-MTases are enzymes that us…	229	7
\N	230	2
\N	231	2
Uncharacterized conserved protein [Function unknown].... Thg1 C terminal domain. Thg1 polymerases contain an additional region of conservation C-terminal to the core palm domain that comprise of 5 helices and two strands. This region has several well-conserved charged residues including a basic residue found towards the end of the first helix of this unit might contribute to the Thg1-specific act…	232	4
\N	233	3
Mre11 nuclease, N-terminal metallophosphatase domain. Mre11 (also known as SbcD in Escherichia coli) is a subunit of the MRX protein complex. This complex includes: Mre11, Rad50, and Xrs2/Nbs1, and plays a vital role in several nuclear processes including DNA double-strand break repair, telomere length maintenance, cell cycle checkpoint control, and meiotic recombination, in eukaryotes. During do…	234	25
\N	235	2
\N	236	14
\N... hypothetical protein.	237	17
Phage lysis protein, holin. This family constitutes holin proteins from the dsDNA Siphidoviridae group bacteriophages. Most bacteriophages require an endolysin and a holin for host lysis. During late gene expression, holins accumulate and oligomerise in the host cell membrane. They then suddenly trigger to permeablise the membrane, which causes lysis by allowing endolysin to attach the peptidogly…	238	18
\N	239	25
\N	240	20
DNA repair protein RadA; Provisional.... DNA repair protein RAD51. This eukaryotic sequence family consists of RAD51, a protein involved in DNA homologous recombination and repair. It is similar in sequence the exclusively meiotic recombinase DMC1 (TIGR02238), to archaeal families RadA (TIGR02236) and RadB (TIGR02237), and to bacterial RecA (TIGR02012).... Uncharacterized conserved protein [Funct…	241	27
\N	242	2
\N	243	7
dihydrolipoamide succinyltransferase; Provisional.... NADH dehydrogenase subunit E; Provisional.... dihydrolipoamide acetyltransferase; Reviewed.... cell division protein DedD; Provisional.... bifunctional uroporphyrinogen-III synthetase/uroporphyrin-III C-methyltransferase; Reviewed.... ATP-dependent RNA helicase RhlB; Provisional.... polyketide-type polyunsaturated fatty acid synthase PfaA. Mem…	244	22
\N	245	10
\N	246	3
\N	247	26
DEDDy 3'-5' exonuclease domain of Drosophila Egalitarian (Egl) and similar proteins. The Egalitarian (Egl) protein subfamily is composed of Drosophila Egl and similar proteins. Egl is a component of an mRNA-binding complex which is required for oocyte specification. Egl contains a DEDDy-type DnaQ-like 3'-5' exonuclease domain possessing three conserved sequence motifs termed ExoI, ExoII and ExoII…	248	47
\N	249	2
\N... Bacterial nucleoid DNA-binding protein [DNA replication, recombination, and repair].... Integration host factor (IHF) and HU are small heterodimeric members of the DNABII protein family that bind and bend DNA, functioning as architectural factors in many cellular processes including transcription, site-specific recombination, and higher-order nucleoprotein complex assembly. The dimer subuni…	250	25
\N	251	25
\N	252	2
Predicted nucleotidyltransferase [General function prediction only].... hypothetical protein; Provisional.... Predicted nucleotidyltransferase. Members of this family of bacterial proteins catalyze the transfer of nucleotide residues from nucleoside diphosphates or triphosphates into dimer or polymer forms.	253	3
\N	254	3
\N	255	3
ybbN protein family; ybbN is a hypothetical protein containing a redox-inactive TRX-like domain. Its gene has been sequenced from several gammaproteobacteria and actinobacteria.... TRX-like protein A (TxlA) family; TxlA was originally isolated from the cyanobacterium Synechococcus. It is found only in oxygenic photosynthetic organisms. TRX is a small enzyme that participate in redox reactions, vi…	256	16
flavodoxin; Provisional.... Flavodoxin domain. This family represents a flavodoxin domain.... flavodoxin; Validated.... Flavodoxin.... flavodoxin, short chain. Flavodoxins are small redox-active proteins with a flavin mononucleotide (FMN) prosthetic group. They can act in nitrogen fixation by nitrogenase, in sulfite reduction, and light-dependent NADP+ reduction in during photosynthesis, among ot…	257	15
ribonucleoside-diphosphate reductase.... Ribonucleotide Reductase R2-like protein, Mn/Fe-binding domain. Rv0233 is a Mycobacterium tuberculosis ribonucleotide reductase R2 protein with a heterodinuclear manganese/iron-carboxylate cofactor located in its metal center. The Rv0233-like family may represent a structural/functional counterpart of the evolutionary ancestor of the RNRR2's (Ribonucleotid…	258	21
Hedgehog/Intein domain, found in Hedgehog proteins as well as proteins which contain inteins and undergo protein splicing (e.g. DnaB, RIR1-2, GyrA and Pol). In protein splicing an intervening polypeptide sequence - the intein - is excised from a protein, and the flanking polypeptide sequences - the exteins - are joined by a peptide bond. In addition to the autocatalytic splicing domain, many inte…	259	43
\N	260	30
\N	261	2
\N	262	3
\N	263	16
deoxyuridine 5'-triphosphate nucleotidohydrolase; Provisional.... dUTPase [Nucleotide transport and metabolism].... dUTP pyrophosphatase.... dUTPase. dUTPase hydrolyses dUTP to dUMP and pyrophosphate.... dUTPase; Provisional.... ORF007 dUTPase; Provisional.... Trimeric dUTP diphosphatases. Trimeric dUTP diphosphatases, or dUTPases, are the most common family of dUTPase, found in bacteria, eukaryo…	264	20
\N	265	4
\N	266	2
DNA primase; Provisional.... Transposase zinc-ribbon domain. This zinc binding domain is found in a range of transposase proteins such as ISSPO8, ISSOD11, ISRSSP2 etc. It is likely a zinc-binding beta ribbon domain that could bind the DNA.... Toprim domain. The toprim domain is found in a wide variety of enzymes involved in nucleic acid manipulation.... Toprim-like. This is a family or Toprim-lik…	267	26
\N	268	17
hypothetical protein; Provisional.... Uncharacterized protein conserved in bacteria with the myosin-like domain [Function unknown].... Protein of unknown function (DUF812). This family consists of several eukaryotic proteins of unknown function.... NHLM bacteriocin system secretion protein. Members of this protein family are homologs of the HlyD membrane fusion protein of type I secretion systems…	269	33
metallophosphatase superfamily, metallophosphatase domain. Metallophosphatases (MPPs), also known as metallophosphoesterases, phosphodiesterases (PDEs), binuclear metallophosphoesterases, and dimetal-containing phosphoesterases (DMPs), represent a diverse superfamily of enzymes with a conserved domain containing an active site consisting of two metal ions (usually manganese, iron, or zinc) coordi…	270	30
flagellar accessory protein FlaH; Validated.... DNA repair and recombination protein RadB. This family consists exclusively of archaeal RadB protein, a homolog of bacterial RecA (TIGR02012), eukaryotic RAD51 (TIGR02239) and DMC1 (TIGR02238), and archaeal RadA (TIGR02236).... RecA-like NTPases. This family includes the NTP binding domain of F1 and V1 H+ATPases, DnaB and related helicases as well a…	271	27
\N	272	2
\N... helix_turn_helix, cAMP Regulatory protein C-terminus; DNA binding domain of prokaryotic regulatory proteins belonging to the catabolite activator protein family.... CRISPR locus-related DNA-binding protein. Most but not all examples of this family are associated with CRISPR loci, a combination of DNA repeats and characteristic proteins encoded near the repeat cluster. The C-terminal region …	273	18
excinuclease ABC, B subunit. All proteins in this family for wich functions are known are DNA helicases that function in the nucleotide excision repair and are endonucleases that make the 3' incision next to DNA damage. They are part of a pathway requiring UvrA, UvrB, UvrC, and UvrD homologs. This family is based on the phylogenomic analysis of JA Eisen (1999, Ph.D. Thesis, Stanford University) […	274	35
\N	275	3
\N	276	26
M domain of GW182.... \N	277	33
Carbohydrate binding domain. This family includes diverse carbohydrate binding domains.... Baseplate J-like protein. The P2 bacteriophage J protein lies at the edge of the baseplate. This family also includes a number of bacterial homologues, which are thought to have been horizontally transferred.... Uncharacterized protein conserved in bacteria (DUF2313). Members of this family of proteins comp…	278	27
\N... L-fuculose kinases; a subfamily of the FGGY family of carbohydrate kinases. This subfamily is composed of bacterial L-fuculose kinases (FK, also known as fuculokinase, EC 2.7.1.51), which catalyze the ATP-dependent phosphorylation of L-fuculose to produce L-fuculose-1-phosphate and ADP. The presence of Mg2+ or Mn2+ is required for enzymatic activity. FKs belong to the FGGY family of carbohy…	279	32
Protein of unknown function (DUF1371). This family consists of several hypothetical bacterial proteins of around 110 residues in length. The function of this family is unknown but members seem to be specific to Borrelia burgdorferi (Lyme disease spirochete).... Phage baseplate assembly protein W [General function prediction only].... \N... baseplate wedge subunit.... Gene 25-like lysozyme. This f…	280	28
\N	281	25
\N	282	25
Orthopoxvirus protein of unknown function (DUF830). This family consists of several Orthopoxvirus proteins of unknown function.... hypothetical protein; Provisional.	283	6
\N	284	12
Domain of unknown function (DUF4376). This domain family is found in bacteria and viruses, and is approximately 110 amino acids in length.... \N	285	17
\N... Chaperone of endosialidase. This is the very C-terminal, chaperone, domain of the bacteriophage protein endosialidase. It releases itself, via the serine-lysine dyad at the N-terminus, from the remainder of the end-tail-spike. Cleavage occurs after the threonine which is the final residue of the End-tail-spike family, pfam12219. The endosialidase protein forms homotrimeric molecules in bact…	286	20
fibritin; Provisional.... ATPase involved in DNA repair [DNA replication, recombination, and repair].... chromosome segregation protein SMC, common bacterial type. SMC (structural maintenance of chromosomes) proteins bind DNA and act in organizing and segregating chromosomes for partition. SMC proteins are found in bacteria, archaea, and eukaryotes. This family represents the SMC protein of most …	287	35
group I intron endonuclease. This model represents one subfamily of endonucleases containing the endo/excinuclease amino terminal domain, pfam01541 at its amino end. A distinct subfamily includes excinuclease abc subunit c (uvrC). Members of pfam01541 are often termed GIY-YIG endonucleases after conserved motifs near the amino end. This subfamily in This model is found in open reading frames of g…	288	2
\N... Uncharacterized protein conserved in bacteria [Function unknown].... Membrane-bound lytic murein transglycosylase [Cell envelope biogenesis, outer membrane].... Protein of unknown function (DUF3682). This domain family is found in eukaryotes, and is typically between 125 and 136 amino acids in length.... 3D domain. This short presumed domain contains three conserved aspartate residues, henc…	289	32
Plant protein of unknown function (DUF869). This family consists of a number of sequences found in Arabidopsis thaliana, Oryza sativa and Lycopersicon esculentum (Tomato). The function of this family is unknown.... attachment protein.... Intra-flagellar transport protein 57. Eukaryotic cilia and flagella are specialised organelles found at the periphery of cells of diverse organisms. Intra-flagel…	290	30
\N	291	46
\N	292	2
\N	293	1
Helix-turn-helix domain.... \N	294	16
Membrane-bound metallopeptidase [Cell division and chromosome partitioning].... Transmembrane protein. This entry is a highly conserved protein present in eukaryotes.... V-type ATP synthase subunit I; Validated.... chromosome segregation protein SMC, primarily archaeal type. SMC (structural maintenance of chromosomes) proteins bind DNA and act in organizing and segregating chromosomes for partiti…	295	22
\N	296	32
\N... Phage tail sheath protein. This family includes a variety of phage tail sheath proteins.	297	32
\N	298	24
\N	299	25
\N	300	24
\N	301	26
\N	302	32
\N	303	20
\N	304	33
RNA polymerase sigma factor RpoD; Validated.... cell envelope integrity inner membrane protein TolA; Provisional.... recombination and DNA strand exchange inhibitor protein; Reviewed.... Borrelia P83/100 protein. This family consists of several Borrelia P83/P100 antigen proteins.... preprotein translocase subunit SecA; Reviewed.... \N... Nucleosome binding factor SPN, SPT16 subunit [Transcription…	305	18
\N... phage prohead protease, HK97 family. This model describes the prohead protease of HK97 and related phage. It is generally encoded next to the gene for the capsid protein that it processes, and in some cases may be fused to it. This family does not show similarity to the prohead protease of phage T4 (see pfam03420) [Mobile and extrachromosomal element functions, Prophage functions, Protein f…	306	32
\N	307	2
phage portal protein, HK97 family. This model represents one of several distantly related families of phage portal protein. This protein forms a hole, or portal, that enables DNA passage during packaging and ejection. It also forms the junction between the phage head (capsid) and the tail proteins. It functions as a dodecamer of a single polypeptide of average mol. wt. of 40-90 KDa [Mobile and ex…	308	33
\N	309	24
\N	310	3
Protein of unknown function (DUF3257). This family are putative endonuclease proteins which are restricted to Synechocystis.	311	1
Helix-turn-helix domain. This helix-turn-helix domain is often found in transferases and is likely to be DNA-binding.... Predicted transcription factor, homolog of eukaryotic MBF1 [Transcription].... Predicted transcriptional regulator [Transcription].... helix-turn-helix protein.... DNA-binding transcriptional repressor PuuR; Provisional.... transcriptional repressor DicA; Reviewed.... Helix-tur…	312	19
\N	313	2
\N	314	17
hypothetical protein.	315	23
\N	316	18
\N	317	18
Predicted site-specific integrase-resolvase [DNA replication, recombination, and repair].... Helix-turn-helix domain. This domain is a DNA-binding helix-turn-helix domain.... DNA binding domain, excisionase family. An excisionase, or Xis protein, is a small protein that binds and promotes excisive recombination; it is not enzymatically active. This model represents a number of putative excisionas…	318	3
hypothetical protein.	319	4
\N	320	4
\N	321	4
DNA polymerase; Provisional.... DNA polymerase type B, organellar and viral. Like pfam00136, members of this family are also DNA polymerase type B proteins. Those included here are found in plant and fungal mitochondria, and in viruses.	322	4
LexA repressor; Validated.... SOS regulatory protein LexA. LexA acts as a homodimer to repress a number of genes involved in the response to DNA damage (SOS response), including itself and RecA. RecA, in the presence of single-stranded DNA, acts as a co-protease to activate a latent autolytic protease activity (EC 3.4.21.88) of LexA, where the active site Ser is part of LexA. The autolytic cleava…	323	4
\N	324	4
\N	325	1
replication factor C large subunit; Provisional.... \N	326	5
\N	327	5
\N	328	5
\N	329	3
\N	330	5
\N	331	5
\N	332	1
\N	333	5
\N	334	3
\N	335	5
\N	336	3
YvrJ protein family. This family of short proteins are related to B. subtilis YvrJ protein. None of the members of this family have been functionally characterized.	337	6
\N	338	1
\N	339	5
\N	340	5
\N	341	5
\N	342	3
\N	343	3
flagellar rod assembly protein/muramidase FlgJ; Reviewed.... N-acetylmuramoyl-L-alanine amidase; Validated.... flagellar rod assembly protein/muramidase FlgJ; Validated.... flagellar rod assembly protein/muramidase FlgJ. The N-terminal region of this protein acts directly in flagellar rod assembly. The C-terminal region is a flagellum-specific muramidase (peptidoglycan hydrolase) required for for…	344	5
\N... Peptidase M15.	345	5
\N	346	5
\N	347	3
putative phage tail component, N-terminal domain. This model represents the best-conserved region of about 125 amino acids, toward the N-terminus, of a family of proteins from temperate phage of a number of Gram-positive bacteria. These phage proteins range in length from 230 to 525 amino acids [Mobile and extrachromosomal element functions, Prophage functions].... Phage-related protein [Function…	348	15
Carbohydrate binding domain. This family includes diverse carbohydrate binding domains.... F0F1 ATP synthase subunit B'; Validated.... TolA protein. TolA couples the inner membrane complex of itself with TolQ and TolR to the outer membrane complex of TolB and OprL (also called Pal). Most of the length of the protein consists of low-complexity sequence that may differ in both length and compositio…	349	19
\N	350	2
N-acetylmuramoyl-L-alanine amidase CwlD. Members of this protein family are the CwlD family of N-acetylmuramoyl-L-alanine amidase. This family has been called the germination-specific N-acetylmuramoyl-L-alanine amidase. CwlD is required, along with the putative deactylase PdaA, to make muramic delta-lactam, a novel peptidoglycan constituent found only in spores. CwlD mutants show a germination de…	351	21						PL-phiIBB_Pl23_gp21
Putative cell-wall binding lipoprotein. YkyA is a family of proteins containing a lipoprotein signal and a hydrolase domain. It is similar to cell wall binding proteins and might also be recognisable by a host immune defence system. It is thus likely to belong to pathways important for pathogenicity.... Zn-ribbon protein, possibly nucleic acid-binding [General function prediction only].... multip…	352	6
Helix-turn-helix XRE-family like proteins. Prokaryotic DNA binding proteins belonging to the xenobiotic response element family of transcriptional regulators.... bifunctional HTH-domain containing protein/aminotransferase; Provisional.... LexA repressor; Validated.... SOS regulatory protein LexA. LexA acts as a homodimer to repress a number of genes involved in the response to DNA damage (SOS res…	353	2
hypothetical protein; Provisional.... Helix-turn-helix XRE-family like proteins. Prokaryotic DNA binding proteins belonging to the xenobiotic response element family of transcriptional regulators.... Predicted transcriptional regulators [Transcription].... Cro/C1-type HTH DNA-binding domain. This is a helix-turn-helix domain that probably binds to DNA.... Helix-turn-helix domain. This domain is a…	354	2
\N	355	2
\N	356	2
\N	357	2
\N	358	2
ERF superfamily. The DNA single-strand annealing proteins (SSAPs), such as RecT, Red-beta, ERF and Rad52, function in RecA-dependent and RecA-independent DNA recombination pathways. This family includes proteins related to ERF.	359	3
\N	360	2
\N	361	2
\N	362	2
\N	363	2
Uncharacterized phage-encoded protein [Function unknown].... ORF6C domain. This domain was identified by Iyer and colleagues.... Phage regulatory protein Rha (Phage_pRha). Members of this protein family are found in temperate phage and bacterial prophage regions. Members include the product of the rha gene of the lambdoid phage phi-80, a late operon gene. The presence of this gene interferes with…	364	2
\N	365	2
\N	366	2
\N	367	1
\N	368	2
\N	369	2
TM2 domain-containing protein.... TM2 domain. This family is composed of a pair of transmembrane alpha helices connected by a short linker. The function of this domain is unknown, however it occurs in a wide range or protein contexts.	370	2
RecA-superfamily ATPases implicated in signal transduction [Signal transduction mechanisms].... 41 helicase; Provisional.... RecA-like NTPases. This family includes the NTP binding domain of F1 and V1 H+ATPases, DnaB and related helicases as well as bacterial RecA and related eukaryotic and archaeal recombinases. This group also includes bacterial conjugation proteins and related DNA transfer pro…	371	7
\N	372	2
\N	373	1
\N	374	2
\N	375	1
Protein of unknown function (DUF1064). This family consists of several phage and bacterial proteins of unknown function.	376	2
\N	377	1
\N	378	2
\N	379	1
\N	380	1
\N	381	2
\N	382	2
hypothetical protein.... Phage protein (N4 Gp49/phage Sf6 gene 66) family. This family of phage proteins is functionally uncharacterized. The family includes bacteriophage Sf6 gene 66, as well as phage N4 GP49 protein. Proteins in this family are typically between 87 and 154 amino acids in length. There is a conserved NGF sequence motif.	383	1
\N	384	2
phage portal protein, SPP1 family. This model represents one of several distantly related families of phage portal protein. This protein forms a hole, or portal, that enables DNA passage during packaging and ejection. It also forms the junction between the phage head (capsid) and the tail proteins. It functions as a dodecamer of a single polypeptide of average mol. wt. of 40-90 KDa [Mobile and ex…	385	2
Uncharacterized protein, homolog of phage Mu protein gp30 [Function unknown].... Phage Mu protein F like protein. Members of this family are found in double-stranded DNA bacteriophages, and in some bacteria. A member of this family is required for viral head morphogenesis in bacteriophage SPP1. This family is possibly a minor head protein. This family may be related to the family TT_ORF1 (pfam029…	386	2
\N	387	2
Domain of unknown function (DUF4355). This family of proteins is found in bacteria and viruses. Proteins in this family are typically between 180 and 214 amino acids in length.	388	2
\N	389	2
Head-Tail Connector Protein gp15 of Bacteriophage SPP1 and similar proteins. The bacteriophage SPP1 gp15 protein is critical in the assembly of the connector, a specialized structure that serves as an interface for head and tail attachment, as well as a point at which DNA exits the head during infection by the bacteriophage. It forms a dodecameric ring structure that comprises the middle ring of …	390	2
\N	391	2
\N	392	2
\N	393	2
\N	394	2
\N	395	2
\N	396	2
Uncharacterized conserved protein [Function unknown].... reticulocyte binding protein 2-like protein; Provisional.... phosphodiesterase; Provisional.... Uncharacterized protein conserved in bacteria [Function unknown].... Lytic Transglycosylase (LT) and Goose Egg White Lysozyme (GEWL) domain. Members include the soluble and insoluble membrane-bound LTs in bacteria, the LTs in bacteriophage lambda…	397	17						PL-phiIBB_Pl23_gp14
phage terminase, small subunit, putative, P27 family. This model describes a distinct family of phage (and integrated prophage) putative terminase small subunit. Members tend to be adjacent to the phage terminase large subunit gene [Mobile and extrachromosomal element functions, Prophage functions].... Phage terminase, small subunit [DNA replication, recombination, and repair].... Phage terminase…	398	10
Phage terminase-like protein, large subunit [General function prediction only].... Phage Terminase. The majority of the members of this family are bacteriophage proteins, several of which are thought to be terminase large subunit proteins. There are also a number of bacterial proteins of unknown function.	399	20						PL-phiIBB_Pl23_gp02
phage portal protein, HK97 family. This model represents one of several distantly related families of phage portal protein. This protein forms a hole, or portal, that enables DNA passage during packaging and ejection. It also forms the junction between the phage head (capsid) and the tail proteins. It functions as a dodecamer of a single polypeptide of average mol. wt. of 40-90 KDa [Mobile and ex…	400	10
phage prohead protease, HK97 family. This model describes the prohead protease of HK97 and related phage. It is generally encoded next to the gene for the capsid protein that it processes, and in some cases may be fused to it. This family does not show similarity to the prohead protease of phage T4 (see pfam03420) [Mobile and extrachromosomal element functions, Prophage functions, Protein fate, O…	401	6
Predicted phage phi-C31 gp36 major capsid-like protein [General function prediction only].... phage major capsid protein, HK97 family. This model family represents the major capsid protein component of the heads (capsids) of bacteriophage HK97, phi-105, P27, and related phage. This model represents one of several analogous families lacking detectable sequence similarity. The gene encoding this co…	402	10
Phage gp6-like head-tail connector protein. This family of proteins contain head-tail connector proteins related to gp6 from bacteriophage HK97. A structure of this protein shows similarity to gp15 a well characterized connector component of bacteriophage SPP1.... Head-Tail Connector Protein gp6 of Bacteriophage HK97 and similar proteins. The bacteriophage HK97 gp6 protein is critical in the asse…	403	8
Bacteriophage head-tail adaptor [General function prediction only].... Phage head-tail joining protein.... phage head-tail adaptor, putative, SPP1 family. This family describes a small protein of about 100 amino acids found in bacteriophage and in bacterial prophage regions. Examples include gp9 of phage HK022 and gp16 of phage SPP1. This minor structural protein is suggested to be a head-tail ad…	404	7
phage protein, HK97 gp10 family. This model represents an uncharacterized, highly divergent bacteriophage family. The family includes gp10 from HK022 and HK97. It appears related to TIGR01635, a phage morphogenesis family believed to be involved in tail completion [Mobile and extrachromosomal element functions, Prophage functions].... Bacteriophage protein of unknown function (DUF646). This famil…	405	9
Protein of unknown function (DUF3168). This family of proteins has no known function but is likely to be a component of bacteriophage.	406	8
phage major tail protein, phi13 family. This model describes a set of proteins that share low levels of sequence similarity but similar lengths and similar patterns of charged, hydrophobic, and Gly/Pro residues. All members (except one attributed to mouse embryo cDNA) belong to phage of Gram-positive bacteria. Several are identified as phage major tail proteins. Some members of this family have a…	407	8
\N	408	8
\N	409	6
chromosome segregation protein; Provisional.... ATPase involved in DNA repair [DNA replication, recombination, and repair].... \N... phosphodiesterase; Provisional.... putative 3-hydroxyphenylpropionic transporter MhpT; Provisional.... corrinoid ABC transporter permease; Reviewed.... Protein of unknown function (DUF456). This family is a putative membrane protein that contains glycine zipper moti…	410	11
toxin secretion/phage lysis holin. This model describes one of the many mutally dissimilar families of holins, phage proteins that act together with lytic enzymes in bacterial lysis. This family includes, besides phage holins, the protein TcdE/UtxA involved in toxin secretion in Clostridium difficile and related species [Protein fate, Protein and peptide secretion and trafficking, Mobile and extr…	411	14
\N	412	6
antitoxin HipB; Provisional.... Helix-turn-helix XRE-family like proteins. Prokaryotic DNA binding proteins belonging to the xenobiotic response element family of transcriptional regulators.... Predicted transcriptional regulators [Transcription].... Cro/C1-type HTH DNA-binding domain. This is a helix-turn-helix domain that probably binds to DNA.... Helix-turn-helix domain. Members of this family…	413	8
\N	414	8
\N	415	7
DNA translocase FtsK; Provisional.... type VII secretion protein EssC, C-terminal domain. This model describes the C-terminal domain, or longer subunit, of the Firmicutes type VII secretion protein EssC. This protein (homologous to EccC in Actinobacteria) and the WXG100 target proteins are the only homologous parts of type VII secretion between Firmicutes and Actinobacteria [Protein fate, Protein…	416	16
Replication-relaxation. This family includes proteins which are essential for plasmid replication and plasmid DNA relaxation.	417	8
[truncated: 5,626 more rows]

## Sheet: orphams
pham	members	phage			pham	members	phage				ORPHAMS	pham	members	phage
[truncated: 555 more rows]

[truncated: 9 more sheets: orphams2, bphage6small, bp6small cluster, percent CDD, all CDD, bphage5 phages, Relevant phages, LAGAN, Accessions]
